# Supplementary material for: Loss of NLN suppresses lung cancer progression by inducing ferroptosis through downregulating m6A methylation of GPX4
Source: Redox Biol. 2025 Nov 11;88:103928. doi: 10.1016/j.redox.2025.103928 (PMC12664413; doi:10.1016/j.redox.2025.103928)
Supplement: Multimedia component 2 [file mmc2.xlsx]

## Sheet: Sheet1
Protein accession	Intensity A11_C_77	Intensity A135_C	Intensity A150_C	Intensity A181_C	Intensity A192_C	Intensity A210_C_79	Intensity A216_C	Intensity A229_C	Intensity A3_C_73	Intensity A35_C_69	Intensity A38_C_41	Intensity A39_C_43	Intensity A40_C_45	Intensity A41_C_47	Intensity A42_C_49	Intensity A43_C_51	Intensity A44_C_53	Intensity A45_C_55	Intensity A46_C_57	Intensity A47_C_59	Intensity A48_C_61	Intensity A49_C_71	Intensity A50_C_63	Intensity A55_C_65	Intensity A56_C_67	Intensity A65_C	Intensity A70_C	Intensity A75_C	Intensity A9_C_75	Intensity A91_C	Intensity S1_F_34	Intensity S142_F	Intensity S19_F_32	Intensity S20_F_36	Intensity S202_F_40	Intensity S247_F	Intensity S260_F	Intensity S29_F_38	Intensity S30_F_2	Intensity S31_F_4	Intensity S320_F	Intensity S33_F_6	Intensity S34_F_8	Intensity S348_F	Intensity S36_F_10	Intensity S37_F_12	Intensity S38_F_14	Intensity S41_F_16	Intensity S42_F_18
A0A075B6H9	67123	91205	0	0	0	123630	0	10757	67252	6275.2	265070	159400	365120	86284	118490	30624	131320	138920	180530	559820	28415	1482100	2975.6	30762	44625	0	10522	0	123780	12153	57541	0	21868	153780	98686	0	0	57790	7509.6	5367.7	0	21461	30743	127230	144440	131480	4934.1	21617	9192.3
A0A075B6I0	0	148350	112850	0	102920	13866	54575	31694	0	2365.7	12541	13566	16799	0	70202	70308	68884	62306	15832	9689.5	6681.7	120070	6141.8	17675	0	216820	71755	52308	0	60455	9543.6	140840	25362	50312	5923.5	53065	3906.2	27723	34949	19209	57953	0	59224	156340	46669	60017	27683	5591.7	0
A0A075B6I1	0	0	0	0	0	0	0	0	0	0	40862	0	0	0	61128	0	7145.2	0	0	0	31563	69816	0	21129	0	0	0	0	11403	0	0	0	0	21001	34549	0	0	0	20780	0	0	0	0	0	0	0	0	0	0
A0A075B6I4	8526.8	0	0	0	0	9747.1	0	0	18794	14692	93400	23367	0	33357	48608	59858	0	27400	31451	40057	5673.1	180420	22727	10512	37263	0	0	0	35275	0	5048.4	0	33449	194460	18045	0	0	0	6756.9	29791	0	0	0	0	0	34413	34540	6665.2	39380
A0A075B6I9	51611	211060	193310	120070	319130	100600	106750	339290	22967	37511	336510	81107	176950	179110	342810	179280	204320	254340	80785	387120	51939	1008900	9574.1	102230	69162	354100	102710	364940	17961	158380	22292	418980	15304	55343	199510	155510	192280	50367	14411	77541	506920	25252	100390	729200	77797	57376	95701	16471	20093
A0A075B6J9	0	0	0	0	29015	11476	0	42638	0	0	10388	0	13742	0	6790.9	0	31933	0	0	644000	0	23442	0	0	7779.2	5681.7	0	0	0	6364.1	0	138160	7415.1	0	66202	0	0	0	0	0	0	0	0	8436.9	0	23098	0	0	0
A0A075B6K4	1428000	1018300	656560	442320	299430	1001700	336650	840500	430350	590990	2641500	799210	1402200	894110	1968100	1741600	1109900	729320	1080300	3640200	793650	5192400	290350	2083200	1197700	506920	443590	747480	1382900	259220	548490	680580	1226100	1387400	1485000	445290	502670	1471500	1175200	1209300	1131700	479820	1219600	1564000	1048200	1824900	1335800	301720	349470
A0A075B6K5	88429	99551	112540	29365	10456	21581	4715.6	185780	18257	31759	158630	3351.6	71505	79744	66258	24968	91685	0	36511	473910	108780	60280	4767.1	21504	59177	0	9417.3	0	14605	58184	0	28606	0	22672	18010	0	0	12069	0	14534	152580	0	7925.3	153190	0	55732	12766	0	0
P01615	32468	59775	54456	40420	40641	41738	20736	36873	0	48403	71341	11741	48158	77359	63521	509190	144320	73026	66590	148850	64420	264930	4893.5	42188	66193	175720	51872	34991	33740	24935	27957	105870	24409	58736	59497	37026	99188	123770	27101	11209	140570	5494.2	22068	149340	14373	13909	18657	3144.4	6563
A0A075B6Q5	0	0	0	0	2524.9	10742	0	0	26709	0	12685	10152	0	12771	0	0	0	9416.8	0	334660	14266	0	0	0	0	1521.7	0	2159.6	0	126150	0	109350	0	5686.4	0	0	8882.4	21560	0	0	73433	0	30467	0	0	0	0	0	0
A0A075B6R2	0	72904	0	343610	0	0	0	0	0	0	7909.3	0	0	0	6127.2	10199	27292	0	0	60384	56571	308450	26916	0	0	0	0	0	0	0	0	22838	0	47774	24420	0	0	19418	0	0	0	0	0	89955	0	0	0	0	0
A0A075B6S2	0	0	0	0	1028.7	22072	0	0	0	0	0	0	0	0	0	0	0	0	0	9955.9	0	54522	0	0	0	0	39099	0	0	0	0	29953	0	0	19749	0	0	0	0	0	39676	0	0	41377	0	0	0	0	0
A0A075B6S5	121310	82404	72227	60489	25017	277780	13482	70746	10668	52410	316760	122820	179530	86649	421790	95446	145210	90858	109720	407020	120510	1111400	32214	149980	96926	117290	85452	14148	45517	75462	0	93106	23699	187650	83189	21840	15221	334760	0	7323.4	51336	0	43751	64261	20228	63992	36766	1291.7	0
A0A075B6S6	108120	165300	0	0	393840	55558	0	3496.2	54695	0	12086	75091	102000	48827	0	0	86553	0	0	119970	46810	485090	0	73208	84428	220780	460980	177210	53747	280850	0	257240	0	84387	49817	134640	139010	0	0	0	237870	0	0	160370	0	0	0	0	0
P0DN26	0	0	76346	179580	0	0	70334	0	0	0	10435	0	221150	146180	223990	34378	136130	0	189730	0	0	0	147200	185500	198070	96813	0	0	0	120240	0	0	44819	0	0	2927	0	40220	38229	10736	0	10489	22285	0	30010	3651.2	0	24532	20693
A0A087WSX0	0	15090	10946	0	43410	1087.2	9679.1	64336	0	0	31975	0	17341	95791	0	333480	357360	57532	0	54969	0	338020	0	0	31454	55660	15216	10429	6875.2	17491	0	109470	0	16874	22104	19733	29477	16024	0	19426	91888	0	0	169340	26377	13090	6037.8	0	0
A0A087WSY4	0	0	0	0	0	0	0	0	0	0	0	0	0	0	0	0	0	0	0	11038	0	37950	0	0	18774	0	0	0	0	0	0	0	0	0	0	0	0	0	0	0	0	0	0	0	0	0	0	0	0
A0A087WSZ0	0	0	0	0	28853	0	0	0	0	0	162410	7613.4	0	0	17570	17406	0	0	0	26382	0	81033	0	0	38637	0	0	0	0	0	4386.9	0	38580	11266	0	0	0	0	50283	19543	0	0	0	0	0	189410	0	0	16385
A0A087WW87	82250	0	0	0	0	102940	0	0	17080	36451	70883	52784	48633	48613	51277	44206	100540	43187	20663	875110	33445	406010	39450	59497	46551	0	0	0	52958	0	28363	0	69481	53344	164060	0	46101	93579	76756	17983	0	15672	34538	36757	37257	102450	41647	0	0
A0A0A0MRZ8	96507	582970	403860	466790	403490	161320	307890	483660	52659	82027	441600	62690	332820	180150	261270	385310	424860	88120	438600	526220	938070	1396700	94127	217730	231710	644440	462850	780710	111620	515230	425420	1000000	138190	290990	305400	624150	1139900	182200	88693	110240	1269500	20022	320260	1276200	185820	80718	158170	55840	45874
A0A0A0MS14	27324	12040	12712	9276.5	16220	17004	0	18161	0	19789	65628	0	0	14927	101000	19743	17930	10550	17275	99149	303390	162330	0	22637	84288	36201	11551	14948	15228	22605	0	0	2078.2	1608.4	3373	0	0	8849.7	51688	14559	0	0	0	0	0	7625.4	17690	0	0
A0A0A0MS15	210910	57058	287550	83740	299070	285170	68594	501260	208420	156920	606370	668890	398170	354980	620690	540080	352320	149610	584950	531600	149640	1495000	114150	243300	207780	262640	108780	199480	322850	502640	212470	208970	172150	639440	311110	107490	163950	312950	463900	351400	166600	275970	342030	118400	246590	371120	473000	178350	180320
A0A0A0MT36	65029	357340	0	2055.6	5395.8	42699	16178	0	0	9592.2	238060	5287.2	75933	109300	116080	168000	84269	101490	192420	148550	95066	383100	16966	200920	122370	0	12824	60405	147010	0	84206	31239	51871	136440	142530	9413.1	73805	40371	98837	53971	64957	37898	33117	116380	44617	113840	227110	0	0
A0A0B4J1U3	0	0	0	0	0	0	0	0	0	9512.9	63854	0	0	0	31482	16250	30120	0	39317	49061	0	84157	0	34706	0	0	0	0	0	0	0	0	7865.9	0	35801	0	0	5985.8	0	0	0	0	15718	0	0	41558	0	0	0
A0A0B4J1U7	0	541870	174900	272380	174450	447260	181110	435270	0	0	118480	0	40914	7463.2	7966.4	0	44995	6194.9	17115	15423	0	0	13284	14800	0	320050	123860	93849	24924	251860	0	362420	0	0	121730	98332	535270	0	0	0	757890	0	0	267390	0	0	0	0	0
A0A0B4J1V0	54310	256670	118650	194210	212230	56030	9385.3	7243.2	25107	19620	248180	33197	92070	80382	91717	125360	145370	39378	89276	183600	193150	588020	229590	781510	117610	271330	116500	138290	102060	318110	37587	18248	105250	143870	105740	126870	149170	93558	76372	30451	97935	82638	132190	93750	41880	127020	66846	34542	57488
A0A0B4J1V1	104430	0	0	0	0	22751	0	0	0	0	36217	0	8469.5	0	9646.4	5592.5	0	0	0	0	0	283770	0	0	0	0	0	0	0	0	0	0	10162	80237	18800	0	0	37107	0	0	0	8920.7	0	0	8878.5	0	6780.7	0	0
A0A0B4J1V2	12251	0	0	48426	0	10394	0	0	3042.9	0	100250	0	19300	0	18287	21052	0	0	8583.1	74343	3062.1	432200	0	0	22346	26262	0	0	7116.5	55901	0	0	0	633970	17962	0	0	24152	0	8272.8	77653	0	5989.1	326270	0	44356	0	0	0
A0A0B4J1V6	361730	4416.4	0	30657	0	0	0	355660	381680	0	22664	2678700	23771	3525	48835	0	0	0	11589	62888	82735	844790	0	0	0	0	0	0	5189.6	0	0	0	0	55925	2828.9	0	0	0	0	0	0	0	26726	0	0	0	0	0	0
A0A0B4J1X5	0	26316	33222	38057	0	0	0	87011	0	0	0	0	0	0	0	0	29222	0	36066	40889	50317	136810	0	0	0	0	25534	20472	260740	41927	20350	14689	40652	26143	21406	15923	24995	23883	18474	0	61546	0	33851	52855	8491.2	22359	30866	0	21731
A0A0B4J1X8	47111	169580	0	240650	27953	447000	10839	0	0	67523	109120	11750	131180	60159	191250	107460	102960	0	20737	162260	5657.6	650600	0	10092	90963	18354	83756	221480	61809	88562	270120	330580	961280	150800	266020	99334	332020	59439	791000	818290	195170	399190	635570	278100	751450	668810	796870	438860	473790
A0A0B4J1Y8	11343	0	0	0	1481.4	83199	0	53815	0	20995	13014	30596	7316.3	19556	20547	26353	65380	13781	0	139310	51584	44637	0	48202	0	0	0	0	12965	23146	39977	0	25466	0	0	0	0	10602	18182	0	56747	0	27561	0	30106	0	16278	0	0
A0A0B4J1Y9	513500	488350	282170	335270	410790	196260	138950	682080	301220	212860	391180	325800	332520	362220	867550	215710	474630	117930	317100	1501600	147680	1461000	98056	86537	221370	316070	261560	377680	234850	249390	85249	605840	120730	191840	187360	284820	432320	84516	98193	214180	451270	42297	115210	609090	164120	212760	157480	52584	55711
P0DPI2	6637800	2743900	3672300	2919200	4396600	5175200	4616900	2643800	9066100	3728000	2747200	6426900	3249300	3477400	3045700	1905000	1952200	3217500	2574400	344370	3443600	2246300	3783900	2747100	1968600	4591700	1894200	2755000	3348900	2114900	1767400	2699500	2279000	4404200	2532800	2208900	2238600	2799100	2817200	3732900	1981300	4428800	2381000	2735500	2259000	2996300	2827800	2701200	2597500
P0DP09	0	64901	0	0	0	18258	0	0	0	20375	78997	72751	0	35696	82154	4584.9	0	0	624010	117410	0	1288100	66378	58635	5971.4	0	0	0	12643	45036	53697	0	0	15791	17552	55467	75887	0	0	63715	19264	6433.6	0	0	29437	128940	141210	0	0
A0A0B4J2F0	0	32418	0	43600	38819	0	0	27283	0	0	0	0	0	0	0	0	0	0	0	0	0	0	0	0	0	8123	48484	36777	0	9286.7	0	57375	0	0	0	0	38062	0	16615	29704	27028	43888	16287	39950	21103	20580	28905	0	4115.9
A0A0B4J2H0	18582	0	0	0	0	0	0	0	0	0	75557	68699	20536	44981	22764	0	0	0	0	1148500	58830	363370	0	0	56672	0	0	0	0	0	0	0	0	0	23404	0	0	44009	27457	0	0	0	0	25893	0	29012	0	0	0
A0A0C4DH24	0	0	0	0	0	6779.1	0	0	0	14666	8840.8	0	0	8646.6	0	0	6110.4	0	15441	66378	0	35554	0	0	26806	0	0	0	0	26319	20130	0	0	0	21972	0	0	0	0	0	0	0	5893.2	0	37248	0	0	0	0
A0A0C4DH25	0	79790	146040	10393	88402	0	88907	141180	39858	22971	54318	9473	121760	53247	120060	32364	234320	93760	35475	538330	0	182660	0	75048	44371	197410	146020	0	82409	0	102840	62448	117700	31501	254070	104940	66476	175040	103520	112050	334630	147770	186840	263900	102380	143920	226190	141690	39144
A0A0C4DH29	82612	146130	20362	56113	55206	79315	49007	90672	9608.8	73189	86894	66580	0	99903	195580	69868	183500	0	152530	429610	176880	377500	44445	53614	0	0	54405	329620	18261	116870	46461	171460	19155	104030	0	98027	91245	121670	123420	0	45175	0	0	253090	0	0	11449	0	0
A0A0C4DH31	367910	248330	95934	30518	2394.1	123780	122460	329410	77969	153460	699650	195550	329170	198370	308460	415100	288630	171250	312200	904150	343300	1915400	14580	244510	221820	211350	140080	78678	148530	322220	157030	274920	202080	697630	310070	111710	160400	341440	353250	224980	318210	75217	372610	420460	171090	348180	199910	120550	42892
A0A0C4DH32	20409	36881	5778.6	24678	10417	109880	9198.1	0	29050	158470	18022	0	6448.5	133560	62525	81013	40158	0	3235.1	40658	19640	287050	0	7366	21334	9713.3	14268	0	21511	38891	2318.9	6594.1	0	38775	0	0	49615	11288	28420	23617	16746	0	5264.9	42687	0	19662	77828	2048.2	0
A0A0C4DH33	10314	36094	374740	22641	0	36923	181310	35384	23313	30657	405730	23670	0	55224	284790	214170	81816	63673	0	279700	665000	2528900	0	34510	0	48842	11340	41482	0	50471	0	42112	12896	83478	69704	37504	34913	138080	9096	16330	96072	0	17409	121710	0	46912	0	8209.3	13476
A0A0C4DH34	40197	166950	150310	174120	143900	0	73385	131170	77035	238050	132780	134330	245510	66395	426480	258500	136240	175780	37514	428030	27947	476740	26784	101370	59634	140830	138690	693230	2400.9	131780	229520	165050	68790	102480	95834	131450	89658	236550	38803	41807	207720	78790	127300	987730	201050	135040	42118	13504	0
A0A0C4DH38	1097200	544410	708200	529690	764830	20754000	929230	985220	475680	213050	2242900	478100	1015100	441540	3032800	8218400	1293300	412720	1405800	2075800	2291000	4445600	263580	589710	931610	1489300	472110	285250	375330	827070	443870	1058800	715370	1071800	1338200	596840	600070	1403400	444340	657010	1507000	379220	933100	1322200	343820	831610	726480	226120	260080
A0A0C4DH39	54125	0	0	5419.7	0	27322	0	0	0	42116	0	21973	108480	50862	125920	78141	0	0	64480	0	27467	0	0	0	0	0	0	0	34229	0	0	0	0	0	8708.1	0	0	0	0	7438.7	0	0	0	34891	0	11137	0	0	0
A0A0C4DH42	0	0	0	0	0	0	0	0	0	0	0	0	0	0	0	0	0	0	0	0	0	0	0	0	0	0	0	0	0	0	0	0	0	0	0	0	0	0	0	0	0	0	0	0	0	0	0	0	0
A0A0C4DH43	0	0	0	0	0	0	0	25451	0	0	0	0	0	0	0	29011	0	0	18695	413680	84390	276540	0	0	12035	21056	0	0	0	0	0	1871.8	0	49314	0	0	0	0	0	13997	36506	0	0	0	0	0	0	7846	0
A0A0C4DH67	604100	312910	226660	346020	119020	971440	102010	259320	133090	677500	982210	496590	3753200	592430	1294500	649750	1215600	548250	617410	1711000	1014500	4164900	150220	828000	858470	374480	171210	203560	530380	223600	430710	333130	590970	1588700	724520	249640	217070	1428100	395160	402400	619300	474980	618650	789010	530820	498980	683540	154250	224280
A0A0C4DH68	137100	223890	152200	297760	200580	11063000	279800	274740	72664	211410	406770	132930	590890	386680	523970	67005	330050	168560	233660	663760	41197	400700	159630	85968	317300	400130	227500	199000	226470	458000	102610	468130	122170	127030	466820	101120	204630	224020	187170	110420	371700	120900	236410	833620	93091	150870	433490	65453	111160
A0A0C4DH72	1521400	366170	227810	694530	315360	558920	193260	370730	480710	904530	1716000	834610	1306100	1166700	1431500	902700	1440900	572460	910110	3674800	1069700	5311400	314520	893120	1914700	794970	288210	287440	668020	463670	477290	835820	812820	1398800	1431400	337940	496650	1360500	333650	349100	906110	518670	900300	990210	582640	667310	787730	253580	267890
A0A0C4DH73	147880	37689	0	25520	12396	24285	0	0	58900	89096	404670	45577	307300	121970	127230	127900	147690	38586	247910	579180	187270	1827200	11127	46017	135050	27095	0	29655	107470	84046	0	55440	0	428560	125450	0	26595	183540	0	0	113790	0	86625	73265	16755	17561	25193	2275.2	0
A0A0G2JMI3	7984.6	15228	0	0	0	0	0	0	0	0	126550	0	0	0	0	0	0	0	7939.1	0	0	0	0	0	0	0	0	0	14056	0	0	7272.2	0	0	0	0	0	0	0	0	0	0	0	0	0	0	0	0	0
A0A0J9YVY3	41267	0	0	0	0	0	0	0	64542	0	29709	60328	0	0	0	0	0	0	4538	192600	0	56323	26712	0	0	0	0	0	0	0	0	0	0	2336.7	0	0	0	0	0	0	0	0	4964.8	0	0	0	0	0	0
A0A0J9YX35	142360	190990	202020	233510	220150	89872	168920	262240	88587	228400	161340	151480	662660	126510	313990	171120	209270	104850	266750	198500	142340	990540	110110	184560	196290	155040	237170	145240	167090	251910	40408	313630	171030	65474	154540	155190	148930	79974	69586	0	293650	32147	98565	538380	43192	104260	60735	0	0
A0A0J9YXX1	0	0	65024	73549	0	0	47620	0	0	0	47719	0	0	0	0	0	0	0	0	0	0	197180	0	0	0	151230	0	74179	0	0	0	64540	0	0	0	83713	139400	0	0	0	172860	0	5072	0	0	9369.4	0	0	0
A0A0U1RRL7	0	10958	92351	60828	41935	127320	633550	72150	14245	0	0	0	0	0	0	0	0	120990	0	0	10660	0	215000	0	0	144630	421650	63535	0	0	0	84182	0	0	0	26490	63274	0	7371.3	0	47340	0	0	73749	0	0	13314	20893	0
A0A1W2PR19	0	0	0	116190	120010	0	109600	146850	0	0	0	0	0	0	0	0	0	0	0	0	0	0	0	0	0	100680	107040	109670	0	96993	0	131610	0	0	0	145880	115920	0	0	0	90307	0	0	130160	0	0	0	0	0
P0DSE2	34776	14769	13057	17292	0	21530	6260.6	0	0	9975.7	0	0	32910	0	85259	21036	27360	11912	6958.8	0	0	53876	0	37633	0	98172	0	8469.2	54896	10514	0	6035.3	0	43235	0	0	0	0	0	0	0	36215	0	0	5842.6	3785.2	9547.7	0	0
A0AV96	1254700	311260	1194500	137200	1215100	826030	2117100	1601000	1943200	600910	1313700	1878900	1530900	1288400	528810	453070	120560	728280	811930	196760	1143200	176580	841830	605940	539280	1199100	654490	766920	421970	342280	41102	101020	93865	521880	138460	207600	144270	313490	172390	54621	132630	274150	19313	250950	29816	114650	95714	141690	44151
A0AVF1	80445	47097	40972	38412	29144	24040	24407	37647	31970	0	44215	0	36324	6946.9	17818	0	0	11044	9208.7	0	30870	0	16193	8210.5	2118.5	18290	23320	24861	6665.7	25224	0	0	0	7791.4	0	0	0	0	4812.2	0	0	0	0	12016	0	0	0	0	0
A0AVI4	2053.9	1732.8	24736	48330	0	0	34569	39208	3829.1	13465	13968	0	7966.6	0	10296	0	14653	11685	0	0	8435.2	0	0	0	0	0	9393.4	19106	0	35636	8359.9	0	3366.9	0	0	0	0	8807.3	2530	0	0	0	0	1524.3	2542	0	3657	5872.1	94428
A0AVT1	3753500	3454000	2100200	6422500	2554500	5251600	1855700	4926700	3061300	2460600	3376300	3319200	3230700	2355300	2801100	2103200	1439700	3199000	3045300	473400	4260800	2425500	3199200	3881200	3161500	3226500	1646700	2671100	2481400	3364000	274930	1437200	398100	2445000	1266000	958360	1082700	2004800	678060	431990	1160600	861110	475060	2099100	406840	676090	816640	532890	432200
A0FGR8	2163000	3562100	1805000	5550900	2681700	2536500	2034500	1918300	4106800	1970300	5296600	5428800	2252500	2391300	1976100	2491000	2277300	2016900	2396900	515400	2302000	1548600	3735300	2507400	2551600	2869500	1530000	1561800	2788800	1959100	2190200	2357500	2019000	3101200	1790100	1817300	1821400	2937300	2313500	1576400	1651000	2468800	1643300	1953700	1837400	1936200	1923000	1909900	2510300
A0FGR9	10061	50256	221970	55568	61337	27276	223420	90190	15702	21380	0	17521	11766	30296	40081	20821	79752	40673	0	22659	0	30146	17349	17957	10394	78303	35534	55831	33164	38370	96558	11820	5877.6	16515	47574	27050	94544	95529	54980	0	24380	49232	0	31742	8226.4	0	2402.6	49611	56023
A0JLT2	82109	0	0	0	0	210380	0	0	71955	55622	114130	98710	29914	126530	140730	250890	108340	47799	207930	124320	106920	109130	100820	85320	427980	0	0	0	157810	0	74991	0	97691	110690	47975	0	0	122400	59124	42657	0	115530	54571	0	35245	42142	40664	55159	52097
A0JNW5	25913	36253	2655.3	32759	15957	25725	5054.5	5771.8	21496	35006	17942	30508	7543.5	74164	48231	69464	72707	56552	85748	0	23883	54303	39229	66285	92419	28198	5189.7	9563.2	32697	18136	83781	4446.7	105860	109530	36873	2481	0	122050	84504	42351	0	88698	38573	135750	19415	6080.3	0	36793	49727
A0M8Q6	161360	0	0	0	34022	30816	71809	0	48421	12914	130440	76326	1780300	85331	188430	171480	56380	54844	97965	470980	44494	329960	4681.7	60534	64137	0	0	0	102550	0	28750	28570	61715	147750	77498	2333.2	115900	62297	5233.8	60783	0	22968	46397	33245	58762	87812	40104	0	5526.1
A0MZ66	1394000	2053200	1688400	1426000	1872000	514900	2564500	1658300	763420	662350	537330	548080	1499900	254330	223200	291110	282110	324560	515760	114330	134280	198970	1409500	426630	211130	1998700	1656200	1794800	241340	913560	90868	449510	132480	519570	543550	246510	1760700	323510	277600	247370	1117600	401360	133690	732720	155390	127310	188930	147210	177460
A0PJZ3	6862.4	5297.1	43329	10912	1897.4	0	26751	30597	5182	0	0	26041	0	0	0	11938	0	28068	15966	0	10729	20376	22178	44412	18546	19505	25090	4159.7	0	36747	5751.1	10166	0	16249	0	6081.8	0	0	0	0	0	5082	5623.2	0	0	0	2730.2	0	0
A0PK00	0	16465	0	11812	0	0	70038	10230	0	3678.8	0	1876.7	0	30449	9435	13877	0	0	0	0	0	0	0	0	0	49179	61291	0	0	8011	0	5422.2	0	0	0	0	6839.3	0	0	0	5319.3	0	0	13225	0	0	0	0	53743
A1A4S6	6567.6	22700	15730	87220	25151	2499.8	18440	37874	0	15315	5819.3	10539	0	4139.8	0	9379.4	1841.4	0	4391.9	0	0	0	0	0	4480.3	50168	16869	23373	9387.4	29786	8992.8	29186	7596.1	8659.9	0	30298	39464	9497.8	18277	6856.1	36494	49845	0	41681	0	25990	8015.4	10432	0
A1A5B4	0	0	0	0	0	13470	0	0	52670	0	0	0	0	0	13143	0	0	0	0	0	0	0	5111.7	0	0	0	0	0	0	0	0	0	0	68152	0	0	0	35356	22267	0	0	51140	0	0	0	16121	7792.2	0	0
A1A5D9	0	0	51882	0	4346.8	0	29412	48456	0	0	0	0	0	0	106320	0	30884	78052	0	0	34945	0	4483.2	4205.8	0	0	0	0	0	0	0	0	19997	0	0	0	0	0	0	0	0	0	0	55707	0	0	0	0	0
A1IGU5	9113.9	8998.7	6617.3	0	11618	28106	32206	50677	38598	0	20497	15272	9200.6	0	32919	0	68387	0	7003.9	18293	0	19437	0	0	105330	0	0	7888.5	46850	0	0	93056	7118.1	0	25445	82958	68497	0	45175	13251	33931	2105.7	0	31730	20102	9431.7	15430	8184.2	53653
A1L0T0	1622400	1547100	1959200	1414600	1291200	884200	1801300	1093900	1782600	1619100	859410	2167500	1599900	1788200	1989500	597860	1859000	1302100	1632100	423910	1568300	986990	2756400	1198900	1314900	2216900	1091800	1054500	1624400	1240700	1150600	1564500	863120	1876600	697840	1352600	925150	1165400	591870	626270	1129200	1175400	475890	1081200	957680	869690	868740	1080300	1513600
A1L157	0	0	0	0	0	0	35342	5862.3	0	0	0	0	0	0	0	0	0	0	0	35614	0	0	0	0	0	4308.7	39670	35283	0	13457	0	46882	0	0	6200.9	35672	57556	0	0	0	139430	0	0	76146	0	0	0	11280	0
A1L170	22681	34038	24667	39979	38058	24046	136590	60593	0	0	0	50593	35886	14345	0	0	36512	9080.4	33772	0	45311	0	10005	0	0	37778	59685	44799	0	26090	111660	126280	0	12880	37671	99563	118520	22317	16527	19867	76661	29496	0	101630	0	0	42776	0	0
A1L390	4108	5229.9	0	50784	6411	0	0	52638	1010.5	0	0	61623	0	0	0	0	0	0	119680	0	0	0	0	0	0	0	7741.2	9176	0	0	0	0	0	0	0	0	0	0	1367.9	0	0	0	0	0	0	0	10262	0	0
A1L4H1	1176000	8994100	8421400	8302100	7923400	1137800	7672100	460990	731920	1707000	573040	19435	315300	1794700	2153200	2745000	2161600	2544500	1046700	200120	1379300	737660	883780	1663500	2160200	7393200	6794300	4325600	1665900	9931400	1565300	6619100	1548200	1068500	1453300	7017800	5730300	1880700	1406300	1313700	4347700	1407600	1760300	8183500	1346600	1617100	1627800	1631100	1919400
A1X283	307380	1081800	242500	406030	759980	144380	82007	297140	154070	75282	134500	177030	76252	94745	55658	230810	2817.3	145570	220980	50419	63074	119430	295180	311680	324780	411940	442190	260920	132060	1233900	32712	87561	10872	127500	30908	256300	80380	386540	21071	10454	278540	28292	104140	235180	24722	64518	23880	80922	12699
A2NJV5	608530	2946900	1457900	1605200	1635600	309990	1209100	2455700	212330	696180	1329500	624810	994340	710640	4663900	1026900	977230	900230	840340	1029600	1173800	1256200	332560	1150500	1490600	2199500	1479400	2106700	396410	2561800	180130	2483500	119770	200550	499520	1718400	2185500	364960	122110	134190	2713100	226600	97303	4268600	0	98460	413890	51520	84677
A2RRP1	1719500	715600	534500	700360	464530	860630	755860	895340	1259800	867110	914320	1188100	1030700	956260	1581100	933590	698280	1007400	946310	414370	702440	2103700	1685700	949860	760030	981520	568300	394780	770600	471420	1360900	534130	1751900	2153300	1532200	584820	449880	2187700	340850	268380	400410	489290	233630	596420	337180	401080	289400	326130	450350
A2RTX5	247010	7103.4	84208	68876	160280	154450	77744	23713	397400	56312	325430	439850	196350	195650	77820	134180	28589	48470	262490	13678	90451	76143	183670	71691	121340	59218	3125.2	25789	69585	35158	9504	55960	0	148810	32285	35573	48082	99632	0	0	27190	47599	6913.8	23607	0	32644	9956.4	3177.5	0
A2RU48	200660	0	8018.5	0	0	309240	17241	0	315260	67484	296670	343380	149160	134470	206820	196630	0	104790	252580	88367	266840	59404	273550	91331	169850	0	0	0	55052	0	0	0	7755.6	122360	92534	0	0	36012	2510	3675.2	0	22441	16543	0	3063.9	12091	23116	11531	1551.4
A2RUC4	0	0	15093	108140	15908	27260	0	13497	0	0	917.8	11859	13920	0	15155	0	0	27002	9295.9	0	15974	0	13267	10671	12848	0	3885.8	0	0	11611	13282	2731.2	28484	12862	44246	0	4132.5	33370	8959.5	14144	0	27467	35358	0	14032	22577	18013	22499	26699
A2RUS2	56525	162400	16537	102160	15595	50880	53109	14262	159980	313850	13603	34141	481970	183290	32541	14132	163690	14191	124640	0	69813	40686	102660	93373	104690	102210	0	35580	135960	0	12686	141910	27454	156250	131840	136740	120360	171470	94948	18100	55612	62904	18073	157870	45458	16672	49308	55148	56671
A2VDF0	0	0	0	10009	14281	0	0	0	3131	0	0	0	0	0	0	0	0	0	0	0	0	7285.3	0	0	0	0	0	0	0	0	0	1513.5	0	0	0	0	0	0	0	0	0	5880.4	0	0	0	0	0	0	0
A3KMH1	542220	499950	681500	429420	209290	1398000	426860	574390	533810	313330	167350	874230	190160	325840	114210	201100	136770	87330	34141	61399	1045900	262200	419400	363190	284430	549760	536500	537860	110200	149130	335760	379030	223580	433770	116660	153640	43760	235080	261580	174720	160040	553850	185340	232980	181590	143100	262200	287020	295700
A3KN83	120790	174390	101450	254500	172550	24990	201230	121630	80635	23825	50187	216310	140790	34991	4417.4	42852	2617.6	51767	40144	8479.2	30528	4180.8	48722	31289	40987	95530	189680	75065	42924	124030	74864	68538	129230	17331	0	66848	47749	24973	82183	43942	57696	120750	42960	99417	48035	47853	31160	131270	120310
A4D1B5	0	0	0	0	0	0	0	0	41948	21425	0	0	0	0	3851.4	0	0	0	0	0	0	0	0	0	0	10906	0	0	0	0	0	0	0	5346.3	0	0	0	0	0	0	0	0	0	0	0	0	0	0	0
A4D1E9	224160	96454	160590	157060	27143	29228	68529	45668	132500	0	14737	300630	22805	11509	5439.3	0	0	13373	747.48	0	32056	0	83768	14832	0	44549	127350	42276	0	34288	0	27835	0	0	0	21433	19344	0	0	0	21584	0	0	28056	0	0	0	0	0
A4D1P6	365830	730910	598330	559760	447080	411550	490620	311670	902150	722090	406380	798060	276860	476780	1121600	295120	1128700	435730	346710	280240	454050	684630	502570	370450	638770	1105600	457890	386990	864760	387750	417170	603840	250560	713450	361610	401240	467320	647140	393080	293860	375300	503820	187140	518040	324760	345590	192620	382290	568480
A4D1S0	0	0	0	0	0	0	5536.8	0	0	9258.5	0	0	0	7300.3	14335	0	0	0	16546	0	0	9118.9	0	0	0	0	0	0	0	0	0	0	0	14557	4539.3	0	0	0	0	4896.3	0	0	0	0	0	0	0	0	0
A4D1S5	150340	1718.2	22263	0	17668	64625	1890.3	0	115910	0	86032	48614	179900	7010.3	11659	18436	0	0	144780	18802	60950	0	182230	7298.1	17178	0	0	0	0	0	0	27190	0	4037.2	0	0	0	7592	0	5304	0	0	0	0	0	0	0	0	0
A4D1U4	96638	69782	28926	26424	27676	98277	9774	33246	48100	14985	18354	24335	26367	54102	37481	91711	34564	45142	179400	0	148830	8787.7	74658	65332	96274	17374	16129	23647	33030	14318	21461	12885	20529	20471	21385	14423	0	23462	30675	10117	6804.9	28035	7857.1	9646.1	35761	25682	10500	22018	34791
A4D2P6	0	356090	257840	626560	349570	0	272240	580070	0	0	0	1193.7	0	0	5226.3	0	15491	0	0	19065	0	0	0	0	0	291490	239660	712440	0	649670	315140	468580	374630	0	0	336600	510000	0	46354	56693	614010	267680	120880	732450	92055	135460	0	75761	65422
A5D8V6	0	65327	48382	48738	96856	0	69594	51772	0	0	0	0	0	0	0	0	36318	0	0	0	0	0	0	0	0	25219	0	102410	0	189270	0	0	0	0	0	0	36918	0	0	0	0	0	0	0	0	6487.4	8387.2	0	0
A5D8V7	310320	0	119100	147000	272460	104190	111250	227720	406330	98504	148010	65041	127130	114780	10906	137460	107380	234990	56059	176120	243780	62485	86463	165460	278010	153230	428470	128050	59631	173290	20550	103790	62645	35402	88261	0	80688	239880	38727	54945	117800	69878	71566	5667.2	55847	94923	62444	47216	167140
A5PLL7	9064.8	77678	0	19853	36180	2527.5	6610	30651	4988.6	0	75903	207550	0	18256	5369.8	34779	0	6258.2	0	0	63616	0	0	6385.1	0	10347	103590	0	1882.7	11445	0	0	0	0	0	3710.5	0	0	5943.3	6192	0	0	3976	4340.9	0	0	3283.2	0	0
A5PLN9	22263	0	0	0	9300.3	81198	0	19722	29518	26544	27898	80763	0	34274	249510	25724	46336	7203.5	0	9469.2	196100	772060	58127	13463	12954	6018.2	30738	22445	41356	0	376180	6896	46311	36015	0	19454	0	96529	61458	40773	0	633540	67338	0	51833	339650	34957	34408	56867
A5YKK6	2111000	1704200	1268000	1843300	2334300	1403400	1580300	1582000	1428300	1010100	1209700	2648500	1999700	1314300	1387300	837090	674090	1116500	1525100	383500	1581800	708600	1901600	1359400	1049800	1299800	2061500	1248400	1162600	1398600	332230	803320	331700	1017000	372320	604030	668710	722980	542880	421890	848400	768730	371860	1096900	405820	692090	446570	356040	769990
A5YM69	22751	0	0	55498	0	17390	3162.1	0	36667	0	7626.9	107450	32599	0	0	0	0	0	14023	0	34099	0	45562	0	0	0	0	0	0	0	0	0	0	0	0	0	0	0	0	0	0	0	0	0	0	0	0	0	0
A5YM72	0	0	0	0	0	0	0	136420	0	0	0	0	0	0	0	0	0	0	0	0	0	0	0	0	0	0	0	0	0	0	4118.6	0	0	0	0	0	0	0	0	0	0	0	0	0	0	0	0	0	0
A6NC98	43508	137400	98012	65805	42801	22140	34933	38268	31770	21372	52256	35413	48558	17515	20648	17015	0	20870	17522	3293.6	15767	18083	22780	28700	31117	216330	226940	65776	31738	59488	0	49912	0	85603	44884	12097	43078	8324.5	9319.1	15454	2049.9	494320	23861	52401	0	7810.5	39631	3381.4	6583.4
Q9GZQ8	12404	63381	45158	266000	65604	21024	33601	43863	38016	0	0	0	0	2472.7	0	13859	0	4102.6	0	0	11165	13486	4917.4	0	0	29488	38687	41192	25964	121260	15847	32160	33472	14788	4222.5	32203	25950	23496	47375	4164.8	62063	43619	74538	41605	42053	12993	7618.8	7135.8	5338.8
A6ND36	0	0	0	5101.7	0	0	0	0	0	0	0	0	0	0	0	0	0	0	0	0	0	0	0	0	0	0	0	0	0	0	0	0	0	0	0	0	4075.3	0	0	0	0	0	0	0	0	0	0	0	0
A6NDB9	1949.1	0	410170	0	288130	22013	46146	23829	337900	97825	0	0	49079	172240	146580	18880	0	99429	0	70803	325080	0	9935.4	0	46103	137470	0	20683	0	7029.7	0	100160	21885	0	45132	9944.5	11414	21203	38756	32637	6146.2	14422	8403	34260	25253	15558	0	14038	0
A6NDG6	889630	535080	542860	632810	398480	531530	1306900	458120	869950	768220	885970	1228800	918680	935180	738830	616870	195680	619730	605990	182690	959160	468230	1652100	557330	702430	432340	696870	323380	565180	495800	26064	155720	32462	311940	231030	65375	121440	238670	84807	55243	172660	159010	112810	210260	49733	141120	143920	99231	41134
A6NDU8	209220	76664	80804	335950	235580	161020	117580	88172	165610	59082	240610	264960	161320	78655	194390	58014	23174	48310	181540	9071.2	233190	67841	233000	177430	141460	137880	243020	30978	35134	92510	0	49403	0	100630	26423	56200	0	68999	16307	10436	14466	39534	11456	103370	2280.7	13259	19619	0	0
A6NFQ2	38486	27977	68962	22074	0	0	0	8175.4	0	0	224270	223730	204990	17316	114050	72670	34974	31141	88464	127470	63880	52896	78717	10340	34526	15348	0	12147	48096	87438	128290	35982	139690	31454	0	0	15650	0	0	0	0	0	0	0	0	0	0	0	8080.3
A6NGB9	0	0	0	0	0	0	0	0	0	0	0	0	0	0	0	0	0	0	0	0	0	0	0	0	0	0	0	0	0	0	0	0	0	0	0	0	0	0	0	0	0	0	0	0	0	0	0	0	0
A6NGC4	0	0	0	0	0	0	0	0	3988.3	9646.2	1738.9	11065	0	5935.4	3171.7	2636.1	0	0	0	0	0	0	0	0	0	0	0	0	0	0	0	0	0	3127.2	0	0	0	0	0	0	0	12995	0	0	0	0	0	2140.5	0
A6NHC0	12771	3426.1	5227.4	6987.2	25060	257210	4390.7	1445600	258030	0	0	0	16255	0	109640	55750	0	73919	11616	86218	0	101950	0	0	0	8816.6	0	2673.9	0	5843	43388	45679	68216	13984	4208.1	30206	51559	24502	0	24662	22033	68263	24040	40127	39608	26839	30753	46541	43478
A6NHL2	622210	1060700	785370	1079800	1171900	359840	789150	809460	478760	1521600	1487700	1612900	2118600	1801900	1896900	1605600	1334900	2116700	2452900	1183800	1752800	347060	1308800	1889500	1359200	913940	738510	814740	483030	1140700	193670	743810	183560	280380	325100	719620	713160	347510	168580	101090	712180	134890	133300	801210	140150	198100	210280	161240	169790
A6NHQ2	33118	585140	686880	643200	245090	0	551750	583090	0	272160	0	0	0	0	322130	0	294720	404020	0	12049	0	199730	0	0	0	578000	578520	519670	82263	591120	363790	289810	325540	30958	235050	213540	288760	0	333210	0	258900	215070	0	449040	0	0	0	0	450440
A6NHR9	872560	1399400	930790	1423100	343420	699520	414680	554990	965340	309640	225120	895110	1535000	458030	196300	250890	157470	201330	235180	34538	767450	259410	163400	557550	180700	790010	394320	479570	582010	314370	310040	437440	257330	861140	182780	485070	134210	311910	397160	429370	209010	871850	199090	329290	215610	239970	308080	257190	465410
A6NHX0	66030	20240	0	15630	15176	7802	20842	17210	79228	8695.7	36240	100080	25458	30640	35318	32928	0	19397	47762	0	18485	35011	47547	45092	38278	0	14610	0	23711	13901	0	0	0	25281	0	12054	0	37128	0	0	0	0	0	0	0	0	0	0	0
A6NI28	0	0	0	14917	0	0	0	0	0	0	0	0	0	0	0	133100	0	230130	117930	0	7873.7	0	0	240150	199640	0	0	0	0	0	0	0	0	0	0	7689.4	0	0	0	0	0	0	0	0	0	0	0	0	0
A6NI72	0	29433	6081.2	69901	18974	0	31805	17842	0	0	0	0	26664	0	0	0	0	0	0	6939.4	10431	0	0	0	0	7965.4	23443	8789	0	0	0	0	0	0	0	0	0	0	0	0	0	0	0	0	0	0	0	0	0
A6NI79	0	55937	2942.9	0	0	0	30436	0	0	4625.6	0	0	0	2521.4	0	0	0	0	0	0	0	0	0	0	0	2293.2	0	28764	0	0	0	15555	5420.2	0	4864.6	13186	0	0	5509.3	6151	24325	0	0	0	0	0	0	7821.4	0
A6NIH7	212680	195740	205630	139680	210750	146790	352900	151820	107170	87217	120890	57285	128580	211950	119990	99413	48397	154410	145060	18312	118500	142900	179050	123490	135080	302570	207190	139000	114430	159010	13123	142000	18175	114570	80585	130490	149780	128010	25656	5424.7	98707	33263	36714	176240	30131	55895	48151	15854	15199
A6NJ78	38449	9966.3	19679	104220	177360	82669	0	0	74684	0	9285.1	74651	20316	11786	0	0	0	0	16942	0	10626	0	34453	0	5088.7	11519	30245	142730	0	64595	0	100520	0	6401.5	0	83727	178660	0	0	0	35825	7110.5	0	195590	0	0	0	0	0
P10966	7313.8	0	6778.4	15591	0	7980.1	0	3085.3	1903.7	2862.5	0	4730.4	5652.3	0	12369	4990.6	0	0	0	0	2293.2	10272	0	11175	0	9886.6	0	6180.8	11220	0	12138	5299.1	13470	9045.2	2373.4	0	0	0	0	4254.3	0	16325	0	0	5847.4	10680	4811.6	8364.9	4321.3
A6NK44	0	0	24656	0	0	0	26727	13547	0	0	0	0	0	0	0	0	0	0	0	0	0	0	0	0	0	0	0	0	0	0	0	0	0	0	0	0	0	0	0	0	0	1547.7	0	10159	0	0	0	0	0
A6NKD9	0	40238	11963	46027	0	3001.4	16737	0	0	0	0	20610	0	0	0	10168	0	0	0	0	0	0	0	0	0	0	5839.5	2358	0	0	0	0	0	4050.7	0	10224	3858.9	0	0	0	0	0	0	0	0	0	0	0	0
A6NKF7	0	0	0	0	0	0	0	0	0	0	0	0	0	0	0	0	0	0	0	0	0	0	0	0	0	0	0	0	0	0	0	0	0	0	0	0	0	0	0	0	0	0	0	0	0	0	0	0	0
A6NKG5	24611	120970	117700	790550	135510	43680	207390	86505	15051	186780	40568	15626	58774	89815	183600	204320	132510	101120	64796	82948	83488	19839	57280	65089	136790	128410	94716	50551	73662	73746	0	190140	0	50935	28917	290160	156550	57793	0	6719.4	162520	0	0	115670	18230	7688.7	2207.2	10539	19030
A6NKN8	0	0	0	0	0	0	0	0	24247	0	11082	45562	51502	0	12162	0	0	2188.3	59674	0	13440	0	0	8317.6	0	0	0	0	0	0	0	0	0	0	0	0	0	0	0	0	0	0	0	0	0	0	0	0	0
A6NMD0	0	71041	0	104960	72032	0	0	111940	0	0	0	0	0	0	0	0	0	0	0	0	0	0	0	0	0	0	0	0	0	0	0	0	0	0	0	0	0	0	0	0	0	0	0	0	0	0	0	0	0
A6NMZ7	1784500	3872200	3836800	3452100	2223900	3804400	6480800	1137200	1667100	14192000	721680	801840	1346900	7548500	6534300	9300500	33379000	958230	1117700	497770	526250	10832000	417400	540300	101870	3794900	3010900	5983900	12925000	2421300	14475000	25234000	22719000	11091000	16262000	25044000	23798000	7642600	16552000	15169000	17172000	20542000	4390900	9527400	10575000	9447400	10007000	34512000	21731000
A6NNC1	0	0	1219700	84648	310910	0	7850	0	16813	0	0	68397	39562	455940	474440	230680	1146200	257970	100500	220860	81761	435120	97025	141710	0	0	222190	0	0	0	921320	1922800	332440	0	59606	0	4561.9	346040	424000	195950	1621000	314210	373920	5851.8	190610	0	0	310110	169640
A6NNZ2	0	0	0	0	0	0	0	0	0	0	0	0	0	0	0	0	0	0	0	22030	0	0	0	0	0	0	0	0	0	0	0	0	0	0	0	0	0	0	0	0	0	0	0	6298.8	0	0	0	0	0
A6QL63	0	24370	17157	42549	44428	0	41261	35240	0	0	0	0	0	0	0	0	16315	0	0	0	0	0	0	0	0	25668	29655	17183	0	20794	0	53046	0	0	0	12749	37840	0	0	0	0	0	0	22169	0	0	0	0	0
A7E2V4	358420	452480	359930	533520	347280	320620	353860	432200	413500	270860	28572	472990	440030	303650	240060	281510	118860	192850	449220	60593	407400	185200	386490	247720	288900	418680	379560	356220	230500	396670	54736	224350	81920	287870	140520	195290	218980	273950	144420	102310	208030	183350	131360	328330	69230	76057	150120	91162	60118
A7KAX9	36574	48952	131550	0	42907	24212	33718	22663	14048	0	65096	53304	32893	28248	145600	65784	29150	32029	41297	171180	17227	46376	0	32582	38332	38202	55394	89027	20859	96782	95793	0	108690	28982	18708	85001	28883	15898	31072	33380	8290.9	30770	34123	0	42477	58276	41346	24373	19924
A8CG34	29735	98079	88991	262000	60570	33106	25403	32109	2938.2	5981	19717	32963	18483	23639	22639	7252.3	5979.8	0	37380	0	20148	11276	27339	6244.5	6931.1	39143	32706	179070	20433	69918	32679	4034.2	40826	9314.9	4560.1	65516	7616.9	0	40399	45205	8433.8	80800	57005	19648	47619	72648	46747	22365	23522
A8K2U0	63612	0	64374	0	88527	38240	33191	1262200	7897.1	13462	138220	7112.4	27683	56185	138210	83496	62833	13483	26280	137640	30559	194060	32632	15646	0	42024	101780	184930	110290	30941	90002	25282	62289	43064	82188	88205	57626	18205	54210	166810	0	45474	7276.7	87553	0	60894	48904	78714	90868
A8MT19	0	0	26818	10899	35701	0	34490	26981	0	0	0	0	0	0	0	0	0	0	0	0	0	0	0	0	0	36693	29172	23477	0	14425	0	25361	0	0	0	0	0	0	0	0	18924	0	0	24778	0	0	0	0	0
A8MTJ3	0	0	0	0	0	0	0	0	0	0	0	0	0	0	0	0	0	0	0	0	0	0	0	0	0	0	0	0	22783	0	0	0	0	0	0	0	0	0	0	0	0	0	0	0	0	0	0	0	0
A8MTL9	13001	0	0	0	0	0	0	0	27792	5654.4	16429	0	10786	10536	7141.7	0	0	0	11144	0	6778.9	8157.9	39792	8734.2	8189.3	0	0	0	10920	0	0	0	0	17684	0	0	0	8769.4	0	0	0	0	0	0	0	0	4717.5	0	0
A8MVS5	0	0	0	0	0	0	0	0	0	0	17474	0	0	0	0	0	0	0	0	61098	0	0	0	0	0	0	0	0	0	0	0	0	0	0	0	0	0	0	0	0	0	0	9919.8	0	0	0	8623.3	0	12688
P62308	1001500	1477700	1320500	2094300	1164900	887170	1542000	1150200	347690	504010	564090	573500	705850	534200	427530	268190	531060	637140	505450	343410	1023200	494240	737280	507710	321770	939070	1529600	1144800	694570	1058200	906220	1021400	801760	591040	686630	1108700	811520	528940	928660	1113300	695620	947990	879130	1037300	876830	883410	897640	995310	1041800
Q9NUH8	0	0	0	19554	0	0	0	0	0	0	0	0	0	0	0	0	0	0	0	0	0	0	0	0	0	0	0	0	0	0	0	0	0	0	0	0	0	0	0	0	0	0	0	0	0	0	0	0	0
A8MWY0	49604	32978	4540.4	0	28900	12299	209530	0	54279	99721	0	0	0	171410	105690	23324	161840	24088	11699	0	18037	285220	124300	4757.4	0	59324	39127	0	69584	0	90145	352950	76511	236320	42566	100520	179070	509960	83789	67714	209690	41074	119950	512060	116800	84120	100480	109940	183000
A8MXV4	206460	226960	161190	154570	71587	1146700	506610	312990	538350	578390	520060	911720	329560	291410	325010	157570	64566	85395	388130	10742	335900	132310	241270	171280	61706	112720	286460	192280	138520	162480	45070	171710	132960	445420	139060	112060	114160	295440	165190	58146	139500	225290	121090	253290	58295	16026	89941	195420	11764
A8MZ36	0	0	0	0	0	0	0	0	0	0	0	0	0	0	0	0	0	0	0	0	0	0	0	0	0	1200100	0	0	0	0	0	0	0	0	0	0	0	0	0	0	0	0	0	0	0	0	0	0	0
A8MZA4	208550	80283	205620	0	0	227620	322680	71699	315220	692790	209310	146230	88338	309300	536410	115840	487650	120290	142270	15736	96907	728520	361360	331600	196630	0	235680	0	419390	206540	424080	737250	219310	151020	642610	284350	382090	152890	0	22319	270650	342710	396750	353080	0	9013.7	8328.1	3164.4	0
A8TX70	1336700	259480	392960	184230	176080	2257400	171930	114230	1263200	1974700	670980	1371100	549860	1760400	1002000	1159200	6905400	664230	787280	558480	856280	704510	1268800	1111200	1219800	162700	243740	398000	2048100	193720	1086000	4007200	1757300	290230	1307600	3127900	1929200	176200	2415900	1619900	779780	1847000	500730	435210	1656100	660910	734340	2206900	3805900
A9UHW6	77853	32782	64293	33817	31094	89120	63600	39410	69913	30717	46951	36677	21493	28732	75915	12640	19178	13312	25394	0	37502	15199	71385	29481	24224	6657.5	50675	38838	43801	48721	7881.1	31788	38012	48442	67421	18446	31550	44865	75160	51630	18808	93599	78078	39144	39142	104790	53717	39148	27776
E5RIL1	70097	32500	0	11206	38457	199030	104860	6361.7	176730	9981	0	79871	87870	38348	9666.5	29315	0	11064	0	8650.8	213390	0	53353	51462	23472	9014.9	16688	32081	8564.8	17255	94440	5225.4	125580	3103.6	313200	50183	54053	0	481770	462330	64538	321350	345480	8142.5	745610	265500	0	0	0
B0I1T2	1521900	1897800	3716500	1283900	1021200	2170700	691740	1069800	751800	1010900	231370	1759100	2652000	1114200	1766300	874000	795600	1665800	1543800	479800	566860	1181100	4379900	1378200	2143800	3825000	2948700	3041400	1037300	1969900	788290	1298700	1246400	1903800	1162600	978790	1071600	406190	613120	598750	1017100	3334200	1057700	2009800	825890	1102300	1537300	1287400	1052100
B1AK53	56611	0	502790	462670	354200	52072	612180	629910	0	85727	83129	47041	53392	54960	68049	107590	43455	121470	112100	405620	132640	0	82764	126250	408690	669040	285460	335170	56732	425290	20554	54960	0	14650	30730	44306	24836	5960.5	0	0	103960	0	0	145150	0	19350	30974	24334	19971
B2RTY4	0	0	10061	0	0	0	0	0	231440	9138.2	17820	7579.6	5460.1	3821	13964	0	5381	0	4308.8	0	314190	0	17746	6874	7819.8	0	0	0	84980	0	0	4778.4	0	5951	0	21333	3923.9	0	44804	0	0	0	0	3266.2	0	0	16035	27737	19538
B2RUZ4	25155	136910	24126	17910	77980	61859	30381	0	62773	39799	0	7965.1	18508	35347	29432	12536	0	56724	41665	0	25395	0	37983	16110	20462	19136	26470	17262	0	0	0	36154	0	3185.2	0	0	0	0	0	5690.5	17705	11136	0	16674	2189.9	8126	12026	1812.6	0
B3EWG6	0	0	0	0	0	0	0	0	0	0	0	0	0	0	0	0	0	0	0	0	0	0	0	0	0	0	6656.6	0	0	0	0	0	0	0	0	0	0	0	0	0	0	0	0	0	0	0	0	0	0
P0DPB3	0	93997	0	0	0	0	0	0	0	0	0	0	0	0	0	0	0	0	0	0	0	0	0	0	0	0	0	0	0	0	0	0	0	0	0	0	0	0	0	0	0	0	0	0	0	0	0	0	0
B7ZAP0	329310	13595	239580	56508	0	47356	55432	72739	60023	6489	149410	383810	185600	98489	78259	73597	16176	76049	74275	20654	98502	27741	119130	107530	85045	66561	164620	0	42663	227530	159370	0	163260	43058	52421	171180	26270	4859.7	200620	328250	25600	0	262690	59369	305890	171400	227830	168790	171400
P0CG08	450230	230930	361630	357510	179370	174480	251570	383890	237770	178670	219180	448620	391680	285310	141110	132920	130970	312030	292510	234670	297340	199060	216750	208840	149330	176760	91231	158710	184550	93251	40639	106020	106500	189700	145040	131870	71605	145160	151510	88491	75891	145440	174820	80134	142330	124990	189750	214720	135800
B7ZBB8	0	16565	0	0	0	6461.1	0	0	0	97751	157520	1385.4	5448.3	35375	15283	7691.8	39029	0	19265	24714	8647.9	13379	8927.4	11259	6329.8	0	0	0	0	0	0	0	9331.2	2874	0	0	0	0	0	0	0	0	0	0	0	24188	0	0	0
C4AMC7	83340	529600	366310	548830	438550	172950	399750	314150	105560	34066	38074	371540	209430	28737	9876.9	57080	12324	51652	106150	8286.4	92696	0	89865	90122	99669	372190	428560	472370	11173	519280	0	280420	0	85404	206400	378970	226760	87943	52080	65385	288050	289030	62664	338980	54835	103020	164900	198720	47063
O43374	41305	93332	59229	31311	4427.5	12147	47336	10145	1748.6	66138	0	8293.8	0	0	4108.2	0	80854	67548	0	28341	10801	13700	43967	16291	37461	287880	26301	70511	51711	167010	8572.4	58861	57389	7213	0	19995	33863	63299	0	25223	48874	111070	59658	150550	9935.9	0	4417.8	52674	74908
C9J7I0	0	19952	26084	8299.7	21595	10969	26789	11315	24806	0	0	29666	12505	0	0	0	0	0	13261	0	9156	0	30533	0	26872	28826	21986	7589.6	0	17271	0	7136.9	0	0	0	0	0	4965.2	0	0	0	0	0	7429.8	0	0	0	0	0
C9JLW8	0	109210	133190	278330	134680	0	204760	81710	0	0	0	0	0	0	0	0	0	0	0	0	0	0	0	0	0	53694	143120	49296	0	93537	0	26819	0	0	0	44826	23355	0	0	0	26676	0	0	44618	0	0	0	0	0
C9JRZ8	0	0	0	0	326450	0	364560	71986	0	0	0	0	0	0	0	0	0	0	0	0	0	0	0	0	0	137500	230330	364660	0	227600	0	734660	0	0	0	297080	399210	0	0	0	240510	0	0	244690	0	0	0	0	0
E7ETH6	5727.4	0	0	0	0	0	3803.1	0	0	0	0	45389	0	0	0	20681	0	0	0	0	0	0	0	14628	0	0	0	0	0	0	0	0	0	0	0	0	0	0	0	0	0	0	0	0	11250	0	0	0	0
E9PAV3	6343300	1624300	2552000	3164300	2663500	4105700	2206100	2306600	4737700	2411400	5153400	6773500	5315500	4041200	2886700	3276100	1312600	2341300	3650100	1473100	5510800	2489900	5295700	2538900	2204500	1364000	2044700	2186700	2066300	2698900	1385400	765110	1404700	3989100	2698800	802700	574220	3114700	1485600	2047100	657500	2768300	2798500	725690	1712800	2650700	2804800	1689500	1023000
L0R6Q1	11782	219730	216870	314800	76294	172630	277860	204150	136890	33728	34713	161730	78414	9130.5	39278	0	24370	24156	51442	28353	21139	26664	0	22345	115210	146480	430810	180850	53314	161680	214790	161270	338890	36306	34768	179270	103550	15975	301210	464090	243510	400790	322780	151040	260510	190140	272220	326530	352760
O00115	822970	642370	583560	481850	261740	853550	674730	396060	798120	1051600	1007500	1435000	870830	482440	1101600	964430	811980	594580	1212600	413130	905010	615040	853050	976190	886810	472010	326760	278060	852650	376760	661730	630420	307620	877750	337260	432740	313510	431280	263580	519600	469110	629420	310450	393560	290960	299450	253380	351380	362270
O00116	2036300	2630000	960060	3891600	1249100	1372500	1366500	1429900	1881000	1717500	1120900	1803300	1548500	1760500	953370	1358600	987200	867910	1523100	214900	2043300	520490	2169900	1231400	1370500	1938900	1556800	1269000	1023100	2054100	536840	1361000	646170	1715100	789570	1158000	1153600	1269000	751530	737870	1362900	1152300	693840	1443100	894520	809270	990250	1005600	996830
O00124	0	0	0	0	0	0	6848.1	14242	16396	0	0	0	0	12475	0	0	0	0	0	0	0	1606.3	0	0	0	0	0	0	0	9209.5	0	0	0	2756.8	0	0	0	0	0	0	0	0	0	0	0	0	0	0	0
O00139	544030	1086900	681940	865740	968850	597470	638110	485240	331270	155260	294200	604580	411700	305070	650810	291300	99221	145530	379060	32072	470280	151020	434410	322750	289460	752490	1059600	930130	232510	710300	50487	1615300	60420	167140	155630	1384200	1600100	111880	97814	58195	946620	191470	89663	816000	87189	125700	154980	46748	75538
O00142	196450	339410	509280	409010	644180	332050	127780	501250	242340	223770	174500	134140	150760	145240	233790	77316	169650	211630	147560	62559	144210	221850	373320	125680	220590	854450	332920	401780	196330	433690	98070	284360	155220	160600	96144	220040	245010	105270	78260	171600	294590	207010	109030	299630	109070	37521	59369	96553	105160
O00148	11785000	7818300	9463300	9525300	7099900	8482200	7935100	6663900	9216000	6030200	7323700	12799000	10334000	8233700	5691200	5038500	3612600	6280000	7548000	1374600	11519000	4704000	7750100	7022700	5122200	8453100	7341500	6298000	5420300	5571100	4001000	4333700	2582100	6566900	3074100	4900300	3866000	4792000	3817700	2300900	3382100	4524300	2312100	5240400	2493800	3628500	2503900	3268700	3615900
O00151	4508100	5254900	6352400	11526000	6037100	4597000	11503000	4322800	4652100	2179800	2545300	4399100	4114400	2129700	1679500	1679100	2378600	1993100	4423200	349110	2159600	3096700	4197800	3370900	2599600	5001900	4694300	5573900	2353900	5796800	1122800	4974900	2268900	6772600	6761700	6218200	6580800	11366000	3728300	5766300	5838400	4795100	6445900	6579300	3860000	6877500	5172100	2799000	1826800
O00154	622310	1108300	722240	1711900	521160	1187900	414100	639010	1192300	536470	585950	1096300	1892700	485700	400940	517270	121930	480690	1020100	471490	1163600	219050	914970	1522200	1605600	580280	579550	345800	425690	861200	38979	98021	149380	411890	185740	58720	125350	445040	103200	50386	188510	259270	194420	100600	62877	169600	144190	115770	111460
O00159	3914000	4104300	5952100	1963400	5396800	5977800	10296000	6547500	4642100	12013000	2421100	3311200	3208600	10380000	2376300	4847300	15203000	3556700	2423600	1436700	3973900	2338000	3869500	2301000	4748700	8314200	5070900	6698600	11536000	4119300	8415500	24616000	12245000	8086700	21145000	26042000	25516000	12591000	28639000	21742000	15331000	22653000	11151000	21076000	21355000	15256000	15042000	29673000	36710000
O00160	355410	1076600	629460	901070	342070	425370	243780	553980	196620	556020	236140	134700	148790	208370	666930	389380	337030	225780	96650	349740	110700	192660	228030	361920	168590	1767000	458280	582990	216110	954020	250230	935000	173590	919480	451410	304220	420730	275840	202290	287990	591180	727920	367500	1166900	345450	397420	652780	351190	515740
O00161	391960	793730	723450	800420	720790	402630	679420	580090	592440	275310	371660	325230	598960	380960	255410	402420	398020	200670	291760	550570	382190	241050	459340	294540	205060	768620	1072200	903060	322600	693800	394850	982610	352740	745960	538990	862440	924650	444200	742460	911480	1024100	1153600	618110	959490	735460	853110	714620	812160	895540
O00165	0	780270	976150	1219900	922860	6995.5	1076300	1200700	0	18160	55936	137830	84882	16519	0	51492	0	16466	28754	0	41061	9613300	26357	18174	19174	1692900	972550	1465700	0	1653400	0	1842900	0	13798	10188	793170	1408500	6458.6	723100	851160	1808000	529000	1531500	3109600	6783.4	7480.1	21245	364780	12989
O00168	0	0	28768	0	25684	9348.3	51311	24191	12117	6345.2	0	0	0	8637.2	0	6208.9	0	0	0	0	0	0	0	0	0	16381	13693	40676	9030.7	5075.8	42346	97245	55432	66574	28826	115900	63330	43125	39604	61236	98858	31457	55370	60782	65399	57615	48908	78150	79664
O00170	1040200	2003900	1558200	1950400	2028100	1357400	1726800	1703700	1344700	471580	717980	1100800	716910	567880	926830	600580	329580	468040	378280	189020	1008000	589710	1362000	497990	371310	1336300	1399000	1179800	594190	1394500	211060	960720	121510	1310400	827750	887810	862790	865040	622700	426620	945110	697370	626470	1422000	367550	754270	680650	429990	418060
O00178	895160	542240	580920	569030	553890	532930	672480	506870	513250	692570	506600	1071900	636350	662210	2233900	868770	222020	687370	584760	143170	492300	516750	596620	462680	472010	734390	343500	444110	518030	457580	60138	363950	148930	618160	223310	371410	341430	301850	263080	126710	222450	306140	137240	445980	113230	240540	187810	153980	199290
O00180	0	0	0	0	0	0	0	44008	0	0	0	0	0	0	0	0	0	0	0	0	0	0	0	0	0	9305.6	0	0	0	0	0	0	0	0	0	0	0	0	0	0	0	0	0	0	0	0	0	0	0
O00182	1790300	871490	1142300	845340	943310	1837600	683850	852620	580310	406060	1044400	1462000	3985000	1918400	885310	456020	517980	599630	644060	544210	1245800	585770	627810	873490	679580	1671000	451950	2065200	947870	1238400	207390	651190	501140	1147900	462050	559190	194040	326710	192300	224790	543810	738200	354000	584970	351260	473070	489480	347070	449830
O00186	577170	1002800	687450	654380	815070	614160	715870	794740	1196400	529890	927810	852540	1207000	889490	551010	778570	1434600	855760	733230	199170	1009800	536020	605810	722170	805050	973770	773040	663050	1198400	970870	792280	1072600	538950	1180600	939030	1568000	1452000	791310	896760	1020200	1103900	1209800	771200	1005300	1280100	776340	1100400	1325900	1853200
O00187	14381	42022	36635	0	73949	12709	70888	12631	8096.5	135530	8646.8	8037	28421	96829	110370	85929	234050	117570	28127	60365	27652	37489	33442	27235	30296	35537	17294	38838	73784	31962	214830	173030	90796	12690	41408	190030	156700	37768	46864	116940	135830	90515	26748	125700	125290	40032	106140	103310	160230
O00192	199690	147010	376760	15442	310210	279900	68628	0	342110	98201	424950	165320	183470	119350	242950	196440	178700	144860	110390	59987	186970	146820	17469	36531	121180	165950	17630	295290	136390	0	121590	220100	105660	208050	205270	178890	62853	331040	71942	352300	178770	206510	91401	100560	339190	356630	175550	119130	169060
O00193	503750	954800	1045500	1271500	821630	536010	557160	363120	358340	55580	203810	491040	379100	204870	50731	87750	8004	127880	216340	0	830870	0	526800	161220	195020	673210	778110	1044600	22989	711120	0	355990	4221.6	355220	143520	378000	340590	402730	42231	38117	86165	46370	31424	130420	38691	57376	55768	55391	23485
O00194	23521	194190	600660	9827.9	302580	177580	1017000	1597500	212870	93123	93360	70966	22262	131460	163040	33898	28117	16300	116050	33714	193100	0	788560	2585.4	23147	452960	20167	661420	41461	69848	12546	122410	42864	88432	117400	183550	236140	21217	226310	217070	101570	68363	75469	136490	21914	33903	52394	319560	203450
O00203	1409800	2230700	1711200	1892300	2223800	1209100	2534500	2595000	1816700	1413400	996650	1805000	1510000	1175000	1613300	894270	818020	1219500	1674000	378950	1050900	974230	2209700	1893300	1684500	2189800	2687900	1804100	921460	1987500	298730	930100	441640	1573900	791550	1120000	1152900	1264500	538330	620570	1103900	743540	646170	1359900	477830	644930	609890	437240	487330
O00204	27372	312980	0	0	0	66653	18259	12915	213150	78908	41595	19123	0	66099	36734	16956	88377	0	92598	21876	25389	6168.3	62251	78738	57538	0	163620	41665	88812	18195	0	66460	2002.4	88866	118880	32089	133220	12942	22294	4186.1	0	7208.2	0	25148	0	0	35637	28977	0
O00212	0	0	0	0	0	0	0	0	0	0	0	0	0	0	0	0	0	0	0	0	0	0	0	0	0	0	0	0	0	0	0	0	0	0	0	0	0	0	0	0	0	0	0	0	0	0	0	0	0
O00213	73920	36091	55574	50726	0	10576	0	0	47854	29137	36683	19301	48840	47505	46825	26867	31518	16693	24102	0	41060	6141.7	23780	13686	7994.9	0	0	0	41151	0	0	0	0	8598	11699	0	0	25521	7364.8	0	3623.4	7807.7	0	0	0	12895	11783	7296.6	5235.2
O00214	388170	188760	191300	133940	102550	263190	116590	130390	112520	558180	527770	112190	560250	475890	109680	117440	314420	406610	76753	233820	484380	148950	460290	364520	248470	76930	98532	52515	459550	79570	111050	28816	133050	23880	298700	73109	80526	205320	45108	159250	12461	39628	113810	33960	34205	108790	113320	182040	153510
O00217	575860	885160	1118100	963560	989200	356140	1074500	926690	927390	197940	507490	803990	689900	340560	296820	294870	182800	195270	228470	53532	654430	197500	369420	286870	221300	698580	1103800	778140	171360	665490	316250	742850	197940	684310	429040	706100	501770	389140	543740	807990	504670	712060	532870	935290	457510	402770	660260	465240	404020
O00219	0	0	0	0	44185	0	0	0	118290	0	0	109010	0	0	22363	0	17311	28554	29783	18460	0	20829	18643	41105	50996	0	0	0	29387	0	0	0	0	0	10688	0	30524	0	0	0	0	0	0	0	0	0	0	0	0
O00221	76178	43466	10654	77340	22419	0	53355	0	36088	9120.8	16479	21293	18243	5963.1	29268	7550.3	5536	19769	19819	7543	7161.6	11866	20730	10413	19321	99455	8350.6	10926	9904.4	31081	7834.7	0	8258.2	17956	0	0	0	12433	8522.9	6054.6	0	10751	6063.4	0	5297.1	9377.6	0	6793.9	10697
O00231	5551300	3766600	2902800	4303200	2766700	3600100	3687900	3095800	4626900	2572300	4053800	4794400	4673800	3183300	2469200	2527900	1884200	3217100	3278300	1132000	5492600	2145700	4597000	3428100	3280400	2070100	3320900	2613500	2690400	3123500	1702400	2136700	1780000	2328400	1833300	2012800	2013600	1921300	2332300	3301100	1992400	3091000	2856400	2299500	2396600	3249200	2700700	2473800	2205900
O00232	3740400	3492000	2747900	3701500	2914800	2485000	3569600	3445400	3527800	2580700	3181400	3965900	4681800	3088100	2501500	2512500	1652600	2636400	3121700	938260	3821100	1866200	4357900	3148600	2678000	2406600	3008300	2429000	2287700	2975700	858360	2020200	947190	2713500	1148100	1943600	1682400	2121200	1068600	1273700	2082300	1535900	1300900	2236900	1153100	1603200	1325600	1046800	1035200
O00233	1836600	1150900	1232200	1356200	718950	1316700	1265200	1126400	498170	2159200	3663500	1113600	1025900	1144000	696380	598650	648910	1329700	1023200	1563500	1066800	617330	1177300	2573500	742640	1427500	1330700	831540	766250	1451400	423020	1092000	284610	848090	709300	963080	856600	880950	528530	408820	719970	425140	561170	1295800	380740	496480	379210	346190	579670
O00244	1317100	2592300	1345900	1825900	1089500	1034500	1467500	1326100	994170	406170	929850	1040800	494960	306960	582640	238520	307030	267700	157310	485840	448060	828060	364730	390880	385220	1342500	1716900	1108200	527450	1679400	106950	786790	139760	626830	456390	578520	586790	566090	199030	168490	596610	582460	265610	1053600	99170	247220	490640	153350	86275
O00255	32897	54985	107800	80910	14393	44853	46511	27547	25527	0	13751	47283	68393	16626	7617.2	10338	12735	6478.9	18196	0	88004	2428.9	13998	19349	11862	141210	28393	27873	5008.8	24828	0	38459	0	45978	13138	23983	28714	16979	0	5058.6	7030.3	20949	0	42670	7698	2968.8	6253.4	0	0
O00264	2797300	3206000	2906500	5207300	2358800	2427400	2779200	2094500	2712500	894520	3338000	2858300	1816000	1804700	2126700	1612500	1083600	1885400	2126300	1414700	1695200	1235600	3575300	1162400	1289200	2956500	2668400	2060800	1353000	1755200	2331200	2215200	2036100	1789300	1607500	2058800	1989500	1232900	1699100	2404700	1419600	2453800	1787600	1896300	2063900	2165900	2165500	2147100	2235900
O00267	1876200	2487500	1829900	2232800	1088600	1711400	1678100	1148700	846670	606060	959080	1650800	2202300	1070000	641730	716280	410030	574360	1231100	445130	1933800	435120	1424900	980010	546090	1354400	1009100	983440	584330	973200	526370	799650	464210	699180	470670	734740	614430	542260	472990	658230	393370	689920	426140	646810	625450	568560	638830	476080	570870
O00268	40262	42867	89573	112890	65606	61354	61679	18970	33225	7865.6	17194	79841	42736	9977.7	11231	13748	0	0	9152.6	0	31496	0	16424	7933.8	0	74373	16448	50556	0	26801	0	20741	9515	40285	20476	43491	27955	28045	20614	40605	0	31677	15075	43082	17711	27762	33721	28632	26680
O00273	698960	743090	857060	777610	871980	803480	746240	345720	1323800	373920	335960	827630	684700	723760	451090	538970	262410	621170	641940	510250	1468400	459990	563060	468520	589300	554240	385640	535620	386310	618090	23541	290020	46881	328130	309640	212780	262490	423480	74208	132200	214450	303370	163370	369830	137260	276080	193170	188470	53693
O00287	0	11501	14859	10472	17915	5150.6	4516.6	0	0	0	0	0	9674.9	0	6105.6	0	0	0	0	0	0	0	0	0	4308.2	10154	1453.3	9367.6	10289	0	39879	3397.8	28755	4554.5	0	0	0	14174	24847	0	7263.2	30816	6013.1	5798.8	20597	31927	14914	0	20962
O00291	1430500	1511800	2494000	1182000	2510300	2399300	2957600	1144300	2107400	1637600	1105500	1344100	2568800	1962200	1435400	1004600	1532000	1270900	1079500	233990	2270600	831980	2383700	1445600	1400200	1790900	2553100	1686800	1266800	1209800	1400200	1524500	1194600	1554900	1316100	1600400	1566700	2030100	2061700	2153100	2104900	1827100	1262600	1925200	2014000	1806000	1271300	1782600	2417200
O00299	18528000	14582000	13260000	17772000	19166000	12580000	13896000	19436000	12783000	10550000	19212000	18722000	23475000	11669000	12008000	11576000	5861600	9387200	13804000	8383900	13750000	7714300	15368000	10294000	9694000	9942800	14120000	13348000	9427900	15123000	2457700	9727200	4476400	10382000	7594400	7856300	7613700	8679000	4870400	2957200	7354900	5316600	4714100	10532000	2597400	4937100	5560600	3972700	2373000
O00303	1613600	2205500	1961900	3283700	1928700	1268300	2002800	2252100	1210900	1217900	997740	1153900	1472100	1258800	1620300	896330	1276200	1319600	1065300	196500	1481800	1214900	1483700	1385900	1036600	1701700	2048900	1460700	1367300	2022600	954720	1221100	815150	821500	716880	1194200	1180600	988260	891110	696380	1108800	960810	613790	1813600	633700	1574000	1599900	535400	639000
O00308	0	0	21523	2512.7	3866.7	7691.4	0	0	62395	62172	0	73804	43528	68388	97730	9649.7	110400	42010	89984	41900	88320	35858	34858	0	0	401370	0	6043.2	23252	0	124250	0	12880	20479	2768.9	0	0	24435	17845	42038	0	11153	49642	8016.1	69201	36597	106310	37776	173740
O00329	218710	111320	89418	161510	24279	117770	12946	85022	171250	95355	87102	117490	87754	75169	221690	84410	77658	76071	49935	3816	154280	225700	85493	193930	76467	304250	41557	52842	189410	72915	0	35758	26770	293350	35105	0	37414	41758	2405.6	0	0	62887	0	36485	0	13773	42526	3046.3	0
O00330	385440	682160	783500	596930	416410	524670	691470	708040	681280	315950	43581	511370	148900	85365	19447	72660	31514	216090	199840	5778.6	728120	26181	392470	204720	137480	504770	566270	200600	99933	389360	58001	195480	63485	452720	227350	374520	383900	302820	278040	269110	313890	311050	181790	468710	203850	212290	257080	251290	317140
O00338	425660	58764	674550	322590	640310	331240	438770	3000700	886500	154030	641490	342920	665620	292560	321940	293300	87386	353140	419450	101550	286620	140060	570690	273490	390040	888840	546380	672870	249230	723180	85929	345620	104640	266070	159780	269300	265510	176340	79615	57678	495860	121490	95131	510430	50956	160700	239930	76093	70487
O00339	313290	155090	70484	4508800	30666	25225	102130	8176.2	0	41618	17892	0	0	33283	163440	173540	167690	24884	0	42122	0	189620	3560.3	18202	294800	222110	0	84441	252230	156440	316660	142350	404200	356190	103180	209160	117810	287160	28196	42228	137030	100220	119960	124470	86592	96488	20345	30905	133190
O00358	0	0	0	0	0	0	0	34478	0	0	51977	0	0	0	0	0	0	0	0	0	0	0	0	0	0	27745	0	0	0	20205	0	0	0	0	0	9306.6	0	0	0	0	0	0	0	0	0	0	0	0	0
O00391	2708800	3214400	1866900	2706800	4181500	1061300	1396600	3762200	1118100	845890	3695400	1441600	915050	1170400	1123600	9236500	1009600	1119400	1884400	3967700	2320500	1819400	1176900	1686800	3253400	1990200	1890300	876960	765380	2037000	839990	2458400	780630	1043000	903960	2011700	1940200	1108200	1123100	711120	986300	1050700	714980	1276500	807790	808070	864880	1160000	1118700
O00399	415410	244730	239720	157140	240190	101660	291040	263750	268020	327660	305110	275410	344670	161980	340930	175950	294440	224070	233020	117530	134100	233810	296860	275850	353470	271530	211810	181750	405940	190140	136010	214960	140900	164320	88175	236850	175660	138890	126760	96626	217010	226000	83744	279940	112460	252880	183140	209790	235940
O00400	435980	344170	105210	411870	305890	205760	204030	288880	261290	213150	498040	438240	344980	272550	421680	329820	130330	296320	320230	349520	344930	314470	303340	329570	252420	206990	265090	104950	148250	161950	67676	161120	40129	239160	82142	113910	153930	86598	41604	76770	100920	108190	51955	160380	114560	145170	110610	71784	73168
O00401	130670	201740	209040	119820	433240	155460	173210	239550	213820	23006	274370	306220	69659	62842	109030	29444	30556	46690	162060	0	63594	38631	198600	54673	76158	107970	191930	142920	52017	223330	5427.9	108560	31846	109480	31462	159410	115590	152880	35241	21508	70755	24526	35131	87818	3009	44468	28579	0	12623
O00408	48668	54903	78495	0	102040	21275	23434	144640	0	67053	15237	41835	0	34770	111630	30521	67504	0	40312	116910	21002	97220	16619	40004	0	0	324330	43591	96685	54451	44515	87692	22541	99087	21755	104490	79376	57353	12023	0	150560	31945	0	116800	3359.8	324730	8728.7	0	5973.6
O00410	5446000	4438300	3003400	5017800	3793300	5522500	4820100	4024300	4733700	2161900	8228000	3810900	4703700	2999000	3651800	2586300	1315400	2408500	5428600	2025100	7915600	2874800	5380800	2798500	2216900	3050700	3024500	3179000	1763800	3742500	794210	2365100	1213100	3302000	2397400	2132500	2092700	2590600	1514000	1001400	2726700	2087600	1756800	3018300	1425600	2556900	2128800	1291700	1125900
O00411	132670	15796	18236	38359	14049	43334	15934	0	105850	65892	98235	132210	99403	73206	181230	92330	38856	6113	68927	6349.6	115330	72410	72279	32250	59401	24822	38123	12297	107150	0	0	16520	0	54469	28198	0	16426	46735	20173	5829	82857	28604	4098.2	53852	0	28133	13925	0	0
O00418	203090	182690	248130	260960	150760	124310	406660	84687	309330	89047	118420	687070	339930	97606	469450	0	12150	148250	159920	10254	249650	47630	261330	31570	98448	256340	159330	189020	36771	122260	0	25362	0	54437	4906.7	37214	24126	64687	6729.1	0	87680	0	0	87981	16417	7918.9	0	13293	12671
O00421	0	58015	0	80248	0	0	60103	0	0	0	0	0	0	0	4182.3	0	145670	0	0	0	0	0	0	0	0	10830	0	0	0	0	0	54804	0	0	0	40617	30168	0	0	0	33330	0	0	36389	0	0	0	0	116130
O00422	478430	278400	514930	318560	303060	168890	307320	278740	328920	123280	311510	663520	319260	201260	79297	273890	19437	79727	227790	24513	473780	71997	227630	135310	85187	833340	247460	151850	94176	129230	36475	1223200	36130	349710	83167	988510	132610	154570	65855	122750	124940	276770	78868	232340	79135	176630	170520	56086	71592
O00423	144470	486180	492760	275430	697410	198850	572440	546660	602270	771330	181530	225220	144230	712720	465580	214030	1708900	561720	331480	26595	357080	298290	412430	549040	631400	632480	504650	693900	1336300	816340	305200	1127600	319560	763820	863790	655210	1181700	1058500	802440	235230	921020	684440	342120	1249400	320210	442880	333800	625200	708970
O00425	3011800	1471300	106450	2275900	91456	496260	99946	427660	371760	86158	1771100	3746400	1862100	280860	194220	1244700	26667	95306	546280	79387	168960	127050	180430	184170	269860	32912	57559	138780	180970	160500	45367	218290	33198	167080	80534	114880	115780	156210	189140	97463	26008	182470	77931	300360	98065	186100	80934	82380	98956
O00429	1897800	2733800	1843500	4870800	2187000	1181000	2095100	2822300	1966700	1239300	1073200	1776400	1312300	902150	849970	1210200	763350	814120	798570	205470	3820600	678500	1489400	1003300	1008500	1867100	1872300	1264900	895880	2541300	166650	1668100	394690	1843000	1055700	895610	1193700	1403700	975830	563100	1239100	1031300	583460	1503300	429990	772090	781590	464790	412540
O00442	1105600	881970	732100	959260	500440	600300	692010	1420500	1162800	829480	789460	1202700	1130100	1054200	1616100	721090	491080	892740	1303000	124430	1681900	991550	1150700	1072300	1070100	856650	760060	664790	831620	807510	167070	593160	273470	1094000	502790	316100	284620	746710	271240	124750	358360	459930	157050	540690	143950	380010	298610	171360	216810
O00443	257400	637140	167390	518660	189470	709160	178930	187650	542820	256550	457850	247380	830720	644020	156090	375130	558630	203750	250610	134840	261220	113320	187660	199590	60969	409900	116630	124900	234920	75135	217010	174600	174020	356310	229140	285460	257710	275370	290670	199460	139390	243660	106450	204910	154760	258940	137820	203360	256200
O00458	0	23368	0	19807	0	0	0	0	0	0	0	0	0	0	0	0	0	0	0	0	0	0	0	0	0	0	0	0	0	0	0	0	0	0	0	0	3051.4	0	0	0	0	0	0	0	0	0	0	0	0
O00459	0	29034	0	33298	27231	0	28140	38360	10867	5000.5	0	101070	11935	0	10422	0	0	0	12908	0	26750	0	16185	0	0	59268	0	26446	0	0	0	0	0	18053	6244.2	0	20838	0	0	0	12920	0	0	23015	0	0	0	0	0
O00461	729640	968750	387100	1654600	1180100	596580	2028500	279100	930450	249140	458020	648330	599300	490600	435750	684780	57957	343400	699370	51810	417780	108190	489110	631200	869170	303590	567600	554180	320400	912800	159160	506920	98391	462580	174750	426840	255820	637000	162660	134840	461770	247610	203750	697680	220770	301280	274340	107620	148460
O00462	937800	362360	351290	105700	1210200	515130	929100	197330	295530	742750	1111900	2028100	154030	1217700	1049900	876210	283640	1054800	380720	1381800	362910	386200	432690	640080	879020	1298200	406040	109820	472730	176840	27588	459460	41718	274670	34017	82323	78039	229950	31695	16797	161390	90681	7890.6	256400	18775	39354	26114	46959	39870
O00468	6166700	7033700	3066600	2696800	3171100	2953500	4852200	5110000	3650100	14159000	3255700	2382800	3114500	13029000	4446600	14342000	14883000	3790800	4788700	4856100	10438000	1971500	3541300	3126400	4525400	6055700	7629900	4803600	12398000	2323700	11295000	11922000	11992000	5471200	7748500	18527000	11852000	7215800	6752800	11517000	8780800	8780500	3183400	7411300	7455100	6565400	5819700	12833000	18456000
O00469	2176000	4736400	178630	9572700	1768200	721470	33349	908310	154080	176310	3458300	1561500	1159700	1110200	112900	4182400	26180	589160	2245300	1240000	1458600	157830	2535000	1450900	5839200	318200	1701700	274150	265340	4455600	281690	11686	2081.1	376320	0	57824	5945.2	390840	2158.8	51268	234060	85764	267840	104600	22922	43201	30018	0	0
O00470	1576.1	44251	24615	0	40130	4929.6	39225	16577	0	15385	10050	0	6220.4	18998	18678	11584	31754	8183.9	9222	11920	0	29985	0	14282	0	4459.7	30719	24163	12762	10754	11666	91021	10904	73527	34839	47846	60196	82679	10726	0	32518	13455	22822	46075	21300	38375	9289.6	5035.6	10347
O00471	922560	735950	795050	646790	752140	514670	871730	625750	641630	576120	788390	572280	817780	701000	396020	376950	450220	475010	454500	258570	427680	279220	872210	413050	512270	627870	550010	653420	576840	645500	359690	679260	547670	693430	414910	1027700	774620	553290	452530	543640	710860	606690	347920	867050	457690	453230	317230	513280	505010
O00478	809970	629130	328490	545820	348920	957080	654130	189250	1354900	1052300	379060	641170	1009500	1086600	819240	645910	2567700	572490	451400	399950	462560	1085700	506180	675750	760020	872500	189980	523640	1993800	593690	1041700	964220	1346600	1115500	1161000	412610	645160	684540	996620	863140	664320	1332100	541940	669410	822180	1063900	528200	974260	1319700
O00481	31986	250220	190040	220840	184130	24992	171510	165930	31552	42263	2270.9	5549.3	48923	38045	26868	1988.1	184680	8362.4	0	7843.3	7340.8	40490	0	22323	4312.7	166630	182750	137300	198000	146310	24540	132110	66606	9066.3	24021	137280	164790	3697.1	105040	17943	85965	113130	8884.7	119920	43585	48135	13704	75305	154440
O00483	567890	1255500	1895300	787570	1568100	264600	2451000	1901200	534110	1464300	1109100	491850	2428100	2263600	1866400	123120	1182300	1829400	1483800	393980	457970	365520	1411100	1266100	191450	2122500	1706600	1053200	1135900	904950	149230	1209500	245620	1098100	507810	1141500	1619500	816690	463650	617010	1662000	604220	464560	2075700	559140	600420	401120	686360	366540
O00487	1559300	1104400	1051000	1108600	843870	927220	1125800	1253700	1661700	855490	1115800	1539900	1971600	991860	1008600	641370	657940	861750	1030200	204150	1556800	888590	1497400	1008200	916700	1062800	1161200	756170	862040	1002000	444750	595830	481450	1313000	393520	650300	546830	812880	528990	590560	556010	570640	455310	743950	640790	899040	407410	404850	466640
O00488	126530	64069	40377	138130	38148	120610	19725	36116	128720	136310	97539	200780	198020	141870	106790	99122	60164	123620	174200	90002	194540	74426	184750	140660	162040	35756	46714	48048	66660	37509	9477.5	12598	23816	9331.4	77509	229980	24093	88686	0	22582	16297	0	47158	24885	24843	56664	45256	34953	25827
O00499	1351600	464350	432540	412350	326790	2132600	546780	490500	1928700	1138200	973870	1862400	2158700	1215200	790820	1125000	562030	612030	1042000	132060	717210	574640	1154100	1194800	76042	670920	150920	511360	1223800	282020	75215	330050	78839	1470100	901590	388800	345020	362560	232730	272650	424440	348410	249000	602000	224750	234580	266620	210980	163050
O00501	58922	0	35186	0	0	68937	112640	54679	10084	721790	12435	24103	84301	638720	39525	274670	1845300	63365	8777.2	14013	60417	87297	17007	12785	4200.9	68441	78174	209060	481480	0	927110	954670	751760	138710	458000	1379800	773800	199170	758140	860040	538650	504880	191890	384100	636700	386690	350570	1189600	982350
O00505	287350	447180	241070	929650	377320	202940	340320	362790	271880	286330	258440	442880	334240	275670	315060	369810	321050	145180	359440	9398.5	539390	144590	442570	306320	233980	473330	346580	375200	279290	536880	129850	297140	148930	382810	200710	383950	341270	357640	166010	110620	310360	440400	187450	446820	130810	297040	158860	125720	162820
O00506	14562	138350	73043	54053	112860	25551	122300	74528	24372	0	289380	39395	3837.5	0	0	0	0	0	2988.4	130880	8350.9	0	0	0	6104.8	73765	128770	86343	9991	81171	0	71747	0	0	14939	88069	69769	30039	23886	16956	57339	14843	0	80843	7794.9	15613	8355	11081	4898.2
O00507	0	59440	0	32508	37044	209820	99772	42505	377700	215610	393740	293960	97626	185540	74313	152380	98956	162270	379760	0	324960	38443	298460	178790	337400	63614	25428	36484	124010	33432	47095	0	0	0	6838.7	65490	0	0	24851	0	0	36285	0	75222	0	0	18127	18300	0
O00512	0	5779.2	0	0	0	0	0	0	0	0	0	0	0	0	0	0	0	0	0	0	0	0	0	0	0	0	0	0	0	0	0	0	0	0	0	0	0	0	0	0	0	0	0	0	0	0	0	0	0
O00515	39853	222460	615310	31304	898920	163420	219410	1465200	72985	70225	47227	86657	45952	94320	85320	81372	71477	46683	33851	1061.8	55834	29532	54139	69433	55544	712760	255070	790960	46385	383100	12563	24067	19006	38420	45039	23834	33774	26945	12442	10193	30886	180380	35698	19995	39837	52443	63844	34419	301430
O00519	266780	44825	154680	0	48313	314460	68202	152860	539020	267710	349460	118490	734870	200030	205410	35921	36827	159220	421750	164710	32274	0	118620	5192.1	63695	142890	199680	19776	48422	0	0	76866	0	97326	166390	109130	64146	87031	39224	0	0	26116	0	50672	0	87216	2531.6	40080	53416
O00522	46232	2633.9	6797.9	0	4773.7	34796	0	0	76334	9787.4	46460	94281	115570	36329	11352	22613	3610.5	28700	41670	0	44983	4366.6	71970	36021	46071	2148.2	0	0	19465	0	0	3976.9	0	60867	8978.4	5891.2	0	29782	18352	15878	0	41107	9367.5	22901	0	14890	2796.5	0	12699
O00533	52447	0	0	180710	0	0	0	0	69174	2850.8	190150	9114.1	0	5813	15142	35103	46193	0	14527	0	25744	128540	100680	28061	133040	0	0	7491.6	111740	5985.5	10218	0	104060	11103	6686.1	0	0	0	15881	10994	0	11417	7501.5	0	6915.6	11398	13093	8415.7	5784.1
O00534	1259300	1000400	857070	343110	1982100	1212100	3567600	3912000	4106800	2511200	827130	1329300	1395000	1357100	7158700	1989900	1622500	2237800	2292400	601220	1233800	1799300	3329100	1459100	2812000	2456100	1469700	1979200	2113900	1172000	500160	997150	871720	1641000	842200	733960	1038300	868070	839630	397030	856130	948600	606800	1404600	366560	709980	721870	866050	699400
O00541	232460	198160	141230	490390	126860	90110	209390	103340	271020	227550	147060	484910	216360	162940	254150	157960	44706	114480	183980	8570.3	239710	249940	233100	136680	96361	169380	87382	128540	90211	170670	31311	65217	43539	92944	19490	89513	36364	67128	12272	31175	47301	75078	42202	95371	39861	39717	80418	50138	16741
O00548	0	0	0	0	0	0	0	0	0	0	0	0	0	0	0	0	0	0	0	0	0	0	0	0	0	0	0	0	0	0	0	0	0	0	0	0	0	0	0	0	0	0	0	0	0	0	0	0	0
O00559	59320	1669900	950750	2257200	1963800	1150000	118470	29645	1178900	798610	1657800	993540	1375200	1056000	1232200	1583800	506430	1076900	1363000	842060	1641000	512820	1511800	1344500	1668200	64505	44373	7821.5	688090	40385	372820	763430	596520	1504500	684340	596270	645210	869930	648370	325900	45594	0	616820	78550	392160	569810	549790	482040	320070
O00560	725970	440260	422510	547850	524080	340230	814630	687150	371610	843790	1639700	591580	1057900	682250	604150	1280500	464460	169750	508790	968530	740450	410030	506950	749090	373920	805570	430470	318090	630520	436110	266830	252330	201700	890030	505970	241970	445200	712570	509180	785710	382370	721640	513010	491620	637230	683640	776070	616870	525800
O00562	387710	43140	11151	0	14359	47171	70829	151140	389940	256090	220660	270010	314220	331530	362120	254970	241270	172670	274680	33433	263360	222770	345720	255830	276490	34790	27523	15195	248150	0	176940	0	168510	314550	163610	0	0	238440	245210	246740	0	322420	164460	20089	208380	275930	165460	223670	245080
O00566	15275	167490	147070	258460	23342	75946	70884	59063	68299	0	0	99506	15438	0	0	0	0	0	0	0	72973	0	5994.2	0	0	35586	46384	95952	0	115390	0	27139	0	0	0	58621	5472.6	0	0	57728	12097	56474	0	27584	5115.2	9270	8935.9	16814	0
O00567	1309500	2954800	3761400	3287800	1802400	4295500	2897900	2433600	2588500	2256100	1434500	2273400	2025200	1589600	1970100	1793900	1630900	1978200	1464800	674540	3507600	2169300	2353700	2189900	1574800	2715400	2562000	2963300	1599100	2300800	1170400	1844800	1321800	2248000	1869400	2171400	1734700	2714700	2132800	1908800	1313800	3147200	1559800	1992100	1539200	2679500	2275400	2203000	1792400
O00571	4417200	4516700	3849300	5510600	4597200	3258500	4643800	5425400	3746400	2327500	3485100	6427900	3212800	2772100	2267800	2645000	827070	3156500	2785600	510910	2206100	967970	3136300	3751000	3445600	4279500	4158600	2944400	2436300	3774100	721610	2115000	1070500	2708700	1606700	2707400	2152800	2684600	1860500	1349100	2328100	2517900	2097700	2714400	1647100	2409400	2061400	1360700	1332900
O00584	48029	1190200	886840	1183900	1248700	260840	1035200	3002600	247810	277320	85349	48365	53291	64897	362960	51614	87950	34131	31571	78190	105350	120290	24106	37137	29236	398410	780740	210170	125690	430220	64168	431970	125790	245110	228300	221960	249430	35893	11084	4564.3	496920	5929.8	46058	623210	9282.7	91865	146720	130880	83765
O00585	26271	193320	71373	27478	0	0	0	4392.9	0	0	5412.3	0	0	6271.5	0	119860	0	0	0	0	0	195350	0	19632	10497	0	45309	69108	50385	259600	52119	108040	35048	40363	10969	599560	480910	20216	47519	5922	60340	47596	23371	61104	16810	28064	76263	22871	23810
O00592	91720	51957	191670	449170	125670	15151	341680	163710	72441	213400	72942	16709	67889	118790	73293	59580	980230	65090	37909	33948	38241	172260	23719	60816	28381	318450	275540	371170	500300	112490	324550	1021200	336830	160860	222320	702050	956400	195750	601250	323370	822960	215120	320230	804930	223390	221910	412850	645290	603260
O00602	118380	155950	137500	84106	74533	81710	14619	71797	24705	105220	280890	77336	173480	374490	130530	237230	477590	141680	137030	341450	39847	132870	85046	91414	43404	168040	118080	200660	328540	93534	348860	343300	233710	382420	365300	531140	318620	206520	218630	303430	315970	285930	160730	228310	96872	269340	342790	236580	1048300
O00622	8529.4	103590	0	351060	99213	80663	10775	40415	6400.1	100920	12381	41319	0	73617	104700	150800	152290	17581	24891	30343	35868	97984	99193	0	77177	78158	9409.2	232040	143950	27054	0	0	0	0	0	285190	0	0	13951	32922	7243.5	578590	4037.9	39041	162830	82401	0	94798	38888
O00623	8559.1	244230	0	11689	9087.9	5648	19782	9852.2	28201	0	0	0	17289	7418	0	0	0	0	0	0	0	0	15069	0	0	0	7173.7	3964.9	0	5362.4	0	3594.7	0	0	0	0	0	0	4581	0	6056.7	352530	159000	6898.7	289940	309080	220620	349380	404400
O00625	382890	75286	1122400	63645	438820	1124100	689170	138010	2693700	539520	508140	758900	883910	775060	300500	587560	197890	983900	224410	34244	122050	194350	351280	148780	469530	404190	216190	115420	610380	0	35200	167380	65498	446430	216270	81663	201590	790470	145880	130850	279000	130260	80834	189140	146680	160800	106600	161510	91624
O00629	1844700	1427700	594710	2422600	780220	434420	916750	1003300	993920	827140	1202700	1379200	1295600	977840	999610	649850	834430	672860	857040	90050	1318200	605290	861870	1003000	767960	1119800	1056400	758980	840330	1107900	343130	947220	422400	917500	662880	877990	780580	742700	528490	391410	777560	710610	347920	1034500	407440	635100	476010	442720	546900
O00635	427000	239750	226740	146230	208550	223150	288470	150340	322930	137110	184860	378760	267730	170070	239500	51790	76876	191310	289160	87729	56363	145670	196320	189250	182290	265590	118720	133130	184420	137950	2177.1	109460	30064	183440	49727	85019	62136	103210	33121	22426	31587	79856	21490	97621	27853	65947	46289	18609	24399
O00712	339860	267870	432310	130160	294980	168950	572660	158540	67471	313300	21925	73819	322910	207630	136240	78147	362180	280940	116070	12654	150450	146640	3884.6	259500	98471	378680	119520	292000	306130	93955	284900	752820	154550	133540	131070	542350	478040	204830	166140	198160	224280	193510	153090	304070	299820	188670	107350	202070	430080
O00743	1184000	555220	366690	450010	403860	449780	420890	510590	847820	409580	728470	937020	1103300	691050	947570	600800	217310	593000	921430	280460	546150	730410	964610	630880	633470	682320	376560	324100	696350	414360	76683	273540	190040	1019900	201150	185110	276700	383380	260960	47531	217410	256630	96946	353370	124300	185350	231460	103090	142600
O00746	106660	25157	21991	37741	889080	68763	197590	0	148220	0	99700	267160	119800	0	0	7918.1	0	8922.3	93537	0	8390.9	0	15294	0	0	28279	48459	0	0	1968.9	0	984810	0	0	0	13473	0	47234	0	0	0	2839	0	3695.1	11445	0	0	0	0
O00748	54130	91261	22568	83927	46788	62006	24082	985810	131800	30004	30956	15777	43195	55369	117810	0	14989	25812	31750	6644.8	0	19070	45564	26843	37399	256490	8736.6	13211	24618	0	0	17915	0	20955	20994	0	11496	24105	21237	23143	0	39057	11526	0	19499	0	20821	15702	24204
O00754	1497300	993770	902260	1011300	1081800	2585000	784180	1021900	808930	1489700	1345300	1434000	1153000	1341700	1960400	1114000	432780	1639900	889060	613650	1286200	2326000	2384800	1252900	1399300	985110	745860	497190	1157700	665710	245840	533270	259550	1816400	516320	403790	157680	1092500	250760	311500	368310	463860	616820	499990	296730	666500	633860	290250	199080
O00757	320140	392360	716610	330590	921690	460420	1029300	583220	291320	1552000	508230	70828	531790	327370	930320	135430	381130	610980	132880	177360	469740	405360	507220	259480	339800	1773900	1217500	794620	236110	1674800	116400	738970	391380	241870	900150	425910	718120	322020	263890	223370	315380	354820	270190	698570	192050	256670	370260	727770	205340
O00762	0	51528	21244	105840	0	0	45371	23809	0	0	56052	7604.1	0	0	19622	2857.5	7455.5	0	16545	0	10256	0	0	0	0	9553.2	11455	0	0	107350	0	0	0	0	0	0	0	0	0	0	0	0	0	0	1684.1	0	0	0	0
O00764	1693500	3703200	1937400	2694000	3347600	2408600	2361500	2742000	4670100	1403200	3601700	3088100	1358800	1502700	3807600	1990100	920430	1125300	1199600	2170100	2144500	2168500	3336600	1241800	905970	2276200	1191600	1635400	1993800	1873600	374090	1691200	538680	1675500	1312500	1622700	1691200	1475100	706160	317850	1384700	842020	474800	1778200	345340	728740	763840	665480	351590
O00767	142180	0	0	74560	0	0	44186	16424	0	34342	29666	14231	56735	16683	0	0	29735	0	0	87987	0	0	4003.6	28546	5566.2	38372	33137	16676	0	44733	16197	0	0	5945.7	0	0	3912.4	3866.7	0	0	12585	44053	21137	30546	0	43600	30596	49069	24347
O14493	10830	0	24237	0	0	27171	0	0	28848	59189	107770	205110	51547	42347	126670	46302	25526	46404	71868	84886	48533	0	18672	19734	12342	0	0	0	0	0	0	0	0	0	0	0	0	0	0	0	0	0	0	0	0	0	0	0	0
O14494	38590	66571	103630	228720	119300	83823	0	0	139570	37042	0	78354	41928	65022	81489	86833	79437	2160.9	0	15743	14636	97877	21833	8830.1	23563	10727	192760	49182	77502	39038	244720	186120	140430	178050	69853	103840	116780	69086	217030	178030	222520	287130	238460	164870	189720	415260	252400	198720	240210
O14495	46161	89100	147230	39903	138190	76986	282310	64576	54859	154610	119460	55046	139830	180150	122460	34650	191500	24693	6149	0	12004	70845	47953	26582	80770	93649	210230	172880	137290	91754	422340	798790	309590	166300	279700	451320	533030	53560	309540	416150	341350	685700	272330	317550	876800	344220	358440	954440	944120
O14497	504110	708060	413200	1156400	817390	182220	726740	298990	238980	87521	104640	657710	331680	177840	71583	142660	46001	116890	457890	63415	434630	17116	309980	231720	122040	444900	500760	444940	112940	285100	47535	273950	54666	277120	100690	194870	139240	284210	53190	96105	72800	116580	53131	210140	68706	186410	118280	88720	117650
O14498	746210	375500	806900	19865	1745400	590380	55562	553010	304860	220890	497440	997280	349190	446060	754150	990840	238240	715360	985360	152110	269260	386820	727190	1128100	2326200	377620	554700	206480	628530	1073600	178790	120410	142190	280190	99549	121460	90012	403650	135840	118410	232020	261030	238200	149720	157060	571840	86599	171610	126020
O14508	0	0	0	0	0	0	0	0	0	0	0	0	0	0	0	0	0	0	0	0	0	0	0	0	0	0	0	0	0	0	0	0	0	0	0	0	0	0	0	0	0	0	0	0	0	0	0	0	0
O14519	31037	43584	47827	67218	44328	24546	44148	27763	22010	0	11276	34139	29437	16330	0	0	0	10480	11664	0	34544	0	21791	0	9115.6	24080	40622	42391	5302.3	27386	0	25745	0	22376	0	30601	29893	0	0	0	22054	38955	3025	29594	39772	0	6841.5	26700	35804
O14521	309260	0	4443.7	357610	19462	327250	64631	39788	447790	216090	375620	384700	324900	198290	413150	211950	217150	216190	194120	111380	455160	285980	205260	237520	216270	5143	16619	27803	254700	4292.5	18128	254330	26390	204520	105470	132580	208500	106480	0	44596	169490	34978	44243	217820	43090	48540	98381	47488	41523
O14523	0	61124	20655	52891	106260	0	73077	56328	53612	0	0	0	17254	0	0	27553	0	0	7688.5	98535	5339.9	0	0	20689	0	51587	58378	27515	0	0	0	46610	0	5792.2	0	17836	38385	0	0	0	23502	0	0	54609	0	0	0	0	0
O14524	20532	21561	4409.3	65952	9864.9	1087.6	13436	0	20074	21568	0	3885.1	19231	5566.3	13343	4836.2	17860	14648	0	0	16927	14587	14330	12314	0	8486.8	0	0	0	0	18832	0	23999	9839.9	9057.6	0	0	9069.3	18717	19220	0	50226	10559	0	15320	10663	12832	14356	18872
O14530	230970	281650	78957	298640	264610	176100	134170	135600	133660	14197	163670	283540	229180	53522	5849.8	64673	0	93878	107460	12367	222250	12085	162820	146280	89983	73160	132460	98600	37231	136920	0	41491	43935	72111	221150	66990	61127	83533	106640	81298	45546	51224	62505	58879	58276	127650	97958	94267	61901
O14531	229030	329100	399680	134200	416980	538940	466590	308970	284790	635420	362400	157390	335140	472080	414670	415760	540450	472240	500150	0	177800	460330	373260	531350	619410	424380	250980	621190	521550	657580	142880	353920	345210	459380	681280	260050	829730	640060	299130	172790	731040	409950	277100	848070	300350	213200	166250	254990	322420
O14545	210570	321190	254690	172030	141460	138390	126810	207670	492480	92061	79484	311360	114330	267540	102430	89492	133320	123050	105180	34542	123130	103270	149110	61146	119360	83874	261340	200310	53501	84998	10426	61214	84756	59202	263950	35202	11650	77678	100300	336300	30051	92479	273650	189090	420430	207380	175110	139530	92189
O14548	381570	329230	836730	478350	352520	270420	593420	332590	324560	128240	131860	268560	388510	197160	25421	111810	6221.6	84508	251280	1482.2	362550	21376	148160	145040	114080	488980	618680	335270	0	216970	19286	178770	29518	181060	162710	114250	258880	191090	122880	165690	256220	215910	101680	316280	114920	141280	167300	270330	92823
O14558	328710	280620	589210	659340	575450	164040	727370	325990	171190	905410	136550	303170	76768	614030	443230	143750	593790	271290	70512	43506	109810	1511400	102500	455610	177930	178910	469570	919690	1375300	91600	831800	3137300	959090	1339600	1021200	1136300	2787200	1225400	786980	1976000	4970500	1923100	2363400	3239300	1273000	3145000	1407500	1262100	635390
O14561	1360900	1113400	2150000	1287000	819740	1485900	2358900	1124300	2100400	449170	938570	1560500	1176400	571000	554800	451670	322830	546970	318700	244130	1017900	726280	605710	404070	455260	548230	2294500	1237300	539960	372500	849650	841130	975420	871610	488740	844780	643790	503960	993940	1691200	624040	1638700	1161400	864350	1150200	1046300	1274700	1005300	864120
O14562	230130	175830	154510	291850	206550	495600	879400	138430	210980	29151	94415	295470	155040	227320	18470	141890	30973	72959	120040	48163	301400	150610	108760	66740	139590	143760	213150	158310	23395	124280	0	5298.4	0	120740	29255	8006.6	48288	101020	16578	13264	80348	0	12262	89255	0	8809.5	28626	3923.4	0
O14569	142110	208160	163660	155470	65968	136910	193900	166930	138970	99610	66802	221920	228660	122690	201950	110540	101200	114850	98325	98911	121420	142670	156480	93891	104960	111200	156030	151350	123850	28308	173390	98675	160830	93580	43353	86351	66446	19893	162140	227300	65416	333360	188490	86359	164910	122130	126870	187470	156800
O14576	162790	0	0	0	0	0	0	0	135080	0	61631	0	0	0	68739	0	39661	0	0	0	0	0	0	0	50152	0	0	0	0	0	0	0	0	104940	0	0	0	0	53253	14248	0	107550	0	0	0	0	23992	0	0
O14578	99490	8827.4	1826800	250100	439740	0	738400	10386	109970	195950	165430	185410	62265	555930	307470	52602	57035	101590	60290	142960	68170	153990	51896	38812	249550	187290	212960	30034	62279	6552.3	37306	6462.5	0	15532	7332.9	9006.9	3606.1	0	25173	11933	35439	28159	11456	53828	0	0	0	0	0
O14579	2539200	3929800	2596500	4546700	2983300	2121000	3340700	4046700	2145500	1041900	2079500	2750900	1627900	1577400	1814800	1598500	513500	1401700	1611500	876370	2513800	1933200	2515000	1403600	1649300	1951100	4364000	2167100	1111100	3188000	847210	1066000	819190	1702500	900730	1239000	1332200	956300	797600	781730	1622900	1323700	1294900	2261400	645080	1319900	1009800	483850	531100
O14594	0	0	0	22997	0	0	0	0	0	11360	0	0	0	0	0	0	0	0	23029	0	0	0	145340	17915	0	0	0	0	0	0	0	0	0	120170	0	0	0	0	124450	159890	0	156320	201680	0	0	174430	0	89000	97217
O14602	363960	1388400	1251200	1240700	1488700	379670	1103500	292350	462680	21797	134070	68078	44300	35170	0	39781	0	125210	42808	0	242840	0	111160	375070	162470	1167300	975840	1211400	0	1105500	0	640410	0	66902	276040	591010	370280	153580	321620	402130	368000	380580	253490	843090	197820	323650	316250	208850	128210
O14610	0	0	0	0	0	0	0	0	0	0	0	0	0	0	0	0	0	0	0	0	0	0	0	0	0	0	0	0	0	0	0	0	0	0	0	0	0	0	0	0	0	0	0	0	0	0	0	0	0
O14613	0	0	0	0	0	0	0	0	0	0	0	0	0	0	0	0	0	0	0	0	0	93121	0	0	0	0	0	0	0	0	0	11812	0	0	0	0	0	0	0	0	24374	0	0	0	0	0	0	0	0
O14617	2101200	2350200	2349900	2019300	2777500	1414900	2890100	2750900	2544700	2280000	1995900	2907300	2546100	2159000	4003500	1436300	1691700	1703600	2579900	1232400	1949700	1663300	2994400	2317400	2479900	2680600	2756000	1939500	1823800	2429400	709140	1564200	710110	1885300	844390	1427000	1426700	1049400	741620	495880	1413700	885820	557910	1925200	481960	822040	580420	500780	624510
O14618	256190	433040	295800	378250	504980	386610	200430	171490	290870	235570	157030	250260	205150	339380	419480	236170	225860	257500	303740	216490	234320	229330	205940	257110	296490	473910	157760	231230	241480	286410	69144	182510	87554	192200	145500	116750	235140	89557	130860	60023	160590	53346	58060	192180	63019	66620	74894	93081	57837
O14626	0	0	0	0	0	0	0	0	0	0	0	18823	0	0	0	0	0	0	0	0	0	0	0	0	0	0	0	0	0	0	0	0	0	0	0	0	0	0	0	0	0	0	0	0	0	0	0	0	0
O14638	117210	1713.3	0	10644	0	0	0	0	97321	11175	3745.9	15660	0	15281	15136	921790	0	102040	351260	223110	0	0	220100	77749	0	0	64152	0	17060	0	0	0	0	1829.4	0	0	0	4349.1	2068.2	6301.2	0	5568.3	9773.8	0	10098	7626.3	13003	0	1555.1
O14639	69861	396910	178990	45584	171070	166800	357010	860390	92313	255630	76027	0	21770	292690	140750	26189	474590	9103.3	101350	55695	0	95789	7436.2	123010	164720	181790	98664	392480	621560	52585	355290	1183900	308350	410160	551400	1405600	1168700	602530	1185900	990920	623130	1008200	280380	770340	808970	329970	675920	1034300	858500
O14641	42733	38629	29871	192660	104000	92717	0	0	71326	57335	28421	47989	14829	72383	82083	44078	15843	64927	59584	9728.5	61566	450330	74731	57590	58057	11744	45615	59046	45243	68115	12569	0	12631	31251	10740	0	6838.5	45469	4492.4	26851	1208.6	27243	413040	0	23565	16822	36817	12280	17020
O14646	58133	35141	11413	60283	79716	0	9668.1	42845	0	0	1972.6	37008	37161	5807.7	0	6069.6	0	0	52597	0	0	0	0	0	0	23186	88364	75648	2551.9	4514.3	0	6670.3	25628	0	0	0	0	0	0	8582.7	0	0	7237.1	0	0	8898.3	0	2926.6	0
O14647	78559	124980	78799	103550	108700	58700	193490	135780	269050	51271	50839	127060	128490	98631	157450	145780	87178	117760	82647	168070	286340	234140	96936	131810	40343	111940	126520	124830	87611	103320	115060	41416	121680	96557	95813	45023	12223	67880	47442	238320	14106	42185	22444	85004	143270	63555	90533	23328	15877
O14653	379970	1080400	1237900	1230000	968420	460570	611900	498280	387940	434660	278600	311900	451780	429790	337060	361200	355950	347560	362940	7007	484520	129510	336150	401050	310210	558550	301090	579130	164050	1129600	208920	477060	152320	308400	347350	491750	525760	151700	316550	463960	978890	517470	297710	768000	283930	252890	415000	377970	391790
O14656	461950	138430	41284	339580	97641	192790	89282	72531	361340	383360	213550	343160	401540	242470	195730	225610	212370	203480	225730	71630	255580	200000	291890	270910	257480	194320	157210	75976	321110	183530	105690	159410	58873	305810	138270	198370	101640	220320	143200	214450	135310	177220	93687	97744	125960	146880	177310	123480	431930
O14657	331630	287750	65735	447960	184430	156070	363140	252280	244780	344780	198760	479900	522820	318130	67519	408650	126240	78850	186530	65388	195460	98289	263750	259940	356820	111310	208770	189750	248340	405150	126410	182840	110150	250420	249970	110540	78402	187410	158340	143310	139820	232970	199880	116480	134890	164750	193200	115630	146610
O14662	39531	181270	75480	161830	179460	88277	119060	84080	27925	19095	64785	22713	18355	3843.8	11880	34049	9085.7	101240	13875	9904.4	57285	49770	21159	233270	23199	108620	239470	34786	9583	68624	13924	151600	60869	23748	12452	105660	75705	6772.5	54208	71252	64285	145420	21477	139160	60072	50307	35920	84945	21563
O14672	942960	1112000	790260	1664300	1115500	927390	1402100	1802100	3659800	2263800	1687600	1592600	1127300	2525800	2172100	1950500	4659600	1254300	1599400	1649400	1978800	1573700	1490900	1350300	1361100	1247600	1130700	1187200	2980400	1349000	2841400	2687600	1462000	2132200	2356400	3318800	2080800	1502800	2150500	2674200	1329400	1889700	1277700	1751500	2553300	2072600	1919400	2932800	3805100
O14678	86590	13083	32202	5797.7	84268	74913	18354	0	117880	67704	81222	67891	57220	43701	89791	49712	32171	94540	80739	36635	109140	59387	79208	58513	48279	41294	3982.9	2675.3	53090	0	0	0	0	52286	22657	0	0	34976	18612	5051.5	0	0	0	0	0	15198	0	3252.7	0
O14681	27957	160300	187200	26543	141900	54044	104940	343180	4636	23366	0	84497	17942	8022.4	20022	12194	52685	56341	15703	35006	12467	0	35538	0	67869	61021	90932	132840	0	83603	26369	52839	18573	0	4653.9	28369	101530	0	0	0	36768	0	3137.3	136780	54853	0	0	59667	0
O14683	129680	799710	700350	292710	541120	482020	912170	358260	262420	165980	67691	303490	138050	111090	248020	187160	66419	262320	78700	0	305860	31665	95643	171330	62911	392450	1036900	429090	36542	320960	43397	214790	128680	144410	171000	1052700	312000	255140	150060	815460	354400	237990	289950	148850	350500	179470	336960	290370	182890
O14684	0	50403	82725	486190	47679	10633	11990	21375	0	0	22614	0	13815	9980.2	65638	15561	10610	79035	12989	0	64223	26161	14644	17065	61352	35978	0	9992.4	9532.9	0	30992	33276	13660	0	0	45595	0	0	0	0	66047	6343	11029	56812	9505.4	9365.7	22220	0	0
O14686	0	30902	71275	50766	30522	0	14696	4861.9	14229	0	0	37771	1204.8	3377	0	0	0	0	0	0	0	0	0	0	0	11275	12392	37125	0	71492	0	140150	0	8692.2	0	101760	158590	0	9030.1	0	105840	0	0	3528.3	8516.7	0	0	0	0
O14727	479940	311220	90514	116310	52254	332760	105760	186650	327050	412740	405250	535780	288840	418200	402280	257170	155110	324780	208300	165710	197140	134680	214730	184880	175530	234890	98930	97728	326470	54142	1433.6	124090	14032	318300	147030	90338	77206	128680	46512	35839	50582	65133	12862	120500	0	13889	69258	29857	42500
O14730	43203	0	10612	17505	28034	8846.1	7651.6	34065	9355.4	2219.8	19653	12498	13364	7414.1	0	13309	0	0	7194.5	0	44433	9036.8	65418	8424.6	18144	7258	8437.8	12428	8113.6	0	0	0	0	10677	3962.2	0	0	5917.3	4145.6	0	0	0	4163.3	0	0	0	0	2206.9	0
O14732	46667	172720	376770	111340	504930	6626.1	810220	90381	77782	173390	49304	338790	219070	70514	231930	0	89670	19594	0	59836	152130	12125	0	24214	0	198980	119240	63696	39345	81106	0	32137	0	14929	0	37250	10752	0	0	0	48569	5070.3	9389.8	78197	0	39064	0	24658	71463
O14733	0	0	0	0	0	0	0	0	0	0	0	9300.3	0	0	0	0	0	0	0	0	0	0	0	0	0	5106.4	3142.9	0	0	0	0	0	0	0	0	0	0	0	0	0	0	0	0	0	0	0	0	0	0
O14734	172440	435810	0	166700	89153	115570	111880	142680	264330	132520	199740	281410	237140	208230	116970	80379	31889	57191	90616	0	215810	50384	57166	151700	55334	159610	530900	51882	62931	39841	8329.5	53829	16665	100230	41373	15255	63623	33232	11597	0	53785	47440	4945.1	91440	1183.2	0	0	39284	17399
O14735	552460	705090	911920	707120	630710	441220	1344900	614340	550530	688140	387130	468370	510630	570780	763460	595640	945930	671000	505450	310690	468900	570090	542630	455590	625000	844240	509130	664040	714550	540560	504960	750840	187670	262800	176950	848030	619880	287200	240100	250820	643780	446430	291820	843940	355780	379330	332200	274610	295150
O14737	229800	1001500	1551600	2392100	561160	451960	1128900	1076100	153270	14446	328650	192030	102380	12623	0	69452	0	4945.2	10800	7190.1	83303	28395	156600	11786	3766.8	127740	502410	486680	5413.1	750630	9280.6	368380	116440	193120	257790	405630	383600	77730	150890	385960	340980	294770	342450	372470	112870	333430	355070	162560	78733
O14744	2979700	868770	780280	1429400	750760	902550	780920	776610	1500400	618480	1873100	2066800	1542200	1568000	703990	857950	365040	976020	1375500	159830	2239800	657800	1243900	892930	865070	1270700	1059700	813510	680020	696620	169390	367510	139860	1034700	305610	513670	360320	652760	198560	69265	374420	268150	127460	655950	179810	820460	224890	149550	209750
O14745	2168400	671470	1466100	920330	1176200	1060500	2112800	2710100	1741100	1285000	1626600	1176100	1729600	960500	1591800	750470	716260	642610	1538000	272160	1310000	742120	949510	1004200	645670	2102700	1560400	2592400	1066900	559240	663330	1030100	763770	1436200	923560	941690	688440	982940	1042100	1215400	593180	1604300	692750	1051300	606530	1105500	1074100	996070	825280
O14756	24189	30374	640360	0	37044	75221	1018300	0	170570	640230	0	0	313790	469460	685850	0	249650	723160	0	0	17658	8140.8	605890	0	3758.9	25484	16897	0	311050	12581	8045	131980	67171	112630	118640	13687	111410	159200	181920	37917	94729	110290	0	196170	86587	21370	73100	467350	101790
O14772	222350	46229	69198	28056	70465	166450	126420	185210	483990	120660	335460	285430	328930	209590	356700	154280	22340	180810	228650	53844	207210	32712	455100	97480	197460	106840	17333	7774.1	90171	0	26549	12656	0	90014	6049.9	0	9788.2	71677	12006	0	0	3896.4	0	3409.4	0	0	0	0	0
O14773	7296800	8433500	4120500	6797900	5144700	7261100	6572200	6926500	5993800	22205000	6124400	6934700	7194600	8557800	7924400	7507300	7657000	5312000	5889100	1657200	7970100	7278400	6715800	9750900	5805800	10367000	8929700	6308900	7464500	6895100	3099500	14969000	8269100	12250000	16179000	8107100	8980200	9633200	4162100	8254100	8279300	6115500	7067300	10271000	6141700	6396300	6770100	11914000	5959700
O14776	1026600	1443100	1438300	1857300	952710	1298200	1353200	782740	582010	566590	600540	1675800	995760	720010	1110500	403920	356040	477520	637590	346330	1048100	642110	724200	606450	433610	1145000	1316100	791060	573820	750230	158060	827270	112140	677180	595760	837560	492390	446260	163270	362160	361850	394820	267640	707290	214510	360710	399360	299780	298730
O14777	20018	55848	244930	59288	74107	29131	98496	0	78583	36261	10486	18082	111460	9801	2043.7	12150	0	0	32556	19206	49515	0	8841.8	0	11567	138130	134510	105200	0	59252	0	0	0	10782	0	0	0	0	0	0	43492	0	0	52587	0	0	0	12256	0
O14786	1353500	829970	858160	1042800	904200	799720	449630	665390	1970000	1341400	852960	803640	1514300	2059800	1788300	2039500	2949100	1295300	1301000	691110	1251800	2102600	1641100	1493500	2401800	1230100	653000	675610	2601100	1175000	1801100	1081900	1500900	2135700	1040700	1150000	654560	1579700	1872400	1597000	835030	1587600	711250	918480	2051900	1676400	1033700	1238900	2127200
O14787	214280	424690	369120	280230	278040	286920	254890	328830	147860	103240	155650	322810	129370	172750	253010	180580	111020	131330	268220	73612	257630	60683	181620	204650	220510	305110	311820	396890	84066	335360	0	263850	49375	149750	102930	106820	178460	198800	110960	37116	78771	208150	86545	302400	67388	93966	88840	43565	96824
O14791	104450	298390	64051	47777	114680	38999	29540	67438	226560	59043	123450	124470	88903	71775	41797	222040	44456	80159	154660	109930	37804	184150	57387	107170	48153	35335	79994	50702	92840	86115	78180	172870	95215	153750	107490	106460	134780	116310	31166	95016	250330	21527	180430	256030	196630	84148	253640	45932	128850
O14792	0	0	0	0	0	0	0	0	0	0	0	26899	45772	0	0	54756	0	0	0	44450	0	0	0	0	0	0	0	0	0	0	0	0	0	0	0	0	0	0	0	0	0	0	0	0	0	0	0	0	0
O14795	929300	177770	25317	47735	200850	308620	427170	69016	438770	509240	204710	248280	292220	684760	193940	310770	777490	225580	282380	140560	210480	382150	192080	149390	81730	244090	184710	100290	552040	6992.3	516150	3666200	1888100	994400	3613600	2552900	3583900	615840	3464100	4873200	2301200	3397700	2811900	463840	3591500	4154000	2959300	1205900	1790100
O14802	128840	322150	196160	164840	141810	81666	78424	11667	114060	9470.7	36810	247430	135710	54821	0	37121	0	40048	5395	1617.6	89343	165130	30079	30433	121620	60398	163380	45557	0	109130	0	0	21014	13386	0	15438	4427.4	0	11179	37570	0	23324	27373	0	22856	24894	26112	30217	14961
O14807	28381	22053	71267	17810	0	0	22272	98484	18298	8703.6	5481.8	2216.8	18118	19341	14666	13389	66174	13266	0	7092.8	0	56879	7058.8	19610	0	11387	16352	7644.8	27804	17084	19343	8286.6	47829	0	28862	77373	79831	0	83477	147150	26705	21170	36675	108500	35589	47907	14382	43470	118550
O14815	32369	17936	92585	85241	277980	151660	107580	1173700	227130	13454	19373	125880	5361.1	12348	48971	0	5999.9	0	0	0	0	0	0	0	5386.4	115550	113160	116850	0	0	39352	221270	0	0	0	0	147980	67496	0	0	253890	6678.2	170580	201690	0	67478	0	217650	0
O14817	0	1729.8	0	0	13855	0	8247.5	0	36915	36659	35307	0	24913	58920	88128	52664	175060	0	20773	0	14033	37612	22990	10166	15344	7963.8	0	0	42823	0	19852	70169	5849.3	50226	48737	50485	30087	21865	11225	26938	27698	4576	0	11862	37128	8840.1	16846	36874	44590
O14818	5789700	4167800	3069400	4223100	2818300	5945100	3930400	3432400	5784800	2317000	5722900	4853300	3969200	2854300	3452300	3795100	2082500	2226500	2669400	3055600	4808000	3855500	3963300	2325400	2407300	3678700	3346500	2809700	3722600	3246800	2105400	2684800	2456900	5005500	3330200	2473400	2225600	3510900	2650400	3344800	2230800	3896000	2955300	2617800	2849300	3384700	2994300	2869200	2607800
O14827	34065	68484	0	0	14412	2207.5	21201	0	0	0	26380	79183	28099	50611	0	33616	269340	4704.8	29624	27617	42764	153800	30576	60706	142790	72381	0	0	111500	98147	326350	503670	159670	50696	3199	631910	231000	367090	90218	18740	293940	167000	127770	196230	62708	23157	12874	118000	80244
O14828	1644200	1067000	828180	1877800	1428600	1084500	1061800	930070	2687400	858550	959790	1566300	1823400	863050	482040	794470	493950	708030	941170	140480	1193100	328230	1998900	761060	646720	715100	1463500	389440	601980	729080	203750	636530	281410	746640	530480	587000	380600	572460	801570	449640	488460	994850	375820	701910	505430	743260	923040	928250	680740
O14832	45444	23787	13115	53776	43391	20959	78573	7769.4	106240	6852.4	43941	52732	132760	61435	0	3896	0	8033.3	0	0	83893	0	34273	3896.4	0	27248	11655	7846.6	0	2066.4	1956.1	17303	19022	9806.8	3292.4	0	4981.8	4031.7	2433.1	8336.7	8199.5	4649.8	4546.1	15537	0	2221.1	0	5081.6	0
O14841	1013200	304700	836680	239630	997830	457270	838340	909280	2067100	827360	461430	1779200	883790	710380	1546200	186050	316410	672970	554690	171620	2477600	353630	372260	424250	604930	500020	268750	585970	721450	334860	60606	146240	64946	428890	199140	38890	92079	493030	118900	4153	66889	115770	14320	216590	90194	82565	44445	31370	74718
O14867	189090	55468	36099	104840	30320	205310	13452	17783	4611000	303850	1666500	2700500	256780	1545700	1196500	211040	0	193980	845370	36570	2518700	846700	2893600	1131300	826330	4664	0	0	1083700	43977	595760	0	472390	1359300	526720	0	0	1019300	121060	504550	0	659380	591290	0	416450	1344800	1437000	1369400	775200
O14874	198730	381350	1141000	419210	348350	468050	822540	176240	446630	147820	275140	501640	397280	217990	100760	239650	105220	300310	153730	32283	408830	66047	379210	170910	235100	706400	147170	159480	116950	267440	85038	161620	72888	212390	170310	129310	137390	119140	83086	50379	138660	167010	55292	203950	23112	71156	84999	67169	101070
O14879	1743700	1606700	255160	1453200	203200	1492500	997850	419630	2297200	921600	333230	2845300	2395600	1673300	148760	504800	582720	267960	386020	140630	1248300	207970	766370	1522700	2367400	921730	355250	1163100	1151100	2081400	210880	1025800	920780	2195600	929030	360530	539070	558830	605380	294760	769830	1007500	318230	576040	329530	631610	801110	681080	366870
O14880	7770100	1775500	2492400	3231900	3773900	3454000	5472300	4279700	11633000	6561900	3321500	4915200	6282000	7105200	4542300	3075000	7041100	4396600	5076000	2123600	7722200	2776400	4949100	6226600	4109700	3306200	1323400	1006400	6987900	1452100	4280200	4137400	4520600	1813800	2471000	3265800	3469400	2999500	5433900	3858700	2597900	4979100	3121100	1793600	2813700	3947600	3195500	5516100	4965600
O14893	0	33274	0	101970	0	0	20525	0	0	0	0	0	0	0	0	0	0	0	0	0	0	0	0	0	0	0	18183	0	0	0	0	5971.2	0	0	0	8729.5	0	0	0	0	2323.4	0	0	0	0	0	0	0	0
O14896	306620	41061	109170	130920	74404	53662	50797	277770	350630	92680	241250	197160	470950	192310	144750	740910	124720	131160	353730	47167	146620	98570	101380	122860	124920	237110	178480	36932	119880	53919	71044	153250	8095.5	139440	18386	93891	79649	108940	42478	76174	145690	76108	28844	38996	58165	52954	113680	64457	58295
O14904	0	0	0	0	0	0	0	0	0	0	0	0	0	0	0	0	0	0	0	0	0	0	0	0	0	0	0	0	0	0	0	0	0	0	0	3994.9	0	0	0	0	0	0	0	0	0	0	0	0	0
O14907	249500	951890	1218000	1347400	963170	524390	521370	1263300	252800	237290	454460	221700	189650	337900	238220	149150	211860	603020	321660	220400	351090	288250	414660	344750	112500	653320	377050	795890	449010	843740	321800	616390	321050	217110	331400	727240	703920	471770	511280	349950	489670	286290	527390	647880	272540	434840	308850	331500	269130
O14908	263730	502860	442630	336380	709630	387210	785640	1062200	634640	193560	235540	801420	315970	208490	160550	101100	71501	62014	502960	26277	1178100	79584	597810	49103	59430	309320	664530	496690	194050	350480	68705	353710	48965	353910	321840	501880	315360	295180	173320	429410	268110	353390	273340	416000	221560	315830	343480	343820	262200
O14910	10018	5634.7	0	0	0	2965.8	6361.6	0	0	0	0	0	58031	9178.9	0	0	0	0	0	0	0	0	0	1510	0	9088.2	4308.3	6676.8	8177.2	56278	21906	125460	31049	9717.6	27695	81100	65194	8012.9	48888	74278	63019	30150	0	80596	19850	46812	23600	31782	66872
O14917	0	0	0	18522	0	0	0	0	0	0	0	0	5677.7	23132	0	18418	0	0	47386	5691.6	0	0	0	0	0	0	0	0	0	0	3919.7	29950	0	0	31185	18471	0	0	9100.8	46425	2162	24360	8980.8	0	1597.3	7656	26593	0	14687
O14920	366480	529230	920790	605470	228580	209430	763530	334780	246960	301130	304520	206570	504550	249380	530100	55460	175950	228100	274700	125660	67818	70909	361150	191570	147850	590250	122620	262440	187100	174380	21925	747340	97297	277490	67664	518880	956650	147900	123450	21485	415330	101600	77192	408500	193810	95577	85090	44409	115100
O14925	397000	256130	192890	284560	202950	328510	224770	192150	431190	262320	418010	592730	431610	226160	235890	194070	187000	270000	215270	129400	330570	183560	448670	200650	161640	214860	297530	175570	237740	180800	100710	76724	105560	133960	93950	94469	89399	103460	99583	95735	82912	114190	77899	138110	115510	97103	140250	83314	85814
O14929	1966900	792580	299420	1362000	469570	962770	478630	328420	673950	593010	1473000	1865800	1811200	631310	811380	649990	665150	446390	701170	119300	1816900	248260	1034200	641370	538550	245810	370980	223810	757950	345740	246710	123380	292570	720640	327950	107750	78918	501210	226310	105050	94588	325230	129900	204110	42003	149200	124350	42167	45970
O14933	552630	301690	12066	250200	46910	393150	86151	66766	391370	93394	136570	401450	721650	417970	199750	110620	143390	90221	88634	2490.8	832350	127490	254120	219850	348050	61483	4965.2	82165	172380	178370	0	61561	22598	180610	39962	22010	30221	34772	0	0	35018	48935	11463	58499	2794.8	33545	29232	0	0
O14936	2239100	868100	1421200	490050	1995300	1878100	2140200	1797100	5071600	1105100	2067200	3243500	1413400	1546900	840120	1648100	867700	1330800	1563700	277230	1079900	3457400	1057200	959830	1161500	1787500	1247100	749640	1253400	1542100	826330	1273900	792860	1834900	698580	1415400	820400	1360000	1016300	834430	733630	860280	402460	898610	527830	626910	630080	696260	953930
O14939	7808.7	9358.9	60929	51123	0	7474.3	0	5713.1	16938	43322	47123	13953	88542	78266	55479	0	75163	13810	3272.7	24951	20382	54669	26211	9427.5	0	39885	6189.7	9693.8	64697	0	113250	93724	48550	99883	27293	116870	40020	39589	91839	51504	7528.4	60098	40496	70294	75520	74334	34839	72734	77839
O14949	596170	137440	189120	224320	87640	653810	199370	109350	305940	297130	106510	269240	235370	47227	50455	309170	40879	364890	260510	87652	521390	471590	360600	263430	340090	103440	187200	112960	807970	91380	91765	0	163440	316250	733880	16327	0	780110	103400	43494	33092	860590	998110	80672	1036500	810430	767540	1587800	1672900
P19105	1258600	5996300	5642600	1873000	1491400	2191800	3349700	2049900	765490	912990	405720	919480	526290	1318000	282470	1189700	460610	780030	1383500	161690	918290	317580	1010700	1073700	968780	2947200	2863000	3287100	766200	2500900	1073100	4488900	974500	865110	1283000	6368100	4330900	985480	2317600	4098500	4216700	3242700	982020	3652000	792260	1383300	613740	2645200	2162300
O14960	2127.6	8089.5	0	0	0	0	0	0	0	0	0	0	0	0	0	0	0	0	0	0	0	0	0	0	0	0	0	10142	0	0	0	0	0	0	0	0	0	0	0	0	0	0	0	0	0	0	0	0	0
O14964	1122200	2383900	1116600	1836400	1421900	1153200	1125200	1215900	1153300	833320	448390	829400	774050	635880	173690	566220	186170	435090	751800	137050	728350	587490	982200	854090	439820	1294700	1309400	934670	1143400	940570	130620	913400	173760	669270	1049100	761770	3757600	1208600	1558600	1051000	858540	1138800	282580	1003000	282930	831350	896480	340210	330330
O14966	153840	715670	78275	527620	413090	40039	86124	70688	354870	92160	84358	72633	121470	108620	153530	51621	73565	51489	63288	55588	61818	90390	115270	107860	58348	165990	58966	11720	99320	41376	11341	20781	19460	93933	11335	24800	35467	32485	3431.8	67168	49757	53335	4117.3	81912	0	57958	42335	16882	11844
O14967	152930	21044	36268	71269	13555	4147.8	13372	0	0	3445.1	474020	0	157790	3871.9	0	362170	0	0	0	44044	10567	0	3425.9	4262.6	0	11452	29597	1022.5	13639	23586	0	17516	0	0	12992	0	13052	0	0	22947	0	25931	13815	0	22089	13223	22241	13404	0
O14972	815220	461690	404160	704980	559950	739650	653300	371550	1355200	917230	444020	440670	924550	857960	1086100	376250	735160	643310	900360	346250	530700	658980	902970	637760	597930	726110	512100	587020	685280	716730	273890	453320	525810	724340	536960	644490	637820	870030	423750	386780	551530	642320	529070	492890	412010	587880	498090	437320	440340
O14974	1282200	2013300	1496900	2851900	3658500	2578400	1426100	1517600	1074100	729780	571680	1510700	1269700	923660	338380	986620	359400	1015500	1585500	49144	1744700	541070	1578700	1574500	1678300	1618800	1622200	1740600	563320	2706600	414190	1940300	409910	1991900	1280900	1499300	1552200	2284500	827580	1730700	2027000	1216900	1236400	2004600	682290	1217800	1236600	1158700	921460
O14975	4140500	13185	59340	46607	706790	2718900	0	702820	3506300	42812	3144700	3587200	5392400	3373700	4582500	4936300	69422	43912	4458000	3146000	3285200	4039900	4304400	3588500	3553600	403590	127390	327280	3212800	1087100	1488600	1362700	1852100	4425600	1783200	669520	1063500	3133500	1390900	1845100	101240	1938500	1934700	1771100	1300700	2185700	2131300	1359600	1540200
O14976	659640	931540	894550	960080	1262500	793040	1236200	1409500	877680	681570	522430	757070	1374900	825930	499920	436040	139260	850320	1079500	94988	410630	331420	636450	789170	448820	1333500	1307100	665260	479290	647020	37165	544900	71603	411430	127180	456070	442190	253180	138530	86971	398210	175700	82317	611290	97207	203460	136640	61311	85098
O14979	3586900	2949500	2848800	3701300	3618700	3184000	3885700	3333900	2914700	2633000	2512500	3456400	3793000	2812500	191220	2125000	601210	2699000	3378700	216670	6166300	477180	2819600	2865500	1899600	3162100	2282400	2939800	2601100	2784300	1283000	2873100	534640	1609700	1913800	3047700	2558000	2546900	2311400	2620800	1856800	2108900	1731300	2704400	1598500	3084800	2436600	3223900	2350800
O14980	10998000	7029800	4633400	10596000	4701400	5039700	6208900	3934300	7246300	4725000	6878800	9642600	9609100	6772300	8787700	4689600	3447000	5960800	6773200	2087200	7856400	3503200	6671600	6567200	6455500	4569000	5341300	4181500	3865600	4869600	953420	3827500	1322800	4081400	2402000	3389400	3350000	3554700	2127600	1660900	2954200	2607800	1707900	3959700	1546200	2788400	2483500	1544000	1392700
O14981	171360	131790	80513	274860	74758	63590	67241	91616	154540	37803	109550	451790	305300	129780	104640	79473	23386	98331	74644	38954	100580	26691	172210	109070	24085	67640	78795	64232	32414	47621	41825	27156	32280	95997	15240	142860	388370	60705	8453.8	0	101320	54753	6010.9	156630	3683.8	29036	15863	6798	7952.7
O14983	8830.3	0	0	0	0	0	0	0	7621	0	0	6217.3	0	0	0	10495	0	0	0	0	6956.3	5275.5	0	0	0	0	0	0	0	29412	15666	0	13875	0	8231.4	0	0	12391	64113	54605	11057	37696	57959	0	38211	9449	0	36403	2552.1
O15013	100470	111970	49662	14595	104440	49475	42971	44722	30093	131870	19572	95310	143690	289580	56264	104820	229580	53025	49952	8217.9	122310	44653	71520	125450	233270	36690	68033	110860	270850	168670	180830	130840	64629	55820	144850	116020	204560	202130	164010	56949	162720	78631	67544	253750	52150	286920	34920	116220	156610
O15020	882650	279590	579900	291950	489600	374920	185740	814020	722300	112470	1408200	488500	124750	212680	495570	289280	105850	127280	650300	123650	1404100	697460	85993	315710	190440	195160	88480	308100	334970	87218	572890	106150	251530	305510	90623	111160	100880	258990	123290	77531	76055	150040	129020	144250	279260	150380	87108	141450	166160
O15021	139580	155270	93918	107870	137980	88750	53973	150360	105220	130340	124530	132120	160260	107050	77369	17980	45633	87878	122920	0	114780	23341	40593	119070	54938	104190	199050	83680	63654	123990	0	95147	0	6620.7	38623	81303	79732	1462.5	1809.4	3179.6	85737	27645	5074.5	139360	0	6137.9	19266	5773.1	0
O15027	1771100	704860	619520	914360	1263000	1279500	1172900	1100500	937330	504000	1308200	1663400	3230900	817200	705110	649950	342100	613520	1013800	196070	942500	348450	1051200	990310	628500	905530	1248900	593960	409750	802170	113800	400460	142240	712130	249350	420330	273890	586080	234850	166560	284740	307380	159130	381670	120380	301560	265370	152420	174940
O15031	2796700	2218800	2056400	1507500	2780600	2211700	3201900	3795400	3160200	1752600	3283600	2871500	2382900	2411300	2355600	2659200	2657400	2404800	2916100	1111100	2583100	2675200	2227400	1675800	1811700	3850400	1919100	2108900	2017900	2025700	3000600	2647300	1570800	2726700	1709300	2788500	1976900	1697700	2113400	2991000	2337100	2381300	1497600	2839100	2096800	2404300	1850300	2286000	2704700
O15037	36823	14165	33629	75279	39401	35139	76697	18466	0	0	43269	69270	23014	30615	1923.3	58353	0	3842.2	19743	0	31749	8227.1	25830	4830.3	34631	39943	3749.9	21053	0	55366	0	16714	0	9966.6	4788	17662	10414	11195	7005.1	0	0	8347.6	3296.2	10421	0	0	8455.1	3364.6	2209.9
O15040	51970	16266	20533	10834	14286	0	4213.9	7221.7	20865	7875.4	5007600	95929	12893	46982	25535	10135	0	26505	173090	2633000	12647	27116	84042	25438	30509	15523	8727.9	0	1218300	11516	0	13543	4307	14647	0	7797.5	7885	37301	5754.1	0	11669	1706800	4123.4	9939.9	0	4553.9	2409.7	0	5607.7
O15042	1084300	489320	518710	1421000	599200	1086000	587460	297440	956150	210960	345000	1045600	887540	321050	64208	398880	77682	238890	521610	85655	1407200	95036	658940	506710	275460	466720	329890	499220	232790	466180	437560	431570	355480	532570	474850	493760	328670	452240	537260	573130	228090	704200	499000	310050	795620	656240	682960	599370	549840
O15047	116240	70996	195220	39238	229790	149590	228130	43352	118990	70450	108430	159590	202740	73595	90029	79045	125200	57915	104230	0	151600	66417	196400	67896	149320	15474	0	32909	39240	0	63895	0	62699	55224	3672.2	111240	0	58063	10773	15576	0	25295	15242	0	34711	18914	7759.1	26131	16200
O15056	101150	361560	285890	545020	612600	321230	8334.5	247250	316060	195870	70990	351360	7706.6	358680	0	30032	40748	0	56927	162120	274850	319350	29747	109990	54876	302520	459800	231560	18732	552660	30011	183620	0	0	348500	366880	171310	79163	0	33354	223510	30554	48366	314950	248630	80171	0	0	198420
O15061	327340	288250	415690	229570	240910	434260	737230	65932	333710	1019000	518440	355790	491010	988340	293760	262250	487570	508910	330970	310110	327790	272150	478740	150300	322840	359220	178460	512800	954190	115910	830830	1318500	1204700	752730	902000	1725000	1263400	1364500	1390700	2461000	4249300	2078700	1990600	2064600	1452500	1575300	1664300	2019400	975630
O15063	0	8405.7	0	0	0	0	0	0	0	0	0	0	0	0	0	0	0	0	0	0	0	0	0	28608	0	0	0	0	0	0	0	0	0	0	0	3711.5	0	24992	0	0	0	0	0	0	0	0	0	0	0
O15066	108020	106730	106930	75658	95346	182970	74801	82427	135000	35365	37712	275920	108980	34567	22825	37855	15700	51706	48060	0	88427	153160	44259	37003	48782	60181	143120	44350	26214	55243	0	19487	0	4807	52786	12684	19785	5125.1	37205	10528	0	27180	13167	35915	0	11879	14268	0	11635
O15067	1422900	785690	1176200	2457900	931190	1961000	770710	825560	834390	935130	2419600	1536500	860710	1427300	2101000	915570	464760	1273300	1442400	247030	732540	1208000	1475900	1370200	1177000	996070	590730	1065300	1073200	641790	91718	480200	145590	1463200	375120	387180	473240	1017500	169880	17231	382160	249300	178600	679780	189970	222960	255350	80338	153670
O15068	33563	0	4115	0	0	13451	38048	103300	16541	7044.5	42537	28380	55423	13080	20323	5892.2	13400	0	0	0	3380.1	0	0	0	4007.7	0	1689.2	4620.3	62306	0	21386	73757	60099	66182	72067	110440	41547	22544	84882	45482	18622	61557	21851	47536	46846	32746	30767	19543	65276
O15069	78401	56693	29345	286680	11335	48256	26721	9945.1	60992	0	12931	37025	0	5091.4	0	0	0	0	23485	0	28859	0	20411	0	0	15259	23028	18742	13747	18024	8864.5	32215	0	0	15264	55906	18197	0	48495	41975	0	55246	25420	15078	42367	19675	26632	13670	17555
O15075	1385400	1190000	226580	398940	133000	711970	69329	28979	25016	13219	223140	262730	337870	279160	157420	84849	5150	91804	1257500	0	31450	189900	43474	494160	147710	102400	37091	82548	217240	127740	50166	24186	45729	256810	23649	6367.4	10446	260800	25290	9473.8	184100	150200	299600	362180	42587	150190	86402	0	7390.9
O15084	308550	161320	68799	254600	40537	113250	173880	137600	98611	90802	197870	435980	458800	97920	217620	88883	42694	66698	321140	8735.8	262620	40575	204870	160570	198720	57649	47126	116280	143230	56706	0	39549	0	78510	20094	28425	39859	74026	0	12581	18386	19186	5128.1	21077	11996	0	7791.9	0	6991.4
O15085	73224	118870	31572	497170	54630	71114	99364	95596	182880	79991	50814	329500	135010	128390	74311	68049	95408	93825	106700	9501.1	26653	44665	138100	64187	70112	43134	19557	16843	91134	13620	141570	31686	177810	138040	50477	48694	22028	143880	96033	67893	28272	134620	86231	35460	63294	95190	84463	95616	101180
O15091	358020	290370	195870	521650	76977	434370	170010	211800	399850	270070	296910	317010	274930	222730	421480	699850	152000	232280	473640	261120	526000	260300	342160	317240	294800	363000	123400	180800	180890	143080	264230	160930	138880	134830	490870	167090	155240	30479	312040	300860	112310	463080	374740	122990	300660	189800	278140	230470	177230
O15111	86671	138350	123400	67766	113350	42404	183180	76717	64042	31243	139360	133680	80704	96482	140300	29930	69229	23158	31206	0	70774	42176	106990	67432	45164	133010	78482	75535	48639	79969	0	45731	0	74137	11892	32228	48059	25719	13400	0	32944	23231	0	74668	0	33413	11393	3982.8	13618
O15116	94556	342020	154680	206070	130510	134470	203540	139370	151390	4126	44488	136420	38743	6036.4	40647	7314.3	1789.4	0	0	25780	42306	31704	32988	4000.4	0	58797	135770	145220	23711	97611	14304	122090	10040	150070	12453	113210	76452	96894	39809	21638	124730	103510	69311	181120	7318	94542	68218	8974.3	5670
O15117	101680	383760	199210	390620	6948.2	120780	18265	29139	9075.4	11855	5602.1	18316	34206	13415	0	11163	0	12860	15181	0	6874.8	13621	15693	46516	10761	534850	107980	226460	36625	265630	0	42087	0	26177	5143.6	0	9689.9	3806.7	0	25362	7324.6	68946	13296	89035	0	41695	11424	8865.8	0
O15118	291100	522870	308220	725210	425910	464760	770410	241110	1478900	1064000	409920	681300	316330	738010	1116500	952470	550900	754930	646090	406600	1137800	394670	1181100	398650	683740	274380	504410	103700	311830	229100	158010	159460	170820	347950	252520	257510	203030	245700	150770	130220	108510	202440	148460	234720	156270	165950	193950	264680	178680
O15120	204080	64951	74127	37017	115690	35909	351670	144740	359310	223280	220900	119320	360970	164460	137490	148110	112820	177220	130810	12301	272820	45354	289590	132630	86820	190780	331190	103940	79761	11470	38716	112820	57347	111870	142060	120460	102680	101090	81693	74718	95841	87343	62823	55846	55705	77443	81032	82255	69922
O15121	218990	132690	106430	559790	217130	506980	124270	43666	295190	63397	175720	595390	237360	122440	94537	239730	71679	272130	243470	81162	278950	26685	363190	94892	436260	174860	177490	11923	165280	365470	49252	132320	40503	183840	130130	110510	76251	170800	170320	99497	120000	165650	126780	144960	173380	190810	303950	81350	72835
O15123	0	0	0	0	0	0	0	0	0	0	0	4064.8	0	147860	0	65417	24585	0	0	2557.9	3513.8	16468	0	0	3994.5	0	12324	0	8262.7	0	0	15078	17654	0	0	253120	41404	16548	0	47417	20284	5256.7	1289.7	0	82910	20832	0	30849	38973
O15126	1250400	4011100	1450200	634300	983810	684290	1802200	1013600	801350	308200	632290	742780	388430	652900	314090	374100	474900	96831	353180	21073	221000	62627	631170	471160	244640	1375800	3956200	4398000	222220	650560	429870	14842000	280020	500480	690430	8803600	1778900	301460	651380	746560	5987600	811070	950690	3580300	784270	712230	3687900	637510	2441400
O15127	424130	823210	1096200	989680	1159600	527230	964600	1268300	1154000	302790	351660	304410	431130	404910	248100	491160	263160	217790	565320	164660	314480	381550	531050	315980	297830	1120500	827660	960260	394040	744130	473560	705850	459450	972740	354460	706100	692670	576820	528660	726440	886500	589560	426000	1009800	595250	546260	605710	509570	411590
O15143	12030000	10475000	8245100	9859700	8850000	8545200	7063900	10529000	11440000	9128400	7122000	9170000	7894600	8389400	7590000	5508600	5357500	8250000	10223000	4188500	9119500	7124700	11973000	11681000	11738000	15155000	9192700	5978800	9267700	10860000	863470	4859200	1006200	11675000	5395100	3472200	3995900	7306400	1754000	1935100	4687200	3039700	2536800	7224100	1943700	3271200	3329000	1888400	2200400
O15144	8605900	10383000	8728200	8292400	7894000	6699300	7736200	11185000	8787800	8993500	7154000	7783700	7168000	8256200	6938100	5866100	5571100	8719800	8846300	3644600	7697400	6699000	9879500	10641000	9015600	12762000	8332300	8173500	8477700	11140000	4019500	6034900	3982900	9145900	5111100	5387300	4970400	7111800	4653800	5145300	5812400	7536500	5659600	8054400	3705400	6134300	5585400	4083700	4151900
O15145	4630200	4862000	4402000	4137400	3922500	4509000	3310100	4978700	5775300	3627000	2838200	3457400	3355200	3390500	2225100	2424900	1802900	2724200	4409900	667410	3630200	2354400	4976000	4386100	3677800	3377800	4276400	3664300	2941000	4773200	1068800	2571100	1834900	5826300	3162800	2402200	2090000	4526000	3253500	3765800	2532300	5576600	4039600	3409800	2513500	4146200	3761400	2864400	2626000
O15155	71237	281430	489680	834990	183940	79602	391890	231630	154310	22311	39005	240770	159500	18744	31525	22804	9192.3	34856	51520	42318	47404	19799	65857	157830	44840	294050	542450	215310	11384	153230	20073	147280	20309	25994	22166	136240	124260	12455	189890	215600	192900	150360	119350	157820	32013	73946	35478	29422	51760
O15156	49012	0	26331	0	39215	34336	17856	19816	30170	4854.1	22233	129660	36510	15698	9540.5	5695.6	0	10112	10486	11793	55832	0	20282	5773.2	5280.1	0	26092	1996.6	6906.7	0	0	0	0	24073	0	0	0	0	1584.1	0	0	7826.4	0	0	0	0	3276.7	0	0
O15160	447340	299380	301090	411100	427430	301350	281260	270260	360860	187950	215170	412910	342350	250740	232170	215890	127540	187730	246920	102180	323120	144930	206720	231040	151400	225740	331510	262670	210030	166820	169590	123560	148590	214260	112800	180680	130960	131030	133850	111810	91717	140660	125460	133040	126440	124060	130540	122350	136440
O15162	768560	387990	121960	374750	185170	322470	212390	314850	277020	397490	668620	544750	963320	386130	301680	466100	822820	238680	466310	902270	813660	360510	249010	399960	581980	301150	185940	293240	647720	387800	309460	582360	486220	813000	443150	314330	449100	133910	321680	477090	355910	534610	450860	260960	435410	435470	609840	511970	549010
O15164	106510	113000	110570	112230	50869	22678	68268	12552	101050	15899	75802	259780	122180	67379	60709	0	14220	19137	33228	0	81204	0	27190	38599	74586	2653.6	69480	11788	24663	0	0	0	0	33212	8900.2	18801	0	3992.9	2477.5	0	0	4570.1	0	4191	0	5417.7	4464.7	5639.5	4059.8
O15173	1067100	2464400	1914200	2793100	1958400	1299200	2155900	2846900	1329400	1072500	1165500	1787100	1095000	1191400	1727700	1532300	1355800	1398100	920970	1121100	1355100	1659200	1250000	902650	974710	2295700	2353100	1883700	1158300	1962600	2290700	1475500	1675600	1581800	1017800	1351800	1229300	1049600	1702400	1776100	1995600	1693300	1387500	2291300	1959600	1846200	1492300	1697800	2014200
O15182	53670	35461	46796	40470	48110	103200	45605	0	90345	14532	27883	63028	25700	47114	56867	86747	36802	21841	28520	16964	36931	58868	34538	0	11543	0	0	18423	41729	0	189820	65632	116670	170320	83267	9637.4	2249.4	45470	122300	179160	3413.3	230500	78380	4138	89765	113160	147590	152660	135250
O15194	3787.5	20113	17226	25870	2826	0	28539	22039	6785.7	5071.4	2966.9	0	0	5175.7	14758	0	20685	15417	0	0	20191	0	4390.5	0	12574	0	0	0	9639.6	0	8730.2	0	2504.4	6626.2	3793.4	29274	17298	17500	27951	21772	0	28816	0	0	12699	22881	0	13248	31953
O15195	0	0	23843	84869	44942	0	70933	6893700	50609	11796	35106	38957	0	0	0	8770.7	5766.3	19058	12260	60339	0	39010	0	0	0	44326	14043	318380	0	0	67427	0	72880	123330	90158	0	23044	149730	89653	50319	82718	75594	131850	74533	86672	197100	149110	70482	49652
O15204	1505.2	82669	0	0	0	0	0	5862.4	0	0	13269	18771	9027.3	0	0	0	9832.5	0	15066	2091.7	23422	0	0	4927	0	16836	0	0	7930.3	0	0	10769	0	13401	0	0	0	0	0	0	32989	0	0	0	9707.4	0	0	0	0
O15211	355460	117730	46628	0	160690	244930	154630	83655	572010	159190	206120	363180	331650	259620	84249	91650	78699	80738	244660	13230	116130	35490	200240	140810	91517	67096	60380	109030	117760	38918	22327	126590	67742	270330	257740	222950	84905	255020	196930	62045	109490	150650	47550	144430	129690	149020	124420	98084	129580
O15212	248910	1050700	819590	947090	802400	30273	842690	853050	0	0	7791.4	1626.5	16599	0	0	0	529760	174110	0	0	138500	324380	15172	13567	249720	142480	906360	709790	0	800230	341160	421770	247010	0	0	368440	270410	138970	10387	31028	386190	24364	154850	481400	0	291400	29190	0	0
O15213	463970	221160	168040	442810	198000	348020	34447	219310	683260	220370	739570	917500	705290	516990	272860	499460	195300	203670	347410	77504	921530	99127	592300	419480	498250	67355	155480	204110	157440	296330	25086	63446	55132	416010	263240	140670	61754	221110	103920	138740	60901	222110	72493	83804	72851	136490	110890	106370	122300
O15217	66994	26529	319510	0	374020	90274	136190	315700	79139	96632	100220	106050	171830	83554	144220	73475	134130	80788	86224	51632	168860	44989	76450	137440	72372	253130	289320	0	119840	183320	27160	0	44077	98798	42872	0	0	34163	24110	25174	0	16916	0	142930	34057	32961	38819	10697	69508
O15226	181910	95706	58801	333260	91632	83856	45991	102550	97951	62168	60417	330210	80866	86366	55386	102260	86392	53174	100490	77893	196840	0	197560	125440	34753	30595	49677	69331	161140	85580	322590	34039	176790	68835	131830	72169	52475	260440	77881	149010	71173	104710	308220	57036	92773	102760	113740	159180	285170
O15228	251250	598810	144580	432650	203710	85502	315100	369480	471280	340800	233980	357750	352320	417310	166920	229640	197850	207630	288770	111100	343310	140010	440520	149090	116110	325170	465590	152060	190170	201700	87226	184570	119380	82053	157270	154770	122440	363920	61898	32059	156860	83939	29759	240330	60176	60906	58034	145260	118800
O15229	0	0	0	0	0	0	0	0	0	57833	13690	0	22582	17778	42407	17820	38323	12247	0	39628	14878	16786	70804	30140	0	22777	0	0	15622	81938	28547	0	19491	69813	0	0	0	0	0	31685	0	23310	19429	0	5489.6	26594	11300	22007	0
O15230	2414400	4291300	1643800	438520	1056200	3139300	4729200	1084900	1756700	8496200	2194400	1025300	2040200	8303500	3516000	11240000	12519000	2446200	2126400	2055700	3511100	2354200	1417700	2150300	980680	4871700	3141300	4356900	9443200	1119100	11782000	11729000	8878100	5980600	9173400	22895000	9895000	4582800	5808500	7750500	8019000	6254900	4040500	5704000	7923100	5070200	5410900	8605800	10512000
O15231	513960	766570	506830	926630	680890	573340	407820	846650	704070	535210	509500	881680	603990	568340	154510	102970	206280	387780	2977100	127680	720110	62331	923020	342450	438510	256790	231140	558300	206690	605940	22707	608650	90457	155590	295940	976530	756380	398170	350960	358580	170700	256330	42331	612130	165120	195220	222650	240780	258420
O15232	0	21413	3564.1	0	153570	0	19915	9569	0	0	0	4791.3	0	0	0	0	0	0	63926	0	0	15071	10927	4629.8	43438	0	0	0	17509	0	0	0	0	0	0	0	0	0	0	0	0	0	0	0	0	0	0	0	14017
O15235	23998	0	0	23293	0	29261	0	0	17335	0	21191	18349	21349	0	0	0	0	0	9614.5	0	14700	0	14878	0	0	5436	5068.8	0	0	0	0	0	0	0	0	0	0	0	0	0	0	0	0	0	0	0	0	0	0
O15239	227320	65625	97055	111570	121870	62059	121630	72578	231340	74480	114170	144530	211680	129840	88409	68535	56162	84357	123960	0	201720	54171	112280	97662	108420	89570	117810	44207	99952	46949	25064	100710	29501	131910	71458	89008	73685	114360	16443	70526	50081	46066	39269	105030	49053	0	82680	42996	46431
O15243	22479	34882	43055	48528	55394	15531	55042	66899	67774	34728	18554	51449	24799	32604	30036	28435	31226	33901	40357	12225	32397	7606.3	40520	28258	37959	57661	60706	40781	19177	42474	11615	0	9382.5	13605	10205	53921	0	8761.3	27782	20506	0	16351	6364.7	0	8703.4	25482	15560	17685	21534
O15247	518690	777490	1049800	1060200	682250	1608300	3467700	948210	2440700	1816800	217020	505700	607560	1189300	839320	666750	1387200	1028900	340880	16750	497930	557300	857270	735300	1011200	1936300	664980	1909200	1417900	1019700	620890	3021900	1046100	1499100	2302200	2954400	3031700	1281400	2631600	2434000	2375700	2112400	1187800	2907200	1375800	1624800	1775100	2347800	2367900
O15254	577020	336250	31742	503450	311120	577490	246770	235310	1823900	893130	803040	1392600	598870	1193300	938810	535380	504050	103030	739000	25823	497480	223280	523200	605490	319660	841420	1095400	110380	406720	261830	51383	236650	171910	867700	255080	275540	233850	470590	167160	218170	354520	756940	85241	357560	351110	205880	352130	340800	304860
O15258	1071400	1638200	1295600	2362800	1801700	1246000	1607500	1946800	1501100	690890	964950	1303500	1287500	958530	1217500	948100	414830	856000	1337300	878540	1339300	731710	1738000	903030	1114500	1043300	1842400	1256000	635420	1329300	675340	1115600	444850	667650	375840	816220	923440	369740	470890	759540	968720	889880	747620	1039200	592470	912030	950310	651020	526580
O15260	1419900	2390200	1881400	2659200	2515100	988510	2915700	2972800	1194500	1061300	1700600	2410000	2405200	1200700	2086500	2712100	869110	1597900	2154900	1378500	1671400	1385900	1121100	1888500	1779800	2311100	2828200	1439100	1044400	1931000	725990	1326600	643190	883550	475740	1333600	1060600	616910	577190	716760	1492700	877880	809730	2130200	695460	1060900	807050	544380	639380
O15264	719950	337210	771320	122900	714680	340270	1059800	1290300	1503000	63147	307590	53296	172000	101160	258590	66793	5774.9	97429	92210	235420	321490	42920	120460	61443	21723	382520	569320	370640	32474	341960	2521.6	117660	38050	106680	78416	63942	159960	23386	57440	8120.1	65266	104510	26277	242660	12493	11153	58089	52901	14162
O15269	1130700	681720	350710	544820	593030	1047900	446560	592180	777540	942190	746420	2161900	2663200	730890	1126900	711690	675820	844760	752510	722410	1401000	600450	647900	840880	931290	740070	508700	554270	495140	698940	734960	548130	867200	955180	252070	681010	409770	721130	541960	603310	602370	709590	535480	657320	788180	562790	265460	755040	640210
O15270	1753700	423720	461520	431430	398570	758080	339450	97558	720720	288570	450060	1702800	1670800	486140	588590	470100	195590	331250	255280	1424800	460320	559850	438390	321520	261580	658810	676430	279230	545330	327070	449280	236580	443020	459720	402800	353300	295830	654950	259930	223730	316260	458020	280680	301830	381890	370380	415150	238830	194750
O15294	1438100	821010	584740	1264400	985010	844560	789210	564420	1061400	581680	1176100	2117000	1357700	1052400	1115600	863280	543430	898140	1055900	188960	1070300	570090	887240	946910	833700	769870	494440	445880	776300	469360	596270	273520	461640	824150	364500	481610	229930	490170	417370	420930	187130	421110	463440	338620	540590	649310	515470	419990	478470
O15296	332210	25158	1079700	6993.5	441300	197990	200180	79843	1229700	460480	32360	1030500	15872	1264300	646830	34048	160540	127360	244690	214330	77853	86779	1528400	665860	2611400	1101100	1083800	19744	212070	115220	39780	146220	37179	132170	67025	49149	138750	6716.8	68252	0	75116	134790	6181.6	83576	7572.1	32764	66207	80256	0
O15305	879570	739840	972370	670570	1310500	619060	1929800	1486200	465540	486300	817320	1658400	807500	586950	402540	578950	35181	639630	671350	101570	800090	253680	627660	597230	1303600	1186800	1131500	641320	255640	594560	0	60660	0	311140	146130	24662	223770	154010	48169	4708.3	117940	52944	47534	214180	9324.6	89048	131930	13675	0
O15321	508780	218710	245060	1271600	371520	384480	682800	152370	366450	223610	710400	339640	758940	504000	459960	401870	225830	441870	467460	947030	374310	434750	222750	423450	305430	521380	272840	299660	312230	272930	130810	70507	101380	292530	46458	132440	40222	216280	151980	58332	127280	197840	119670	176440	141060	161730	136700	94581	100660
O15327	484140	57704	44985	32894	102010	65536	45229	1489200	210710	66792	910950	291700	23532	104660	48978	407170	131210	99512	2852400	195550	405330	64360	28396	754470	222400	50277	6056.8	170360	320550	123310	56276	238980	60504	299900	83518	123470	159090	167050	192290	63876	213900	210200	90692	228550	149080	216890	149910	153580	101490
O15335	0	0	0	0	227480	29216	0	0	15961	0	0	48777	0	0	0	0	0	0	9770.3	4519.4	0	0	0	0	0	0	0	0	27654	0	0	0	0	9347.6	0	2984	0	0	94387	0	0	0	0	0	0	0	0	0	0
O15344	35689	271330	153660	78156	86281	227780	114900	161010	408220	340630	236910	343520	87138	264650	297070	252420	218870	264960	127630	0	97700	232930	207350	200190	174040	106730	59814	63885	354740	86368	49250	93127	108300	182550	276060	123570	121480	267420	299020	29124	110240	159480	49283	177650	94467	75864	63348	79518	62882
O15347	976400	370390	2655700	233710	552150	17485	198560	85997	147560	7310.4	310540	723300	255280	351340	0	271950	0	531770	574510	91988	526210	14554	209610	978310	77662	206310	682350	404400	112970	742880	30886	0	36199	8257.2	78692	113200	36297	0	62198	98609	15657	160350	138130	0	118910	79634	142740	97306	73321
O15355	1973000	1072400	1052100	2266000	859150	753730	1243100	779370	679880	503580	730440	1684200	1312600	951110	446890	585890	124310	680050	821720	87829	1062200	207780	1373500	864080	753860	934610	1246900	968430	341280	867240	15403	293610	43037	583980	353200	482770	323910	480560	210990	111230	415220	261430	160320	631880	106750	300890	325500	134200	155670
O15357	421490	398110	269820	562130	333570	229800	271060	171120	277830	240420	266560	464280	242430	319420	221210	154300	85695	186840	276660	5561.8	451390	75115	453180	289690	375700	390650	325890	150100	202690	325240	13960	87256	21771	263680	73253	70607	55563	200320	48638	30669	59732	59740	30591	131230	30441	49208	66592	11427	26046
O15371	1567500	2260000	1854200	3254200	2344500	1062300	1949200	2364200	1367900	1767100	1592600	2128500	2662700	1199900	2139300	989780	1296300	1482500	1839300	303090	1426000	1679000	2550000	1343400	1010900	2230300	1595600	1297100	1663000	1998500	344660	1063600	489170	2242100	731070	893670	699060	1572000	398560	286110	1204800	692250	237900	1825000	366200	573670	650750	362620	408300
O15372	1303700	1221700	1026800	1445300	1132500	1160100	1087600	1197200	1301600	498840	1146300	2058400	1279400	680800	376160	737470	197930	449460	644820	90718	1475100	372210	1170800	1000500	868430	894780	810200	1043900	434280	1150600	196200	629240	341260	1317500	608560	484220	648610	1043100	639280	570040	560340	737670	416140	717290	623560	761630	595190	688590	587000
O15374	0	0	5837.6	0	0	7345.8	0	2019.9	94834	12092	0	0	0	15750	0	0	7750.9	14904	0	0	9311.3	0	15445	0	17079	4684.3	8890.2	0	0	0	0	0	0	0	0	6030.4	0	0	0	0	2357.4	0	0	9705.8	0	0	0	4108.4	0
O15379	243270	152330	71417	127740	40596	77268	118560	53238	382710	181300	158970	276010	228730	185290	235850	172560	233670	145190	167030	20199	156530	87185	157320	114080	122760	103050	26462	49843	204130	45675	107080	50652	117890	144170	34872	53889	8700.8	151730	69196	38260	8550.7	14579	16880	68982	0	48259	12026	0	24632
O15381	209800	114170	121820	60604	123080	46541	124300	0	72651	11188	103960	161600	200910	17199	0	0	0	13048	19156	0	82535	0	18123	15300	0	36836	195140	29551	0	56881	18355	10474	0	10447	0	12248	0	68970	2866.5	9832.8	8639.9	13581	0	133150	0	9279.5	5293.5	0	0
O15382	3325100	2264500	1988600	1361700	2278300	1964000	2638600	1154800	3343800	2204100	2869700	2874100	2713800	3037100	2097900	1091900	1324400	1340100	1638600	645210	2494800	1582200	1463900	1148000	414110	2878200	3646500	1149100	1497700	859760	616470	2087500	796970	2780200	1271200	1355300	1788200	1526900	933240	601670	1593600	1155900	436900	3009300	580170	657530	788250	1196200	874300
O15389	0	12760	0	0	0	0	0	41908	0	9176.6	89116	14548	0	2296.4	0	0	9514.2	0	0	28198	0	0	0	0	0	0	0	0	14706	0	17641	5425.2	39711	28475	21407	14050	7315.1	0	13896	27597	0	15951	20878	35680	18048	51074	19982	27483	83159
O15393	34670	29829	10797	0	66150	0	29133	107320	7875.1	29911	1391.4	387060	0	20650	66007	59967	14904	7933.2	0	0	62070	0	75783	5313	47910	2101.3	0	0	0	0	4731.6	0	0	46534	0	0	0	0	0	0	24221	0	39348	0	30358	51138	0	66540	0
O15394	277660	2462.1	289890	140420	35587	331340	141450	80547	391180	482870	161490	429810	212070	183150	288170	238190	501770	227750	205300	27134	421900	781440	520120	270440	183460	104410	203670	233420	438040	102330	479820	312070	167940	372290	102050	278480	216590	54946	150730	462020	253010	139990	163540	155630	489640	496100	151840	403720	448720
O15397	415360	380100	131860	485650	188070	106160	99255	189150	219630	159220	218060	289710	287280	211500	170500	148500	154450	206660	260240	8602.6	335050	80879	108940	165350	143930	113610	193610	152900	116900	262140	83003	132680	99574	226240	152060	57722	63386	185300	63561	63679	89061	139870	96776	119240	74691	145360	131400	77446	94052
O15400	861140	1493300	1244600	1537500	1649900	764800	1907600	1840500	871740	477370	379230	187660	351750	268600	228730	374670	394400	263570	274330	296940	342310	522880	343090	398800	189240	1361700	1303900	1143100	328610	1450200	1802700	2706300	1828000	481440	727380	1978000	1890600	437990	1480100	1422500	1698100	1238600	1066600	1792600	1167700	1285100	1420200	1414300	1722600
O15427	415130	1417100	519950	1473200	1178500	356240	389040	1215400	602070	472350	1099500	439200	381100	777750	877770	3004700	234120	495140	1625300	599720	1801200	410870	777870	1277600	1745200	614030	1033400	469420	429260	1517400	291580	398710	149680	307050	125160	335790	198820	84401	75850	158680	239020	287610	230920	336430	90072	117170	259150	138690	280350
O15431	82392	47057	77546	128450	156180	0	57944	0	0	117270	80093	114080	112340	75886	113520	99448	94705	67622	110730	186570	66794	48140	69330	113560	90947	182800	93238	79161	61932	137980	55133	88861	50579	50024	58342	97514	45452	37419	31850	35912	66146	67788	33607	59937	23848	61749	55692	32176	33386
O15438	1697500	104590	2393400	0	1244100	1481000	3386300	1533100	5040300	509360	1253800	534750	3771200	1100100	414870	64609	23548	1007300	2343300	338190	2873400	27073	2713900	299660	552300	1881900	1105900	1959600	374320	64143	0	1841.9	32531	0	0	15123	3881.4	0	90660	15890	6651.2	83852	23890	3117.5	30824	51894	27406	0	14843
O15439	1616100	299470	722000	87575	435470	361610	1679600	166330	308020	734030	1044000	635470	920780	611670	566000	468410	614960	425830	509650	31654	383400	454800	514660	534420	513460	939920	1734000	304500	666240	481990	426500	1073000	472180	594770	493230	742460	575330	314390	566250	446950	410480	381080	198990	526970	578500	343110	528090	744710	628180
O15440	21199	27896	7104.2	2584	0	11618	26441	7513.2	16780	0	0	42957	0	0	0	223450	0	0	0	0	6789	0	24361	9098.4	0	11201	0	0	4317.2	0	0	0	0	907430	486260	0	0	616650	0	174280	0	129440	243150	0	134130	241880	304800	116840	73321
O15446	0	30126	11693	243670	4592.7	0	2331.3	0	0	0	0	0	0	0	0	0	0	0	0	0	0	0	0	0	0	2416	0	7209.6	0	17817	0	0	0	0	0	0	0	0	0	0	0	0	0	0	0	0	0	0	0
O15455	176570	182900	98047	30915	117730	688430	115050	154310	393770	257420	315670	62639	424920	369970	362990	186790	608710	267950	249030	360520	154580	813660	317990	216900	252230	507990	49065	278060	345390	126140	345000	255930	131270	218740	206120	165220	98476	147130	190820	120390	55043	290770	118620	133350	180270	108500	124190	337100	218150
O15460	2238800	3372800	828800	4169000	1662700	1040200	746560	685770	1012100	566260	2025900	1522800	1329600	1257600	456430	2737500	264770	1162500	2542000	471690	1012800	381300	1878100	1547700	4455100	712080	1363500	727260	596450	4646900	373260	147370	214620	1348500	392160	89079	174000	1542600	350030	393860	502010	646930	960780	354020	446080	441030	485790	308430	267520
O15479	11097	0	0	0	0	0	0	0	10615	0	0	0	0	0	0	98666	0	0	0	0	0	0	0	0	0	0	0	0	0	0	0	0	0	0	0	0	0	0	2706.4	0	0	0	0	0	0	0	4020	0	0
O15484	118450	49123	196610	31366	184600	165090	318240	726680	232820	61480	242950	158940	100610	137560	184140	700800	234680	105630	347620	80034	105220	100770	57478	117470	103280	105860	58490	255300	220070	18916	262170	167860	293320	457530	86045	228400	150490	301420	183450	168600	258780	234410	83612	288080	390200	140350	211050	203150	226220
O15488	27528	40513	0	0	46264	13734	0	0	139300	0	27307	175480	13863	0	2477.3	3414.3	0	54073	8482.7	0	0	0	0	0	57120	0	0	0	0	0	0	0	0	0	0	0	0	0	0	0	0	0	0	0	0	0	0	0	0
O15498	1595300	1541700	1068200	2362600	1132200	1387600	1276100	1328200	1614400	647020	1369400	1746400	1643100	1359800	1069100	1122200	203670	793080	1536900	398870	1501900	975000	2252200	1035700	965970	1152800	1570800	842630	1187900	1254900	75199	455860	117820	1046700	249370	355830	338460	770440	126840	172470	465840	222130	304310	525790	115760	315250	330210	116790	73676
O15511	2005000	4347800	3960300	2833900	4423800	1506500	2767100	5290100	2218400	1704000	1302100	1492600	1864000	1765200	1464100	822530	1422900	1981300	2610800	840280	1697500	1597100	2320600	2294400	1656300	5901100	4306500	2245400	1649000	5560400	834040	2468200	855550	2624800	1673800	1900700	2003200	1945300	718450	1496400	2648200	1254900	1399400	4166400	805450	1307400	1361200	1017500	882520
O15514	98677	116890	174440	160280	127390	0	62433	88825	76330	9743.4	5009.1	46825	72178	56894	0	24272	0	21014	33625	0	121870	0	70033	38501	18941	0	106060	83573	0	28705	0	97050	0	29134	0	135570	44038	17563	0	17627	11548	23456	0	25611	0	5679.5	9954	0	8232.1
O15523	66306	209820	0	0	0	0	0	0	0	39238	50682	0	2665.5	68665	0	0	0	0	0	0	51507	39061	33590	37811	0	103760	46857	0	0	161840	25091	23190	32413	176840	86384	16263	29001	151180	87515	74122	0	106060	79704	87469	60000	89958	71967	66199	74128
O15530	370930	291160	298560	221920	469430	285850	372890	237860	604060	263220	269090	606780	342910	237210	251380	219740	51611	213440	323120	455500	292440	107850	323690	192390	217470	291720	351870	171960	187480	151200	42047	118790	47592	276510	98104	96935	91204	93131	59019	40963	109450	202510	27187	175860	38461	57403	107830	36428	49009
O15533	2867300	2709900	1271500	5832000	1145300	2917000	1210000	1434700	3261000	1554700	1860600	3918700	8363700	2341800	2136100	2332700	2033900	1029600	1097400	486890	2393900	2126900	1771100	2483300	1801000	4002300	1560400	2360200	2366400	1806100	898730	1267400	1157700	1612800	1423500	837910	920950	893340	679640	1015800	1173700	3567200	896100	1249700	935980	1392600	1312100	1079500	1765300
O15540	0	0	0	6825.5	12032	0	10253	0	0	0	0	0	0	0	0	0	0	0	0	225670	0	0	0	0	0	0	0	0	0	0	0	0	0	0	0	0	0	0	0	0	0	0	0	0	0	0	0	0	0
O15541	82416	99027	89436	135010	40355	101160	88805	56091	64652	14040	72518	113300	43296	41639	15812	25324	0	22099	53095	75556	28794	0	63602	19946	22659	93049	27379	62987	12490	37602	6413.7	76361	0	43610	12660	41866	62085	31678	1427	0	0	8944.4	7064.2	14969	0	9811.4	4439.2	11384	0
O15550	3456.3	0	18966	0	0	41787	4423.9	5398.3	7877.2	0	0	103160	4397.7	4075.1	0	1519.4	62943	5702.6	5194.3	0	0	0	6842.7	0	0	0	0	0	1551.7	0	0	0	5726	9173.7	23503	0	0	0	25457	33735	0	16143	16090	0	21879	39719	37514	13773	18472
O15551	357540	288640	418460	253830	218740	799840	896300	122710	843450	360850	861600	952070	463280	454340	760690	938840	254830	367570	605160	701930	370830	20064	151620	166610	208810	230150	523770	149640	190990	203550	136120	147660	75625	94906	66963	183880	128090	8831.3	138870	59034	85762	87790	0	91832	37442	23028	46079	166250	61602
O15554	9057.7	0	0	0	0	0	0	18640	7144	0	75449	0	50171	0	0	0	0	0	20526	11294	15827	0	2181.2	15911	0	2822.7	0	3585.7	0	14021	0	0	0	0	0	0	0	0	0	0	0	0	0	0	0	0	0	0	0
O43143	7531800	5931000	6055700	7857000	6930200	5726100	6876500	6863200	6004200	4849500	6983800	8270400	6068700	6511500	5146400	4442200	3111500	4873700	4907200	1359400	8547400	3438200	6135300	5966100	4273600	4396000	6068700	4198600	5203600	4161000	1833900	3311000	2130200	4690500	2094300	3918400	3284100	3528800	2443300	1305000	2276800	2738400	1390700	3900900	2300900	2304000	1978900	1680000	2586100
O43148	1121900	832530	739000	692410	540420	966080	443580	340990	1106800	520550	865400	1643900	1290500	544610	540610	391640	211590	463530	489670	72277	1126700	508210	1099700	427270	440390	425230	420870	312820	372740	289780	226120	118640	137450	417830	427650	187350	140970	230180	255580	182920	130000	358830	161850	216880	216130	205470	255670	174650	194140
O43149	416610	335420	411100	330930	501280	337360	209100	492270	279430	573650	569020	357800	513560	538910	917410	293600	773340	623120	545400	201340	189400	666020	416970	510620	226650	573250	121480	213830	441790	174970	135880	242360	64284	529600	159000	323580	208330	234990	130890	109330	187760	183060	57573	389130	182780	206670	50993	63750	147340
O43150	444500	477000	449840	516690	633840	1086900	120460	1071000	1205700	624610	540670	542720	501200	603650	820300	1326500	575010	604270	734490	428120	505270	488780	597380	500390	597130	58126	12893	46083	439730	324630	419320	525450	433980	1087900	441540	354240	56889	682420	336040	337780	386890	371950	420230	114830	412920	413770	335670	382810	344540
O43155	266400	3822.3	131760	31171	48167	221120	197220	63593	225170	178200	194280	92288	122620	812520	66163	378990	78889	74347	640400	4577.2	74111	179120	468410	73074	244520	105260	52807	144670	1606600	131800	191640	172950	406940	509670	137290	192010	137860	501440	645720	803490	139730	734890	171360	145750	211430	814940	236530	289100	248990
O43156	71626	212170	97154	248900	0	17306	79513	168770	17301	5472	65991	119520	61609	2553.3	11224	140740	124900	13714	17693	126830	26535	6945.6	22131	81367	8472.6	279630	177250	440800	75944	141450	0	159440	0	16052	17921	86339	117310	3013.5	0	4616.3	154790	0	6324.6	177050	0	0	7903.1	10541	15933
O43157	23983	0	8294	0	5945.8	121450	16658	25390	170280	162730	196730	0	192350	212820	243420	283480	93271	124880	64618	0	136010	223930	173770	149900	202450	153180	23127	11362	70459	0	64923	81166	180130	53402	69404	58668	53265	41263	153330	224680	43492	177170	61467	41343	311860	282170	150870	102850	178470
O43159	56738	33569	11178	214470	33475	42740	21960	0	62099	0	13554	69949	31347	37509	12394	27888	2726.5	7317.6	0	0	34477	10694	53525	31094	0	38726	0	38629	14041	18971	0	0	9069.8	25705	9110.2	1765.2	0	0	0	21210	0	22757	7449.7	0	14731	12124	28217	23701	8002.7
O43164	31854	25544	14355	33125	42857	28673	33468	6992.1	188410	0	0	79735	5034.9	0	19222	0	0	6836.6	5947.6	0	0	0	50230	0	25301	28798	33606	15452	0	21792	0	0	0	10874	0	9313.4	16273	5025	0	7354.8	0	3271.2	11982	0	11688	6776.7	5023	0	0
O43166	501580	108590	182710	300000	34429	339260	143090	19876	332640	276040	364450	431950	202000	254520	285770	391070	20927	154380	436410	30622	219210	173740	185050	336830	771300	56839	34239	5606.2	84983	101250	39835	731160	106820	338330	88558	898400	275310	92522	44290	29767	175120	136070	42115	0	22530	109920	15573	148380	25743
O43169	1417700	2729800	2816400	3362800	2204500	2504400	2188600	2420100	2210600	1758200	1689200	1007800	1954300	1796600	3760700	1953500	1584200	1319000	928260	1550900	3790400	1673500	3062400	1003300	731600	2339100	2021900	2082100	1529600	1150000	2052700	1730600	1844100	2001500	1760800	1961400	1872000	1999300	1648600	2206000	1753200	2053500	1259800	2124000	1683900	2277600	2185900	1545800	2109800
O43172	1598400	1409600	1319500	2513900	2139900	1207300	1885900	2650600	1228100	766100	677900	1148100	1599400	933240	1165000	384060	904660	1008300	1019200	1050000	1718600	569660	826710	1193100	920030	1516000	1494800	1519900	871910	1449800	308880	1424100	256540	833280	424820	1029700	1020900	603510	348120	333160	1408300	417670	208060	1822300	349760	315390	371220	365280	498070
O43175	2681600	4515500	495540	10804000	1338000	229110	817380	630440	1573000	1230900	3819100	1004000	2399200	3669000	2333100	4081100	832360	2061700	574510	1835700	1257800	1921900	3569000	1691700	2152000	2473300	441820	1087700	2400200	982240	393380	1649300	523740	1476200	728200	1060400	963820	1039100	898300	179030	1040300	637500	438510	1541300	506950	680800	813500	615690	578230
O43181	633650	302840	478250	469790	362900	312760	341570	297250	1092300	385870	387470	514350	599140	337360	30271	275990	9669.1	343660	398420	0	563320	0	398810	311160	0	366600	415790	453810	268060	230990	146170	365620	8648.3	351470	442230	332190	243380	423580	546960	705680	197140	892800	459380	367870	510660	589180	622830	467670	502850
O43182	0	0	0	0	0	0	52023	0	0	11410	0	0	13861	0	0	11440	0	0	0	0	0	30378	0	0	0	6484.4	0	9304.3	0	0	0	113870	0	24605	53411	33563	39812	72745	30833	5473.4	15750	40524	4107.9	21042	10663	33475	14136	11481	9397.3
O43184	49425	0	0	0	0	0	0	0	45472	20861	40103	0	60199	79015	0	0	0	44604	0	0	0	37727	0	0	42973	0	0	0	68904	6167.6	3236.9	0	0	0	0	0	0	0	0	11591	0	20087	5790.4	0	4715.2	38949	14056	21084	0
O43189	242230	98966	37732	14861	53796	68779	69906	12520	102490	81993	41227	33600	80783	109810	175860	24301	222130	58356	94822	7927.6	0	47066	39913	68242	40127	70267	22459	7000.8	114490	14673	210000	125370	91448	399530	72883	120540	87553	25393	64947	24383	0	158130	419370	18754	27277	20767	19124	47187	71504
O43194	0	3989.4	0	0	0	0	4526.9	0	13463	0	0	0	14476	0	0	0	0	0	0	0	0	0	0	0	0	0	0	0	0	0	0	2359.7	0	0	0	0	0	0	0	0	0	0	0	0	0	10280	4793.5	0	0
O43236	111450	27737	218520	0	77969	296720	188840	94280	408840	241380	39989	77112	106710	570040	195000	139590	164120	190540	163870	0	84720	158610	72834	85943	137230	201670	21153	177890	257970	14995	129170	285380	119750	421250	141390	237980	152910	375700	145600	710560	199960	264950	101950	173850	336370	387460	538600	191300	274210
O43237	1527600	2053400	2134200	1502100	3349800	2504600	2026100	2218700	2558100	1319900	1939200	2056000	1635700	1667300	1261000	1721500	1235200	1332700	1909600	424600	877900	759560	2460200	1203500	1319400	2684600	1916500	2271800	1312800	2280300	752590	2051300	785420	1350000	1700800	1746400	2083500	2111000	1310300	1125600	2154400	1484900	1190300	2084600	1172700	1179500	878040	1021100	1028300
O43240	0	0	0	0	0	0	0	174270	0	0	6801	7941.9	0	0	0	0	0	0	0	0	0	0	0	0	0	0	0	0	0	0	0	0	0	0	0	17592	0	0	0	0	0	0	0	0	0	0	0	0	0
O43242	4433400	2995800	2239000	2398000	2535600	2772900	2576500	2439200	3980900	1773800	2424900	3621500	4040900	1964200	1975600	1573400	1196600	2673600	2780400	1046200	5384600	1486300	3899800	3309200	3053900	2250900	2703000	1982900	1697200	2301400	714680	1179500	768960	2006900	780800	1129200	1146600	1733500	1037600	952570	1283700	1375400	802360	1443800	1069000	1224400	1026200	796490	718680
O43251	139730	84265	86341	188880	101910	154370	100420	54063	98733	101970	136360	178260	59580	63271	153550	53049	109350	81101	81739	128140	58545	42250	63005	76633	78889	85950	96961	129580	156690	89864	205110	69290	109080	109160	90436	117870	46767	24754	101780	178710	116780	112190	169630	59189	117610	135640	58409	100130	126350
O43252	1508900	424190	689310	2020100	1064900	1509600	792110	1657800	1026900	687730	853690	726210	727710	441770	436650	397960	215260	474560	502780	361240	1530200	320500	863720	694320	1251900	1072000	746370	874760	649050	1304900	54454	532360	70133	750910	584310	399300	567180	600410	202720	47523	464020	156870	51287	755110	60536	102560	333930	125650	63440
O43264	1416800	2663100	1837300	2381900	2497500	930110	2240500	3195600	849210	426750	995790	2417400	1479900	671170	624520	817920	578970	605920	662400	508690	735450	316510	1153400	560470	478140	1390900	1902300	1837000	594600	1926000	266090	2237800	274300	568210	403790	2389800	2724700	397260	431160	539320	2865400	900180	495580	3461800	475780	755810	627820	562830	511400
O43272	6474800	789750	2932200	0	435730	1872400	981130	166000	2744700	746960	8969400	870270	2638200	3660100	784180	390590	178290	889750	755990	1230300	1031400	242000	538950	990240	137520	751500	410870	2403200	806360	0	17692	116050	18814	151110	158830	86841	292080	313150	296630	105630	271290	176730	8106.7	302860	67059	117420	23649	163060	125050
O43278	658560	240400	594840	19451	1029900	405520	447780	1570500	751090	261980	728840	615400	671980	440180	146970	706240	156880	228670	300140	593370	1062800	4395.1	449500	253640	97432	513900	1161900	626610	79696	319870	19522	194960	134250	79854	237860	343280	370410	232190	178350	210270	146960	119070	39454	337580	83421	132300	198930	241910	215660
O43281	0	0	0	0	19231	0	0	0	0	0	44409	0	0	0	0	65874	6656.3	0	0	0	8580.9	82749	22454	0	0	0	0	0	0	12956	25654	16818	210160	88501	0	0	0	46990	0	0	0	0	0	0	0	0	0	0	0
O43290	356200	957350	1246800	2533600	933390	969080	825950	538440	243790	85526	173960	313860	307810	146890	16644	205910	6044	157510	154820	0	984490	0	317400	265970	98387	908110	783740	919010	72267	1389200	62441	760160	40654	89405	192680	465070	291540	181530	198320	742000	1069800	323600	224700	252810	239940	387850	234470	337990	64675
O43291	137460	142220	54556	0	71528	107370	206110	123340	147350	38232	76913	184420	128690	63915	11228	280890	0	32200	92271	17624	83499	0	172930	84968	71489	36612	167990	25211	20178	6849.1	0	6311.3	0	0	15515	0	5192.5	0	5639.5	0	0	0	0	8156.5	0	0	3058.6	0	2879.4
O43292	383140	291430	204090	274710	163260	276070	173260	167370	433010	210800	383450	336140	367960	297640	227230	329040	207770	472660	300850	155070	330280	124430	256040	262340	200680	158750	281330	170120	226690	184580	144030	137430	96547	183170	61251	125670	77440	79685	30344	42125	97419	82538	48696	136170	58000	81875	65039	73524	74394
O43293	337080	646470	248680	574360	539100	541930	460230	346460	89713	88243	55264	156880	59306	84663	26258	42110	4299.4	68837	120550	0	152570	12810	132380	132880	123420	263690	318770	300670	71781	836490	30657	335730	25914	121400	74167	267510	309390	179930	61849	234220	488540	156360	133480	398870	90845	223320	88056	124370	122560
O43294	1072900	2778900	2671600	880100	5147800	1858300	3134000	2818300	6338200	3254100	1521100	960320	1102500	3479500	1819800	914230	2297100	2690500	2188300	217190	883210	879690	4512300	2440100	3371600	2874500	2739300	2700600	4117300	6231600	1621200	4218400	2098700	2212300	3135300	4069800	3320900	3654700	3233300	1614600	3851200	2197300	1426900	3588200	1992300	2355000	2236200	3025900	3009600
O43299	177460	104950	88071	111740	151020	106720	119860	35039	409480	66095	129530	157990	211370	137850	132110	65609	94094	87280	152480	0	169060	96039	131010	91947	90799	117370	82091	86629	52348	138540	0	57022	16103	148190	69142	41628	56983	77824	49303	68238	35765	131870	78102	65960	11944	79220	57749	58529	19651
O43301	838820	1793900	581140	351640	515920	1095600	602170	435810	285530	986980	234270	357940	331850	862570	1208900	613920	1648800	1300700	629940	141320	223400	1119400	427020	678940	794570	788680	221310	387200	2002200	524480	819030	870730	945610	639630	919320	924120	915930	949590	1104100	817310	1394500	1303000	605520	656050	1053900	1573600	999000	1179600	1264800
O43306	0	0	168390	0	0	0	25875	0	0	15997	0	0	0	11562	0	0	0	7359.4	22002	0	0	0	0	0	0	0	12020	23553	25758	0	0	16470	25562	0	0	139310	11081	0	0	0	0	0	0	0	0	0	0	14046	0
O43309	0	0	0	0	0	0	0	0	9798.4	6781.8	4043.5	7058.2	0	0	4676	3756.7	0	0	24114	0	0	0	0	0	7044.2	0	0	0	8007.6	0	1599.6	0	0	0	3257.2	0	0	0	0	0	0	0	1186.6	0	5856.9	0	2985.2	6627.7	0
O43310	0	35700	56316	5991.6	80009	202440	48466	78344	0	0	0	7131	13566	0	11823	26555	0	149970	10467	0	0	0	24539	0	0	16608	54169	29832	15294	99282	17088	12504	82605	3779	72841	26432	34651	13310	23571	9059.7	55040	5654.1	33152	81033	13900	29068	56165	0	6417.2
O43312	0	0	55478	15963	45865	0	15750	0	49272	0	0	0	15736	0	0	0	0	0	0	0	0	0	8113.6	0	0	0	23992	0	0	16910	0	24950	0	2284.6	0	39620	10359	0	0	0	13288	8516.1	0	19672	10683	5168	0	9063.1	5142.7
O43314	406790	94900	33756	111090	49382	192950	109040	82068	98036	90136	101330	323430	205860	30579	9793.6	53086	11183	53133	148800	41858	124010	5371.9	248680	90917	211020	156600	112150	43495	61617	63118	0	0	8721.3	405390	27407	0	31691	37996	16768	0	70012	16879	7068	68252	9807.6	20899	28342	15606	7133.5
O43318	117670	106430	77319	108880	102140	90536	161630	103050	85766	44853	64345	95612	78107	78456	51458	80122	63331	37289	46777	56655	46187	45983	54851	23512	48722	95770	80096	36624	75848	66728	0	165480	24650	148740	102980	129520	162460	126830	68262	87244	174230	66058	23532	190870	59530	63362	67383	71588	64392
O43324	366670	626860	761420	686640	1024000	397260	1261600	752720	484670	199280	316930	245460	109300	109070	91901	87495	35201	164340	411640	212040	96970	152280	100870	392960	306490	435810	982410	533750	378200	597170	46038	465050	53346	89935	63751	479950	349220	299160	43538	36446	435700	66194	29313	410010	31498	107470	101670	44628	85794
O43347	22739	0	0	0	0	0	0	0	0	0	10130	17969	13496	0	0	0	0	0	0	0	0	47697	0	10276	0	0	0	0	0	0	0	0	0	0	0	0	0	0	0	42875	0	0	0	0	0	79028	0	1137.4	0
O43353	35142	129430	55481	54132	5964.2	19200	40546	62840	29115	10075	19335	33911	13963	8862.6	4005	0	0	5663.8	44345	0	49746	25550	10633	24388	53247	16928	27762	0	10500	91613	0	0	0	21119	1714.2	0	0	4805.2	0	0	0	0	0	0	0	0	0	0	0
O43379	49790	43940	102300	246970	564600	238630	5851.2	150650	274770	108240	162620	277640	115900	86555	131690	86182	42721	37111	80847	182050	221070	75569	223430	107530	77740	129220	74257	4284.6	44032	38816	37318	44589	58131	143750	186300	121670	115080	91370	31899	60663	14260	96406	68067	80513	23771	51733	39654	101040	0
O43390	9865100	10697000	9746700	13182000	8770800	8733800	13149000	9031100	8349900	4485200	7392300	11627000	9547100	7289900	3992500	5475000	3591200	5452700	5816400	1750400	11683000	4126300	7233800	4555000	4102400	9053300	8769800	8351000	6969200	8756400	5762000	6985300	3498400	8159800	4754100	7078000	5797600	6133100	5870200	4757500	4608300	7890500	4102800	7813400	5076200	7439100	5396900	6166100	5568700
O43395	381600	397190	349470	1337500	426240	503600	456160	485490	523300	221470	491430	481280	444920	392550	282370	239410	133110	425660	661500	64688	967830	30156	424970	545750	132310	175270	323820	308440	134660	285650	230060	247240	225110	230480	305730	1115800	142780	207820	554040	506890	139190	566300	262520	290910	347430	440990	396950	349360	403300
O43396	2490800	1491700	1694200	1336600	2040700	2579400	2413700	1763100	2471800	2196100	2040800	2258700	2102400	2107600	1350200	1174200	1521900	1229100	2352300	264590	1600500	1726400	3450200	2045600	1419100	2116300	959620	1814800	2440300	1895500	1021400	964820	1053600	2384500	1559100	877160	875780	2148300	1458100	1292200	950250	1679900	1236800	1259200	1332900	1476500	1261100	1271800	1159200
O43399	911070	4320200	3938900	6088100	5479400	3381000	4013100	4400900	2496500	573870	1926000	1074200	853020	544180	1105300	786810	314660	441440	617040	128930	1778100	354520	1575700	479900	260800	1885300	4342200	3403200	295640	4994200	747850	2290400	1041600	1929300	2038900	1970500	1998100	993780	1287800	2975300	2292200	1584400	2016400	2520100	1200600	1502800	1764900	1679800	1301800
O43402	260110	149250	346410	469500	115290	322890	195290	110940	348190	238560	250360	444780	490980	244310	131690	204750	35474	296230	179630	0	261260	105840	114050	231090	160360	319470	136310	123530	117130	139610	45942	117470	66472	240130	59643	88085	36604	179360	49586	104830	53677	171900	33660	98972	70360	74741	67660	77323	70335
O43405	0	0	0	0	0	8298.1	85480	63162	0	0	0	0	0	0	0	0	0	0	0	0	0	33096	0	0	0	79815	36183	0	0	0	0	23871	0	121790	0	0	14304	0	0	0	0	0	0	0	0	6152	0	25978	0
O43414	434670	266720	231430	143160	634740	379800	282670	194490	493750	396460	491990	574280	474460	390180	419000	240160	160190	389810	421560	100260	386450	228620	456740	283870	292020	211300	257530	140900	392960	261230	7082.1	171500	0	230490	55243	151920	182710	142190	23655	11413	148100	25006	0	183190	2697	35065	5777.5	17485	0
O43422	13567	59616	41346	84810	8447.6	0	51423	4847.4	0	0	0	28310	0	0	0	0	0	0	0	0	7682.8	0	0	9252.7	0	30965	3953.8	42596	0	31197	0	12228	0	9699.4	0	10091	10212	7880.6	0	5300.3	6541.8	12294	0	25136	0	8077.9	9032.1	0	3757.3
O43426	58190	51774	59888	93385	7743.7	0	65375	24194	34416	40150	15289	130450	25754	68748	20217	0	12687	13705	15921	0	109740	31816	7628.6	11073	6607.8	29114	24021	30051	62464	47066	0	49450	3610.7	8577	3039.3	10128	11952	6139.2	7671.7	0	9968.5	12889	0	42002	6483.3	34333	0	1082.2	6267.9
O43427	142460	300410	183310	222180	224610	84084	130940	234430	92490	76491	65015	75515	104920	252910	124100	45091	76123	201590	53158	15619	142870	198940	106400	315750	360180	103900	81384	174560	299360	205990	84258	265550	133300	142080	80125	116820	82814	97795	925820	1961600	75003	112620	100070	376760	132180	124280	106330	316060	173280
O43432	161480	438770	300810	645570	458540	148390	471210	394350	179380	69935	139090	243110	158050	207300	32028	138250	29399	35760	121860	29992	132560	62693	220990	43839	72916	246820	511440	242350	80600	431310	31699	213450	82018	141790	40392	264120	147050	151560	37878	125220	231690	164310	155490	278080	102760	116670	88927	72958	106460
O43447	1044100	1341400	2570600	757230	1161400	600600	2267800	1239600	578820	598930	547190	856200	871360	802400	691000	474540	1122600	416290	521800	346140	474250	688340	564550	659150	183590	2158100	981750	1755100	501520	4335100	1157500	3152400	1022300	662490	560640	2460200	1800300	1186000	1307400	726340	2295900	969490	750780	1684800	1009000	497570	480930	1405300	1922100
O43451	130400	121460	28563	13086	51765	170730	38108	63280	22420	13312	1072900	40812	22349	35461	24875	20004	0	32051	11377	1359600	14455	42616	50376	24366	2751	15923	6932.6	0	52760	165510	43662	37197	1577.5	0	40899	26269	17638	8817.3	67324	70527	10365	26298	152000	57649	14032	17018	59004	16189	194310
O43464	163260	304730	413230	487660	408960	80624	382030	275830	80576	53777	107330	14785	161350	52189	66223	47011	127590	290770	54822	141010	138080	26581	43141	89281	25787	359600	204770	245290	36732	286220	116170	239340	100330	60469	103970	268600	257590	43875	87081	133390	173520	92889	77172	250110	94989	39086	63502	80481	70331
O43474	0	0	0	0	0	0	0	0	0	0	0	0	0	0	0	0	0	0	0	0	0	0	0	0	0	0	0	0	0	0	0	0	0	0	0	0	0	0	0	0	0	0	0	0	0	0	0	0	0
O43488	4135200	2170700	3960200	2262700	4544200	3314000	4939800	3657600	8386000	2719800	4312400	4662800	3461000	1333300	5275000	2913800	1594900	3847200	3599100	1041100	4117700	2829900	4047100	2418800	2793400	2990300	2629900	1826500	2585500	2233500	1006400	2228500	965540	2808200	1869100	1649500	2142000	2425500	1252200	602070	1722100	1204500	1151300	2609400	848450	1008200	1134800	933000	876300
O43490	58963	0	0	0	0	0	2691.7	15807	0	0	3311000	305070	0	0	0	6055.5	0	0	0	1254600	0	6469.4	0	99493	17130	0	0	0	0	0	0	0	0	0	0	0	0	0	0	0	0	0	0	0	0	0	0	0	0
O43491	4317400	4602700	6407200	4469700	5931000	3720300	7035400	2502900	2063400	6630500	1270600	3021100	3506900	5389700	2841800	3248200	7765100	3471700	3156200	160950	2344400	4380900	3171700	5512500	5647400	8507500	3342300	7166700	7284800	6699000	7629400	13681000	6306900	6257700	9512200	11446000	9755800	8780700	10259000	12645000	8774800	10206000	7603900	6651500	11771000	11639000	8979200	16413000	11731000
O43493	669570	680550	184640	1052300	317160	674520	474480	785300	850240	221060	308860	370180	486540	409570	407110	353430	219660	297590	306060	216120	326300	1013800	465510	351920	477370	164860	817600	398250	603600	229600	380780	101180	819650	941570	937800	102880	111590	973920	799590	832400	330610	1197800	898590	369400	862030	1057800	787780	502410	363660
O43504	1704300	1345000	1018200	1234700	1876200	1806900	1344400	1411200	2619900	1858900	906520	1381000	1276800	1291900	1537800	1039100	1192400	981570	1087100	4887.5	1380000	824000	1504900	998670	1220400	1765200	1489500	1136700	1082100	1118000	921820	1711800	791930	1639700	1361800	1281500	1333200	1135900	793580	1777700	1172300	1613500	1154500	1122600	677650	1446700	1713000	1024100	614210
O43505	37906	0	25148	47875	20430	25001	63654	33479	41425	27549	38584	29015	39832	11211	31572	0	27107	16325	0	25776	33832	4247.6	47546	7184.6	0	28553	0	7724	27496	0	20006	0	26121	21475	0	0	0	5524	15836	5923	0	0	9468.2	0	15445	10074	14870	21052	26547
O43516	0	478020	247710	534830	213830	0	0	125450	0	0	0	0	0	0	0	0	0	0	8149.4	0	0	0	0	0	0	180110	244460	364490	0	553240	0	85628	0	11494	0	32785	54474	0	0	0	12917	0	0	27976	0	0	0	0	0
O43520	149750	12332	0	0	0	127100	0	101760	481940	334070	600770	441270	394830	752320	467360	342070	372100	299800	961640	124430	180150	0	571420	159670	281610	45280	9065	23746	5828.8	18812	100200	6023.4	0	0	0	0	0	0	0	0	0	0	0	0	4302.9	0	0	6327.1	39253
O43521	0	3212.5	0	23917	0	0	1327.3	17127	0	0	52745	0	0	0	0	0	7077	0	0	213110	0	0	0	0	0	1647.3	8995.7	0	10222	8141.5	36473	12892	19096	15498	16347	4610.5	0	2621.3	40009	23543	0	13227	70494	28771	8022.5	37201	95766	17611	88887
O43524	10551	28560	17790	24980	0	5737.4	18501	0	0	0	0	0	26157	0	0	0	0	0	0	0	0	0	0	0	0	18287	8415	13687	0	0	0	0	0	0	0	0	0	0	0	0	0	0	0	0	0	0	0	0	0
O43556	35445	79148	308660	4061	224960	131430	269060	45244	83246	72109	14596	30208	8206.3	67053	46589	76755	157730	108350	24377	0	12707	107860	59467	51734	40221	248190	396010	509060	176580	625210	666490	503540	401970	124000	222040	494770	1089000	251420	495360	531230	1229200	340910	335890	1459500	455430	401080	316260	467500	579320
O43566	0	18925	25751	10015	24397	28469	12876	13522	4810.3	0	0	0	82686	0	23135	0	0	7327.5	0	0	0	0	0	0	0	20884	28425	28953	0	0	0	5834.1	0	7030.5	0	1432.9	0	0	22687	0	0	0	20316	15056	7561.5	0	4101.7	0	0
O43567	41128	59694	0	0	22224	11859	0	29661	46782	82341	21038	2708.9	27003	25191	18318	19804	7554.6	13113	52967	45990	12614	7387	3478.3	6649.2	6861.7	31175	29265	11498	6928.4	0	0	6335.4	58541	22050	1848.2	0	0	51433	0	6397.8	0	0	59942	19348	3501.4	101210	80186	79627	1445.1
O43570	0	21449	8489	160650	5094.7	3672.8	717020	332770	11034	0	6590.8	8900.4	0	6447.5	26601	61531	0	0	16612	0	0	23558	0	0	66907	0	22366	0	0	21841	0	0	0	0	0	10395	6314.3	0	17072	0	0	0	0	0	0	0	0	0	0
O43572	55855	42038	0	10904	4816.7	36348	42661	41564	18289	23368	20192	0	31393	44076	28203	10434	22407	22401	21361	0	64916	15516	33166	20927	29001	7515.3	17256	6715.7	26627	0	1830.7	2694.4	0	12416	13889	0	0	27021	3968.4	0	6943.4	5183.8	7438.3	23979	4276.7	8658.9	8659.8	9583.1	45406
O43583	326570	650760	407310	822860	566220	475050	542100	535300	413810	258400	433980	724930	336910	248570	159900	353880	70031	382560	313030	114850	248640	104720	387720	277970	205430	729650	1093700	736930	197310	769030	14549	272240	12003	403740	217510	184640	269960	299040	81647	170940	301390	111030	70529	352990	129740	123450	156980	93230	39367
O43586	19122	191890	65858	174540	17892	52772	94044	23506	12614	13141	20466	34027	24589	13885	55769	20866	6621	24873	30724	58177	22096	23985	33900	90199	92186	173720	99360	100420	60019	71264	124520	15016	13682	61189	9928.1	5593	0	71930	24074	2629.6	14340	22913	15568	45675	0	223280	19253	1700.3	4528.9
O43592	950180	663910	826580	2902200	1966100	424020	621690	783940	611580	1160900	946270	2086800	1143300	1130800	1427900	964060	624250	740870	746240	654640	938560	744470	1092600	983080	987460	649260	637510	493370	596360	1068700	56981	422760	86196	520570	239500	325790	365320	429830	117060	80852	328500	141100	110410	581540	30856	141590	163250	51125	59663
O43598	922770	600920	962960	374700	1111900	698330	987850	767280	1066200	329300	627840	773750	1079600	732480	615600	63272	200940	511500	260380	21473	396600	728290	371320	540020	174340	777140	486250	914910	376830	606840	121020	324520	155550	437140	205190	158090	114360	324310	178810	183150	388740	245260	213170	513620	142440	250070	242060	158970	89147
O43615	930580	936860	668490	1130100	933870	759510	1364000	652110	821390	731180	861560	1489800	945720	966980	625360	585500	503380	699190	749640	216440	1282800	418540	1269900	840530	724320	910000	1041900	712890	595240	866400	455410	666930	453550	623340	402740	568070	519640	490250	614800	831080	550400	827970	513880	566990	583040	447300	423650	684720	616220
O43617	107070	234030	379890	288820	467910	130110	537850	269600	3311.5	96481	91157	110710	97309	69049	122330	29797	51617	63209	24548	1685.6	65612	33983	81563	55044	36126	92808	255950	372240	46813	186810	72777	191460	52598	28818	50830	176160	299110	16701	60622	91279	210980	72852	78622	269270	62561	104720	66023	84861	95695
O43633	39557	527030	412690	284890	426580	161990	246800	327000	4401.1	0	17204	29658	28319	1065.1	2211	0	0	0	0	0	12055	0	18368	0	2931	130900	409390	454330	0	461220	0	336560	0	16816	126550	112540	259840	11738	0	75785	228530	47239	48075	74116	57521	60090	78991	115950	0
O43639	281220	198420	167310	207150	262080	343590	237490	255360	234980	253370	102860	238090	188170	147400	245480	208850	377200	240960	279610	10707	211610	168520	206170	193870	247790	281780	190790	167250	555170	186630	249970	439580	727640	347170	346730	390290	281960	502360	346050	297140	211540	341280	274330	288610	300930	302760	221640	351150	393500
O43657	314220	230400	179430	312390	326640	507240	239840	240420	506080	98873	1081100	307690	361980	234070	277310	801600	59049	282060	1316400	893510	331300	82758	334360	305710	255900	406080	189620	166880	128560	204740	121860	71333	88221	88859	74344	92259	53615	31247	81659	92129	42802	128740	76927	86756	138300	172630	93310	118750	137360
O43660	1130900	1063600	768790	1278300	741970	681010	1021500	699670	550810	507310	509230	669470	752010	657850	705970	428560	420330	500380	494940	418040	608570	343920	584380	533240	440130	814950	922380	689660	549480	628660	254000	512610	179660	468210	206800	567760	267810	298250	138690	167860	332190	202800	85108	510180	208660	211950	216960	164550	155670
O43663	33285	53914	19872	121610	30618	0	55040	27440	0	41183	0	0	45391	49144	0	0	0	0	38323	0	0	39070	11396	37617	44798	18278	36878	27350	31804	34472	15252	38200	9281.4	0	43971	32104	28828	111880	8138.8	14204	22620	0	11127	115700	125530	0	10064	9707.6	10532
O43665	56244	310560	229780	462090	85082	42118	98399	167040	106160	5490.5	30230	313860	62055	27654	21939	1241.3	0	26086	38864	0	69919	35441	81167	0	84052	166310	62892	87269	29924	161110	39054	192520	59680	74363	34179	68349	64917	34012	10068	21111	94651	184520	21844	79232	22685	69186	68570	9691	7709.4
O43670	867930	1282400	1380500	1956900	1369400	819900	1631600	983530	595580	173470	296820	863610	659560	426120	210730	289470	158340	168900	400280	39693	566130	249120	640150	291720	224840	999960	1310700	1037200	302130	993630	241610	1023400	293970	528920	503080	997690	876290	483730	347100	384390	424430	356030	279450	889820	301830	439420	355390	340940	368070
O43674	182360	436230	378550	546230	394680	181000	467130	233000	323580	79042	168410	235570	334940	188250	41656	75161	43525	191890	134440	49816	180130	86911	184980	157250	80739	138340	406230	179890	70432	154720	131800	235340	100460	13105	29114	364450	270590	26624	113480	313780	268890	256700	179280	532850	114570	228960	264190	203010	149250
O43676	181910	301720	533980	650150	574160	134400	544990	609620	295460	153640	112420	98391	191980	113750	183570	59740	165420	177690	140760	95415	293720	205120	187800	168250	80014	476030	666060	547110	158500	382800	288570	315210	180180	122400	91128	357010	370560	185430	159790	271820	232780	288850	235250	543430	205900	169720	213380	186650	173420
O43677	0	27843	173170	37178	30218	0	172120	145370	0	6051.9	0	0	0	0	45621	0	4078.6	0	49756	0	0	10858	0	0	0	16899	36750	127900	9356.8	0	0	2027.3	0	0	0	104330	0	0	0	0	5343.5	0	0	0	0	0	0	0	0
O43678	120140	633630	1062200	743920	728540	141210	715130	732830	242860	28172	82659	119720	108310	26071	7664.3	19680	0	42207	69127	0	95570	18678	86784	40103	20985	321810	874950	665760	32192	499410	78570	569340	22391	106480	106280	648720	517940	59453	218750	395750	356920	340790	250740	722770	246460	252950	324490	181370	216380
O43681	2315600	2655200	1916000	2381300	2317800	2583300	2621600	1897600	2439600	1445600	661100	2998300	2234900	1001600	1266400	790010	746120	1352500	1773900	325950	1695200	962560	3388500	1324900	1788200	2707700	2370400	1273500	1017400	1654000	443990	1102200	463860	1982200	644400	1007000	980990	1131700	933350	474960	976350	1027800	563380	2107000	575550	617640	644840	619430	469480
O43683	0	0	0	4805.4	0	0	0	0	0	0	0	0	0	0	0	0	0	0	0	0	0	0	0	0	0	0	0	0	0	0	0	0	0	0	0	0	0	0	0	0	0	0	0	0	0	0	0	0	0
O43684	3491800	2309800	1676900	3503300	2042300	2507300	2770900	1463100	1987600	1889300	2390100	3134200	3050500	2471700	1906700	1399300	1097100	1573100	1875000	331080	3437400	844990	2540500	1912600	1478900	2230200	2291000	1424500	1588100	1387400	772300	1290700	803110	2375600	1081900	1440300	1304900	1415100	864730	455690	706880	616630	424780	1463700	642000	661570	987150	391890	1001900
O43688	12536	2962.7	10747	0	2978.5	66788	5283.7	130810	24686	0	0	3435.1	4777.7	0	0	7902.5	0	0	0	93873	27123	0	0	3643	0	0	8561.3	0	0	0	0	0	0	0	0	0	0	0	0	0	0	0	0	0	0	0	0	0	0
O43692	0	22464	0	98461	31333	19559	0	0	0	0	25627	11613	0	11827	0	0	9068.1	0	0	0	0	0	0	0	0	0	98210	0	0	29437	0	0	0	16956	0	0	0	0	0	0	0	0	0	0	0	0	0	0	0
O43704	372250	12788	0	33119	0	478940	0	3026300	105460	527100	797070	453690	185370	632280	569240	2421800	528910	433340	742930	2188800	267950	302420	531560	805810	2308900	48075	1818.9	0	570560	29819	876890	20199	581310	219970	140270	44144	26724	622280	282260	307530	1071.4	464870	379210	0	278950	433000	310550	180430	680020
O43707	69301000	111950000	94595000	92870000	94188000	65104000	91298000	117050000	65879000	78631000	90227000	65221000	63840000	81851000	61846000	63237000	64100000	64535000	91278000	32746000	51886000	58700000	71709000	70776000	64622000	74705000	86426000	61791000	109500000	99643000	58951000	80526000	74903000	78024000	61012000	88293000	76389000	81752000	71463000	71755000	83948000	76118000	53585000	88936000	62603000	73222000	60482000	69471000	76465000
O43708	594320	73074	343880	321220	157200	313280	736480	115350	342080	197750	656830	1035900	824730	472940	343010	165230	119990	639360	255620	361270	236940	142500	396010	192290	294360	524970	91718	246190	189210	77069	1093.9	66829	0	77115	4999.8	0	66215	16607	16813	0	52261	80900	9224.4	175850	0	13368	6657	78800	48950
O43709	23291	33404	32576	56236	24504	56269	44873	0	32297	0	11239	32334	16543	0	66023	0	0	0	0	0	42554	0	82014	0	0	28835	22018	0	0	0	0	3960.2	2611.3	0	44823	0	0	0	19587	36685	0	0	0	7399.9	21693	0	8363.7	0	0
O43715	0	0	50806	0	0	0	2962.2	0	0	0	0	0	0	0	0	0	0	0	0	0	0	0	0	0	0	0	5987.8	31171	0	0	0	0	0	0	0	0	0	0	0	0	0	0	0	0	0	0	0	0	0
O43716	52943	143330	0	85357	25040	52458	35916	7393.3	11548	2105.9	5025.3	28836	16660	0	0	0	16072	0	0	66781	30619	125600	15430	0	0	8842.5	82715	10341	0	11668	0	8177.5	0	0	16347	0	7389.6	7567.2	0	50626	3207.2	45065	32238	38008	4967.6	38708	30047	0	0
O43719	1646900	1323100	955590	2772800	1171600	979830	1249100	781590	1225700	326010	772200	1659100	1242700	745170	115060	338750	77592	653320	1298800	159070	861810	69575	1160200	569640	544270	1626100	947090	787120	200860	905420	57222	751750	40729	271480	327200	713100	517090	359530	173550	302220	418220	275810	209960	565810	327920	273220	331190	263020	153700
O43731	0	20852	43407	64652	63080	0	36766	83908	0	30929	67829	30344	119370	51177	0	62201	0	62517	42815	0	0	0	0	0	0	10170	65458	17236	42728	48089	0	0	0	23898	0	0	0	27448	0	0	0	0	19022	1858.6	0	0	0	0	0
O43739	48806	148130	198170	46208	159750	102200	297970	81991	156630	17461	35247	123820	136540	58839	31643	15853	21959	71603	40690	0	76880	60505	171350	77143	115350	187480	76494	125930	38661	44648	19662	83331	26399	63039	51953	211340	103230	92983	135260	106390	46504	44155	33922	18223	112860	76389	43121	48708	23560
O43741	73130	81934	43100	67413	213210	80107	55803	131550	71806	39555	118460	253450	80397	90603	67475	118020	27513	101400	126810	0	60664	43738	82627	196150	244740	70365	56108	98883	55531	103320	19491	220130	18236	89460	22826	38460	134660	85503	62306	39609	83305	59659	35528	78774	75908	82742	13206	13087	34700
O43747	1655200	2293800	2080800	1939200	2126400	2527600	1730100	2907400	3676200	2266600	2863300	3064400	2225000	2914000	2026200	1513900	1376100	2065400	1817300	1037100	3173800	1208900	3364600	1644200	1510300	2419400	1693200	1585100	1900500	1509300	604400	1126800	568540	1607500	603530	1394500	1194200	779950	928620	724520	924360	611500	440300	1673700	604800	715650	673720	599270	703030
O43752	294500	262630	297910	230900	526010	468580	444070	280080	122600	170950	290190	439980	290640	278720	155630	279220	103250	4037.6	158400	188500	465520	155790	500450	196710	208900	377500	480130	124320	0	220660	94414	167960	77829	154250	201050	269960	160870	50417	130400	206160	92854	194710	250470	277380	148420	162310	193180	165350	136600
O43760	263480	294380	912750	673470	734240	359990	1131900	1123900	391030	301650	232190	34579	163570	128080	302460	241520	285140	61337	118620	512930	605330	130610	323900	165390	58469	750480	1056600	646830	86962	580900	540770	380920	464610	230970	204710	276950	326700	108600	272940	289440	402250	304660	206100	458000	319930	158500	240370	480880	699320
O43761	0	0	0	0	0	0	0	0	0	0	0	0	0	0	0	12659	0	0	5651.2	0	0	0	0	0	5457.4	0	0	0	0	0	0	0	0	0	0	0	0	0	0	0	0	0	0	0	0	0	0	0	0
O43765	736270	719960	468400	558060	672930	304520	572670	721110	747810	234690	578270	760330	462940	304410	247510	333130	80814	180870	315000	116120	664340	340790	851520	219540	145620	368510	653250	447140	348450	571530	79274	291630	168430	633000	494150	190190	326370	485990	123740	261950	311590	329870	185350	243350	110620	374020	357710	140310	103170
O43768	14796	55156	152440	29126	105700	0	26599	66710	10330	0	0	19898	0	0	5413.7	0	0	0	0	0	0	0	0	0	0	35922	44592	251130	0	74136	0	0	0	0	0	0	0	0	0	0	0	0	0	0	0	0	0	0	0
O43772	377750	418980	213040	129570	108970	440730	320990	174370	388920	499040	201460	352230	317310	434340	525580	347540	434830	376020	239540	192500	825110	388940	397380	324900	187370	546970	419170	153680	423690	123000	399720	300210	425360	529710	310200	150390	285010	370850	418870	349780	220010	631850	291780	348550	347180	291830	352850	403360	397240
O43776	3977500	3710900	3898000	2640400	5463300	3542300	3240800	3458400	3781400	4107700	3030800	3299300	4051800	3680100	2654600	3213400	1594900	2661800	3974200	2104700	3339600	2050000	5469700	4298900	3400300	4168900	2321300	3068200	3129300	3487100	562200	2352700	553620	3039100	1305700	1864200	1670800	2561900	779980	416210	2284900	1180200	964390	2896600	742520	813090	800780	949970	678730
O43795	1808800	4794800	4630100	3683300	3287500	3687000	6851700	2492200	3398400	4419900	1712200	3120100	985650	4322900	1303900	2455300	3658700	2455500	1752600	514420	3472700	976240	3843600	1625600	2065700	3207800	4020000	3901800	2949800	2296800	3125100	8206900	3332800	4190600	5113100	11999000	7283800	5333200	7852000	8702900	5229600	5856000	3825300	6894100	7756900	5130700	4716200	7077800	8692300
O43805	0	59322	32126	33104	47225	0	153530	60093	0	15047	0	0	37317	0	0	0	0	0	0	0	0	0	0	3833.4	0	0	45350	74536	0	23921	0	9870.9	0	0	0	6933.7	16389	0	0	0	7823.7	0	0	36177	0	0	0	0	0
O43808	93474	63172	17283	177970	32466	1731.5	24591	7752.9	79897	3103.7	0	32667	22937	19146	9927.8	40204	0	10892	0	277030	0	0	13617	0	0	35639	28455	7304.6	0	12939	4591.9	42428	0	0	0	8415	9506.8	0	0	6383.6	14785	0	0	13998	0	0	0	0	0
O43809	789850	2738100	1934300	2912600	1890500	1167500	2461700	1822200	690730	139420	506800	570680	286830	284620	262380	312480	80225	153410	204200	187900	468250	459130	313150	112710	16816	799740	2056400	1538200	536040	1546400	1102300	1402900	1113500	342240	864900	1549000	1153100	290680	1200100	1121000	964570	1375700	1144700	1430900	1047800	1275300	1106400	1010300	1074400
O43813	1297500	1623600	2001900	1325700	1916100	2302400	1804800	1203400	1367800	2004200	927980	976280	930190	808050	1988300	548080	1866200	1209700	1028600	556580	1664900	1280600	1380600	902890	1237700	1558800	1293300	1924200	2061800	1392300	616010	2366500	874360	1063900	1236400	2124700	1926000	921800	1281800	409940	1151700	684140	532960	1643300	559570	928810	658400	1132400	962200
O43815	1364700	1027400	965430	1318400	1099900	790470	813030	673900	844070	588180	878260	968540	901050	699080	784560	836800	427380	474420	614280	287140	578140	491540	778180	567470	565210	1079300	748400	747140	605900	973300	342900	924500	428290	1026200	667910	1095900	905100	850910	639900	864350	734490	923150	469230	996890	595520	934140	567280	775580	651120
O43818	156360	129980	136780	224870	21691	283660	89716	100910	250690	124490	120710	407340	248530	198300	174640	200940	62548	116140	125860	25565	383940	195620	91919	215500	133340	185580	150580	81874	166340	150750	78758	31481	76891	141490	61617	78107	52449	70124	69073	43703	26721	119620	61822	30540	87918	100330	172570	103680	104530
O43819	28699	18724	51296	47135	145790	25604	81715	113350	153280	19139	73789	197560	28706	188100	0	18601	45153	22511	54334	0	52073	61500	37253	11768	41712	180230	13465	231680	84631	34003	64497	3744.5	80394	86084	8969.2	48646	30267	129120	149530	124450	45156	81516	71876	13472	119720	48869	82354	20027	89081
O43822	23556	0	0	20234	14117	46745	0	0	21252	2592.1	8079.7	10643	13258	0	0	15888	0	0	4395.7	28042	0	49918	35717	8374.5	36631	20155	3859.6	0	8532	1180.5	0	6870	0	28620	0	0	0	7721.3	0	0	0	0	108550	0	0	7746.4	0	0	0
O43823	96992	216220	223950	456200	172180	153310	234080	121980	37347	50553	39005	247780	144750	51754	0	65805	9080.4	31015	61459	0	196310	0	128680	91052	45755	205190	148880	220950	7542.8	119990	0	124250	0	85806	21049	219180	73186	89502	67177	102140	65070	113640	47380	31417	111740	121560	97448	100570	82353
O43824	75684	131310	103940	83975	79872	184480	139790	34157	54990	30691	72472	464500	66633	75082	55251	13086	59708	130430	46246	32151	87607	184710	45015	16347	55012	167910	72918	0	58216	15519	54193	11742	38240	0	33315	26638	12414	9515.9	91149	41449	17767	13488	14372	59345	47887	10080	10925	20434	8407.7
O43826	117160	106260	49389	255280	94094	89209	107230	312290	191330	84696	122220	106990	146180	96520	123840	101700	108490	86723	58591	219110	70091	78621	77109	94868	22120	56113	198120	121000	84661	96363	20625	223350	25252	131790	66600	0	7306.5	63358	39951	117690	0	141100	42174	6787.8	68249	78353	69862	63453	42493
O43837	1283100	796260	1109400	1615700	1376200	1481500	773730	1178900	4401900	1069700	510430	1834500	1632900	1135900	557810	869510	400050	893350	945470	128050	2255000	815980	1073100	1026400	1125900	1428800	1725600	967100	728100	724560	406420	1039800	600610	2146600	780790	920030	775560	995730	969860	1027900	950460	1290100	715560	1155400	958640	848590	868510	864660	1105800
O43847	1576100	1488600	965550	1994300	2617800	846650	1646600	1414000	958940	855340	2109000	2318000	1675100	1562100	1378400	1159200	371780	1526200	1222300	554450	1795800	903240	1726500	1497000	1043600	1208200	1519500	846420	753570	1072900	184560	104270	97298	776780	281010	86586	308700	402530	66333	145150	336890	317490	163920	453930	224690	140040	252720	120900	112570
O43852	7232400	15233000	6461200	39017000	11829000	9647800	5295900	5765300	6891400	1174400	2587500	10154000	4090500	1753500	276010	4476000	131740	1976800	2806100	393420	7393700	498230	7397500	3914300	3438300	7000800	8221200	4231000	1198700	11672000	1267800	4801200	1402900	1391500	3400800	3739700	3176000	4447800	3153500	6601800	4732600	4559000	5124200	3244600	2659000	5026600	2953800	3841600	1942000
O43854	67996	1224300	47831	282820	325470	11280	44513	64767	19236	21557	76853	121040	163560	96329	24203	119480	142030	98799	108790	72914	9547.2	18831	92980	106920	415670	346040	187900	25192	52715	184210	43040	64277	0	89493	53713	116900	35755	72097	33057	96509	29418	1704.1	11760	0	42120	32857	5192.8	76397	66523
O43861	25311	1889	7554.2	2075.7	36423	25994	80895	0	60000	30903	15325	26244	13687	21699	37343	17371	17200	14083	3630.7	0	20376	0	55816	14126	16031	42828	0	5031.2	11386	13367	16741	10646	1387.7	22130	9608.3	12726	10079	18410	20049	0	4608.2	23448	8352.6	0	13483	0	0	15167	21558
O43865	852020	401980	326820	369820	318980	487820	106230	135410	516220	260470	711220	770490	746170	486550	855150	285770	221410	613460	553630	443070	703290	303570	387400	337640	441650	373430	387060	501270	344710	278040	103980	139500	230550	439910	219460	92025	72319	313560	177810	220130	43636	310220	118530	20943	173820	269140	241170	146230	119830
O43866	299490	1008600	305750	175740	631840	95495	334970	1197400	171200	425210	507050	86407	245480	464550	313340	623140	893730	310610	1737800	1000900	71899	2263700	306180	224030	507800	726600	855630	99423	576800	827980	298470	1081700	387150	810160	1334000	1049700	1456600	1402300	103110	637000	1703900	237640	389030	2830200	675750	696880	823990	431480	882600
O43896	181160	519340	968010	142660	38793	73085	936960	133570	155200	232760	199960	200840	192710	288580	66004	158030	107670	161120	186540	39006	220250	136950	113440	170550	110750	10484	204380	4128.1	183270	3899.1	328640	3708.7	255690	101350	295760	5035.2	22788	114910	325090	333960	6569	167820	262230	0	247930	324240	279240	265460	365700
O43903	0	0	0	0	0	0	0	0	34177	0	21195	0	0	0	0	0	0	0	0	0	0	0	0	0	0	2672.7	0	0	0	0	0	0	0	0	0	0	0	0	0	0	0	0	0	0	0	0	0	0	0
O43913	80128	72003	94447	146470	36753	29818	70626	43150	73161	11152	51356	118330	81484	27120	73449	13093	15281	10717	28499	0	125730	9717.5	38140	9977.5	8492.5	14507	10716	20393	13665	53771	0	50817	9815.4	15076	0	33433	16127	5153.4	0	0	3545.5	12308	3724.3	19292	2559.8	21235	7185.8	0	2930.6
O43914	51843	203120	85210	215280	165650	60867	68648	48465	42435	27923	30163	51376	41217	10341	0	40641	0	0	36460	0	54454	0	60601	79462	52504	237310	105020	121430	0	226130	0	156550	4940	84678	90117	71712	70995	43604	36358	90060	76807	178250	148520	85177	67551	71801	94248	102900	38241
O43915	0	0	0	0	0	0	0	0	0	0	0	2260.7	0	0	0	0	0	0	0	0	0	0	0	0	0	0	0	0	0	0	0	61910	0	0	0	8135.1	0	0	0	0	0	0	0	0	0	0	0	0	49044
O43920	19801	408690	790430	821560	381460	128430	332370	391240	61859	0	35057	49187	23933	32429	37530	63239	0	3313.1	0	8646.3	70107	29496	32832	0	0	196560	423680	673330	0	487730	36897	370890	23346	139400	84897	379520	335970	73678	87451	291730	177660	252740	132120	332540	139200	177020	223960	110160	80169
O43924	194340	282430	283940	203000	310620	225530	121550	151380	150680	76974	145190	181780	95618	117520	180830	159640	97791	94910	194550	35982	179860	147720	245540	98098	85448	216280	135200	199030	161470	214790	117100	163450	44108	196110	116520	63053	159150	130230	46892	54459	88235	58666	46165	150450	24532	43648	49359	46919	42955
O43927	0	38102	272580	36111	21238	0	30574	46575	0	0	0	0	0	0	0	5430.5	0	0	5677.6	0	0	0	0	0	0	35227	0	49676	0	0	17412	41261	0	0	0	19837	0	0	15879	0	42816	0	17244	0	0	0	0	0	0
O43929	150040	122320	125930	113990	44103	45314	134170	83070	87524	3273.8	21002	147760	69022	57282	79582	16491	0	6719.7	13578	0	124230	4034.2	87175	14602	0	38505	11565	26856	25678	30986	30175	19556	0	16503	14871	71611	3349.3	31214	0	9576	11318	25211	0	8528.7	29225	20203	11038	14754	0
O43933	29518	3675.6	2308.9	8312.3	1867.3	0	24582	0	59688	15744	12411	77686	12017	17725	0	8539.2	0	0	0	0	2703.9	0	23890	3234.1	0	23388	11821	0	0	0	0	0	23482	0	0	9513.1	3092	0	0	0	0	0	0	0	8475.8	0	0	0	0
O60216	753780	1277200	1399300	1296100	918970	835930	1322800	632140	543720	331480	426490	947080	691970	353800	335440	449260	136520	339070	429010	59406	838520	198860	575710	521910	464070	1016200	698740	811400	369300	724180	163290	957880	241070	463700	432010	836520	603400	319720	222160	671990	369570	577000	115870	720880	192770	311320	297530	407630	322040
O60218	238080	225290	148940	237020	131340	160620	156730	8670700	130750	117730	1062200	298630	88862	149510	190290	169700	163770	128690	213500	443490	215420	288200	123950	148050	190790	225260	101050	3275300	200330	119660	268210	179710	210420	183230	173830	115050	145800	40423	169580	157190	217260	96173	246410	136570	25145	181160	0	106010	53134
O60220	0	278380	821920	1185900	516700	0	483580	475650	0	0	0	0	0	17566	0	0	0	20176	0	0	1469600	16244	0	0	0	190330	870480	479250	0	323030	0	381010	73229	0	0	373900	470350	0	0	0	202290	0	0	391550	0	0	4098.1	0	0
O60229	67948	168830	119790	245520	146130	20889	148050	114860	35632	51961	54899	104370	85588	51928	86009	37391	59326	50630	51908	41188	79885	29547	38568	56782	41626	123960	182750	85910	55634	117830	12151	109940	0	21272	7283.4	106200	72034	0	2155.6	0	77001	0	0	125700	3060.1	14975	10174	27063	12949
O60231	556010	353010	288620	750970	280230	237860	408050	208810	363830	204190	384210	745230	621560	432320	168450	97114	34467	219840	148910	36722	282960	53758	239010	189550	127460	236900	263370	165340	118640	170310	17654	180260	27753	215080	63944	205240	126310	135010	45124	20582	75571	70217	17262	161100	21670	35380	46596	18142	30108
O60232	221450	432010	307660	942320	418030	201020	503860	359070	345310	44361	211610	767260	346550	103830	62989	178030	18280	137070	57734	59178	226680	67000	530380	59031	142830	301080	474760	236160	55825	233030	41336	158480	42615	213780	83047	172020	263050	74142	34478	21071	199320	69938	36470	209710	36503	50499	69448	47612	31633
O60234	826490	1016200	868920	924850	461390	596220	614830	828950	705420	750030	675500	706060	696770	622110	507820	361780	331080	589240	358960	313190	465440	610830	651800	729980	560480	1191600	995210	730940	591510	1085500	118120	805110	212020	1081200	771580	816750	632780	568810	339840	369960	774410	591060	387920	1026100	285090	503860	596570	64894	148320
O60235	0	0	75046	0	24373	0	0	6701.4	0	0	0	0	7348.4	11746	10536	0	0	5210.6	5579.8	0	0	0	2032.3	0	0	0	109000	0	3626.9	0	53814	0	78263	0	0	2439.4	0	0	16112	25990	0	0	45961	10481	36687	28290	25501	37653	27905
O60237	0	76233	171740	0	164760	0	166070	93152	0	0	0	0	0	0	0	34266	0	0	0	8171.2	0	0	0	0	0	62922	213960	252700	6896.8	116550	5840.3	277400	0	0	0	1084700	260180	0	0	31790	218880	0	0	242040	0	0	0	0	0
O60238	88558	24889	17995	27024	45686	101080	12833	0	64900	61164	60117	95584	103250	52078	0	39870	0	28124	54966	0	99652	0	73601	31487	22444	36691	0	37050	0	0	0	21410	0	138310	34990	4226.4	9548.9	60552	35445	34961	6453.7	70462	8234.1	0	27154	28296	25430	46334	5136.6
O60240	0	13435	2743.9	17083	15302	56445	23313	6944.5	0	0	48719	49523	2894	0	0	65988	0	0	20737	122930	2266.8	612110	0	0	15429	21760	0	9713.1	54982	0	0	7096.8	0	13754	16013	0	3491.4	15724	39959	42366	0	0	13909	0	33943	56571	55240	0	0
O60244	63144	21050	57371	96241	19013	47330	58154	39159	55575	49030	30270	151800	73939	14406	48863	13146	71402	33371	27778	8040.1	130010	20913	502480	34310	21882	11433	27566	9781.9	33581	14256	10496	0	7312.5	273880	163670	3431.7	0	26654	365510	6054.8	0	177000	10554	11273	14813	17663	104890	0	10491
O60245	40953	223040	210600	160730	120590	14038	84419	181240	51361	0	33356	36893	27281	3859.2	3261.9	14382	0	28163	46542	0	0	21459	83478	111150	56608	91464	107190	168680	24280	317200	72034	37291	76297	46629	3332	126620	35488	78956	195240	189740	91172	290780	162480	44677	144950	194740	126840	190650	188390
O60256	785820	906800	990680	1338400	591670	905010	957090	249100	848330	464180	1411000	772420	1152900	768200	932000	853750	396390	674950	838440	113770	1084800	432230	750160	643850	480540	948920	466580	661640	821810	476600	591120	684030	740850	474680	448280	695640	704520	568580	544850	483920	393510	740710	317860	548290	552660	627720	597700	487630	549680
O60262	153280	43154	86987	104150	40025	103130	171060	191080	4871.5	144980	139130	5457.2	25605	26434	80778	0	125810	50060	92771	253500	45293	391770	0	3112.2	158260	117500	156060	208320	200890	153280	383550	557920	298200	240750	173950	67453	316920	0	376500	417830	118170	294040	217660	191680	285990	402130	314690	452230	357450
O60264	1429400	1826000	1683400	2787300	1161800	989430	2190800	1187400	969870	631240	764450	2134900	945110	1012900	1056000	717390	481890	905730	1187400	278990	1931600	1404300	667610	756550	505750	1460700	1525200	1543000	691480	1526100	476860	1313900	397510	1003700	566180	1673400	1293400	657970	820430	569040	1011400	919110	401530	1663400	528730	547140	646060	466540	717240
O60266	0	0	0	0	0	0	0	0	0	0	0	0	0	0	0	0	0	0	0	0	0	0	0	0	0	0	0	0	8173.4	49391	12833	1629.4	5854.9	0	0	44878	12762	8071	11388	14875	12881	19480	6490.1	0	10137	12518	0	17153	17861
O60268	0	46315	36917	4821.8	69661	31982	26475	3010.1	71235	25157	36473	40716	30781	79775	34159	154420	9861.2	27512	16219	44602	0	10762	0	19060	58654	59074	9998.5	85657	13847	14235	36082	24069	0	17905	14428	9467.2	9682.4	0	28836	0	0	42561	1720.5	0	48788	50531	10919	0	32060
O60271	2311700	1354000	2152300	1941400	5127300	1554500	4034500	1354100	3206900	1655700	1005500	1874400	2318900	1675800	1143700	1434500	675660	1181700	2294000	304780	1714700	724750	3734900	1085900	2002200	2324800	1662900	1196000	1091400	1640000	236760	1391800	306690	1616300	1467500	1284000	1567300	1873900	807420	919920	1150200	1012700	751210	1455500	730580	923440	894660	831180	698150
O60279	0	0	0	0	0	15886	0	0	0	7363.1	70365	0	0	50518	5790.8	34475	0	20200	0	19396	0	0	0	0	0	0	0	0	14523	0	7376.6	0	0	0	0	0	0	19990	3719.9	10513	0	6669	0	17964	0	0	0	0	0
O60282	46034	111700	52396	110130	85743	109410	110980	84930	16251	3440.6	1945.4	0	0	0	0	0	0	6745.4	16598	11128	0	125040	0	7369.1	24852	29272	55983	45671	85295	66599	77397	130920	346040	35416	10301	103110	82632	38613	63086	22049	56205	30724	20428	73959	24131	30751	15431	20998	372270
O60287	169590	201630	21894	376870	8281.3	139180	26067	326150	221570	273910	293410	418810	247480	280330	71395	174600	235660	388680	395860	69335	275880	99933	240640	76280	399670	0	3667.1	2633.7	217080	778530	89644	83952	77157	131860	139270	0	0	119430	46274	91012	166650	215440	116510	224810	78930	45115	99824	34437	10208
O60291	65866	12230	0	19944	50200	53117	53805	18599	99263	34013	51515	151860	43442	45164	77643	57395	18625	32472	70440	3576	99859	21154	17998	32491	26484	30678	67332	0	40997	0	14326	6000.6	3431.3	44670	13671	5562	0	33583	0	16976	28299	21713	9163.2	0	9417.4	15163	17660	8190.1	15415
O60292	490020	291270	590370	345600	313720	193380	268080	270190	235320	50567	60631	233380	353430	135270	149100	71646	134190	26198	110530	261860	211530	119910	152580	78852	159230	312930	388430	252630	216300	241230	13264	90172	27375	49367	20255	82133	95590	13152	38125	89218	92771	93048	24225	112690	40631	39511	3253.1	27833	12245
O60306	1100400	1139400	435220	1586500	702650	532680	742260	479850	620010	273210	760910	851640	1079600	619610	342930	362000	274730	346180	429940	150110	853170	252360	646950	499320	399060	870250	516550	398270	393200	695110	242100	332740	163300	533730	168040	326670	259900	263930	166390	121770	463990	324400	151010	377540	170810	228740	177160	163240	268640
O60313	2234900	2488700	1936100	3730300	4275800	2657400	2011000	1755200	2583100	1095600	1744700	3598200	1394600	1158000	1162800	1141600	1047400	1316400	1454200	147390	2099700	786000	1832300	1645000	1573200	4483000	2288200	1313000	1185700	1926600	1139200	1795600	1139000	2130200	1246100	1475800	1375300	1571600	1895900	1780800	1387600	2710700	1728700	1704600	1744800	1880600	1667100	2015100	1880200
O60315	1165200	108130	62642	204830	76140	7753.2	57347	67869	1160600	465950	723320	726200	1223700	193590	563340	737910	295070	586820	288510	0	186590	64852	1433200	203230	958180	133900	31449	117670	123600	205970	61692	56935	23785	133560	410860	30568	18742	191900	35720	53942	23212	70158	62659	35145	77968	53331	76279	56859	57512
O60318	194910	78645	45502	113170	34056	121570	60624	72378	175900	140010	136610	128940	142360	112100	216710	158440	131320	119500	122850	7624.4	98004	77744	91203	117840	70595	49352	0	31163	141840	22738	190120	19450	212890	64172	45664	37111	18437	92569	131410	108360	4900.4	73968	85838	41074	92430	51194	41407	110580	156960
O60331	238690	145830	67651	91574	82297	57039	27369	4244.8	9524.6	14775	13819	15257	9278	14922	15270	77951	19125	65734	35272	61352	6586.2	13910	30781	178790	157320	97462	0	79888	103730	135800	56928	0	13522	79441	44113	38243	20847	6956.4	61725	64439	17505	70148	130010	11404	96488	74217	75537	80659	94966
O60333	104400	18072	17641	297050	90098	61265	58460	38351	207350	80241	97055	168320	68014	101560	107860	52520	0	36158	113770	0	144860	0	129510	45418	45740	92474	11880	13235	15671	42330	0	15644	0	72911	0	18927	16782	37040	0	0	14590	10374	7165.8	64080	1315.4	0	7043.8	15892	0
O60336	132150	16893	7122.2	0	8057	0	5375	0	1272.7	66881	0	0	61963	0	0	0	0	57566	101160	0	0	0	0	0	37455	3493.3	0	0	0	0	0	0	0	0	0	0	0	0	0	0	0	0	0	0	0	0	0	0	0
O60337	0	0	0	0	0	0	7630.7	0	0	0	0	0	0	0	0	0	0	0	0	0	0	0	0	0	0	0	9108.7	0	0	0	0	0	0	0	0	0	0	0	0	0	0	0	0	0	0	0	0	0	0
O60341	1263300	933490	946830	965880	1031400	890550	1226900	665570	1060700	661980	987390	2229700	1295400	1179900	767640	791840	479750	961870	974610	127050	1509700	393950	723840	866200	519210	1015300	860630	617560	635210	469070	301050	1033400	190870	722410	245010	893820	324710	497270	238550	147410	1053100	279560	144740	534320	238730	264700	253440	234600	414320
O60343	131180	21194	63136	296460	43897	125920	440300	153240	20222	168270	213160	126980	338640	168120	361890	191190	249390	78898	118630	47685	60788	149110	114430	112840	483850	94068	123420	146410	215600	125360	0	166800	79044	298350	172680	255180	142010	227040	216740	215940	58341	116480	180550	157290	231720	200040	181290	84348	119530
O60353	21274	54537	9327.3	0	33587	4908.3	9426.6	0	64844	39696	2011.7	73597	69159	43544	0	30068	12590	19221	23252	0	79507	0	0	21490	23295	0	21141	0	3184.6	0	7965.7	0	34286	10291	15263	19408	24124	19188	58737	129630	7401.4	95152	92840	7946.6	101560	26322	18660	78102	23882
O60361	64068	0	0	431180	442810	45658	0	509870	0	55832	39231	55000	45615	36981	58548	31190	32356	52850	77032	76888	68607	49775	46004	84751	45231	0	0	308060	32593	0	21500	0	19646	0	31549	0	0	0	23151	11418	0	0	0	0	2540.3	32351	0	0	0
O60427	1814.4	5454.5	0	5293.4	0	0	0	0	0	0	9738	0	0	0	0	0	0	0	0	0	0	0	127510	0	0	0	0	0	0	0	0	0	0	0	0	0	0	0	0	0	0	0	0	0	0	0	0	0	0
O60437	1960500	5885200	6213300	751650	17547000	11891000	14853000	12526000	16153000	8858600	4099100	5456800	4945000	7722500	3926900	6652000	5677200	3772600	5923700	4992300	21786000	852790	6172000	1816100	2091500	8958000	6417500	11883000	5914100	2430300	4316900	13106000	11027000	5534300	16112000	18139000	22182000	9894300	24396000	16194000	10171000	13299000	4034700	19440000	10202000	8780100	9273200	18351000	17375000
O60443	447180	742780	692280	1089700	724690	383760	290260	1088300	56243	363390	602370	287740	408990	169210	452120	623780	351830	189740	1863600	74989	30393	453780	1390000	598560	236310	629120	503510	300450	297940	796310	28701	32516	5150.2	142400	7216.8	24198	39028	104160	9230	23563	140760	65241	24887	95302	14125	58005	0	15073	8488.4
O60447	0	4337.3	11920	13125	0	0	5576.7	8620.9	12425	0	0	15157	0	6154.7	0	1982	0	5534	0	0	6503.3	0	6783.2	0	2467.1	6661.7	0	1529.4	0	0	0	0	0	0	0	0	0	0	0	0	0	0	0	0	0	0	0	0	0
O60449	993720	361220	340820	355070	97277	1393600	76035	578710	303410	543640	440040	453780	613390	917980	1160700	1346900	773930	913690	548080	357400	1461300	1051000	863050	797750	841080	987140	54781	122360	911410	387130	181660	262620	192100	701630	81205	46380	160520	82195	21424	7606.7	148360	381310	52254	211270	112830	96357	163810	249080	186560
O60462	73520	271130	128500	556590	179700	102160	49759	121690	186290	193310	88240	114470	158470	275490	247530	659780	313370	68256	464460	100810	209230	291450	565430	401250	385910	125580	134870	70000	264560	441250	481010	287530	364180	482470	15806	123720	161960	131530	182720	297960	232160	288920	57493	291010	281170	187440	73885	404770	423500
O60476	273820	205560	143770	235900	153200	199630	114010	112920	340740	32787	128510	310060	220090	126490	123400	211250	28162	111670	125080	0	216060	85387	243810	131570	190480	151450	177830	122980	43260	155760	6723.8	81310	0	147680	29816	61126	36962	72318	6235.9	33764	103730	31837	32605	76596	41875	43670	37375	14685	10224
O60486	565210	1563700	1405100	639200	411670	222550	822950	803600	805880	607490	769780	1020200	1039900	1140500	1588800	944490	1451100	784890	877080	194030	646840	711090	631380	1105600	713270	923770	866510	833310	1006900	557170	1048900	1699600	500200	796230	443860	675270	582880	88415	610610	344450	601100	905130	252470	1683400	205820	487040	676600	398570	434920
O60487	79012	70446	42718	0	107670	157150	110220	82901	149330	252790	117160	111750	108590	62546	129530	179220	11768	141700	176380	100790	57800	0	112450	45660	128200	136740	234590	154240	8555.3	17943	6879.3	0	256330	201510	0	204090	1871.8	2482.3	21263	0	92063	0	0	0	0	5544.6	0	10597	0
O60488	630590	823100	474630	2309100	409640	823720	507390	693920	676510	1395800	1052400	1644300	695450	1578800	1404500	1227800	1161300	575730	1344300	783240	624510	639870	4513500	910710	1582700	949210	860170	530850	1181400	767190	459590	694740	741520	1412900	598650	633860	596390	822340	738170	531970	868960	911440	437170	1037300	596930	733720	684210	491880	790350
O60493	1110400	1877500	1106500	1954200	1444600	775910	1272300	1161500	1522600	543280	683990	1006800	583820	495120	147150	393720	83350	479840	529290	105790	734420	289200	911630	551520	528050	960950	1491700	1286700	430890	2042900	261720	1132100	257090	953050	767340	1076800	1041300	1096500	510310	630370	1284100	733040	918940	1170500	530800	717310	756470	557930	367360
O60496	172610	267600	193320	300410	54205	112280	37540	39439	84735	150550	153940	66781	108010	169670	90989	43111	77672	81771	72411	29232	54539	49726	116850	132200	47203	465020	94262	179370	111640	423450	15608	139650	56663	136340	132000	41562	55091	79197	45199	32917	26035	143810	132920	132960	34695	154670	171530	56207	12866
O60499	15272	95876	103770	143970	209360	0	253470	175980	15849	17009	0	0	0	0	0	9620.9	0	0	0	0	48364	0	3524.9	0	0	91703	129030	123400	0	111970	0	105100	28730	23468	23166	87159	87493	0	15573	107550	51566	79951	54854	105790	0	33531	50013	48280	50807
O60502	709820	734920	790140	876400	350790	189990	221420	358630	455490	293280	284990	909450	598500	563370	475980	211020	129950	251510	902070	65000	631090	258280	511600	405950	604660	389690	126240	192270	301380	542380	75466	118050	56778	294610	90361	89963	151390	187010	96935	91012	117560	121100	31120	294060	64048	82631	66566	51002	64013
O60503	43666	9683.2	0	4197.1	86651	27847	93934	0	148990	67058	6459.6	120790	38180	57992	68057	45301	63840	12165	41869	0	47752	0	65270	0	39255	0	18233	9304.4	54560	0	35355	19974	22686	36250	22440	78919	105520	36362	51375	30637	65718	25780	13421	28685	44753	25207	21924	55777	90084
O60504	1065900	1254000	1936700	264520	2028900	1513400	1595600	827850	1794700	2294300	784780	858920	825890	2077300	1354400	1085400	3059700	1603800	1559800	267160	784260	1311000	1317700	1386800	1602200	1835300	1246200	1497100	3420900	1815300	1537100	4293200	1526700	2080100	2986100	4969400	3500500	2673600	2415000	2337700	2065700	2014600	1214800	2529000	2438100	2515800	2153800	3677500	3055100
O60506	9588200	7848900	4679400	9243100	6777300	6270500	8186100	6531800	7330900	3065700	6296200	7652600	6865600	4280800	3313700	3952400	1843600	3671900	5150400	2135200	8331900	3503100	6862000	3807200	2946300	5794900	7583700	4307100	4324700	6553200	3315100	3594400	2309100	6635600	3425100	4121100	3426200	5986200	3891100	4064300	3430700	4799300	3924100	4664600	3000700	5387400	3786700	3525100	2715900
O60507	0	23443	27989	74681	25850	17289	22813	0	8366.9	0	0	18153	0	0	0	3961.5	0	0	3958.3	0	28626	4439.3	16872	0	14774	46984	22900	0	0	65123	0	0	0	17445	0	0	0	1940.6	0	0	6749.7	0	2667.7	2580.1	0	0	0	0	0
O60508	391130	683780	66224	197380	39676	183620	169620	54343	260480	145420	230560	233060	351150	211160	128200	122890	117890	102960	142890	0	202960	91923	185060	85108	45800	89287	155000	103070	115780	51923	47006	122030	65549	94674	39391	109190	67908	36280	21388	20959	30682	105120	17454	50888	31823	64461	64840	28403	37580
O60513	36907	6036.5	0	27661	0	1000.1	18677	413550	0	22420	75710	41744	70822	44193	59834	20529	63339	18646	64817	103030	33084	9870.3	13410	37478	52169	0	4029.3	0	5191.5	13627	0	0	3157.7	0	0	0	0	0	0	0	0	0	0	0	0	0	0	0	0
O60516	0	0	0	0	33238	0	17946	0	0	0	0	0	0	0	0	0	0	0	0	0	0	0	0	0	0	0	0	7259.5	0	0	0	0	0	0	0	0	0	0	0	0	0	0	0	0	0	0	0	0	0
O60518	187190	118130	9528.1	147320	49241	39045	71513	60299	72869	70251	66953	119390	169210	90918	46673	92881	50908	27086	87144	0	89217	16800	60647	64251	64720	108910	71263	21667	47583	87203	8862.3	37536	6205.9	58095	39949	49766	34282	119590	41045	27015	40696	24204	7349.8	52645	36751	40137	29226	30297	0
O60524	182240	212010	202850	226420	169660	80399	151050	137350	95857	65004	111980	191050	181360	65540	48250	60898	18788	70559	412980	35195	290580	47312	135180	108500	87632	219310	172950	150270	41732	185060	15602	80951	0	45679	21126	99503	80164	37523	0	10760	83786	17696	6891.4	98648	0	21589	20080	16865	0
O60547	2047200	566000	829620	656620	806760	995420	1381700	3214200	2378700	885710	3533000	2316300	1078900	967130	1898500	1533000	334890	1716400	1044800	1166100	935980	1263900	828500	1725800	712080	1384300	919260	1044300	875790	306510	181570	421010	210720	866700	286170	304500	291510	404300	188460	94166	176040	328020	180030	533460	115620	290010	249310	135660	140300
O60551	41455	142490	155370	295990	118730	36424	49569	118850	31399	47110	6443.2	94815	29433	45075	57664	29761	42819	61989	15148	0	61595	26992	81093	70317	31740	142380	89806	85338	49202	113320	25584	85802	13235	38630	10517	71059	68691	43970	20307	0	74029	32571	0	59535	11005	24292	10332	8682.4	8488.8
O60563	24381	117570	536690	17590	354370	0	569400	101690	12445	1145	0	12621	7965.2	0	0	0	0	1453.8	9220.9	0	0	13180	7394.6	4775.4	4540.4	0	120490	2614.1	0	304410	0	365520	0	0	0	0	287060	0	0	0	0	0	0	0	0	0	0	0	0
O60565	22025	130390	0	0	98164	8164.5	0	0	13795	0	32107	0	0	0	0	164280	0	0	84550	34606	5319.6	115280	125970	85595	60505	0	6461.9	0	17301	376650	43801	0	7417.4	0	0	0	0	0	52049	15307	90839	0	0	0	0	30753	0	7091.8	4229.2
O60566	136680	146160	119180	113260	125650	82786	223060	166330	122680	89419	95762	278960	168600	132000	155000	72686	141030	55202	66602	81538	34622	185870	297590	128630	23544	335040	98095	124300	101550	178850	0	108710	27874	70973	37124	115080	53602	0	1493.7	0	78538	28626	34077	181360	59336	59231	60074	37232	33987
O60568	4290400	1770700	1075800	4662900	1479300	1699200	736190	2076300	1927000	979770	2067500	3106900	1741100	1392000	1658000	2929700	633950	1092900	2086400	955720	1148400	850080	2274500	1999000	2218900	1654000	1710500	909350	3879700	3305700	604880	778080	418050	1984200	709620	818950	652320	1731600	617810	504320	767240	745350	939170	998260	499760	901290	717820	364510	558480
O60573	289550	198610	134860	132130	241780	170400	113700	67535	211580	34980	108150	212880	147590	71393	173520	103680	17407	121840	84543	52803	127240	117180	157760	149980	66355	270870	103300	112170	47392	231050	22900	72435	18398	134160	95133	60594	55353	88607	10043	0	41975	12557	1880.6	85130	17009	6427.4	42522	0	4562.8
O60583	17669	0	0	0	5104.6	3614.8	8823.3	0	18777	0	5674.1	21065	0	9721.5	10657	0	0	0	7773.5	0	28030	0	16056	0	7824.9	0	3202.5	0	5295.2	0	0	0	0	0	0	0	0	0	0	0	0	0	0	0	0	0	0	0	0
O60603	384710	346500	118400	502760	408380	155220	681390	203870	1018900	712750	381780	1261800	215290	321520	457180	335950	205990	307630	261020	165790	369130	717960	655300	1707400	282620	506550	164530	208550	576510	470780	148790	271230	99594	369790	78233	89057	92400	37268	106800	64453	144140	156970	63082	234820	80059	119020	207020	49304	107680
O60609	0	0	0	0	0	0	0	0	12499	0	0	11434	0	10713	0	0	4422.2	0	7861.7	0	8624.2	0	0	6007.9	2068.6	0	5945.8	0	0	12756	0	0	2591.9	0	0	0	0	0	10798	4615.5	0	0	0	0	0	0	0	12091	0
O60610	5267200	2883400	2516200	2148000	2743600	3108800	2492000	4177300	4943200	1596600	3132600	5875100	5915400	1710300	1370100	2225300	735500	1245800	2403800	504720	2270900	844020	3584400	2032000	3419000	2773600	3439100	1802000	1461700	2201700	446170	1277500	755980	2412400	1755300	1215400	1466300	1469400	1108600	883330	1206500	2160900	849200	1930100	674290	1484100	1576900	868100	1055000
O60613	497650	674230	421630	913770	604820	382440	532310	642660	600580	262550	580730	573330	538600	407940	285430	590870	160570	303650	307030	193950	461330	405330	646990	238520	322910	319370	605010	358430	387180	499070	187890	303050	92051	455370	211710	293930	255460	188680	161680	416610	307990	366180	281390	651410	201760	318820	356530	168710	192110
O60635	0	0	76249	0	0	0	0	976720	28335	0	0	0	0	0	0	0	0	0	0	1969200	0	0	0	0	0	0	0	174960	0	0	0	0	0	0	37538	0	0	0	0	0	0	0	0	0	0	0	43948	28924	0
O60645	733450	724790	445700	481970	501010	754520	722890	450960	980440	567930	447520	621330	764550	429260	642250	299170	463590	430580	661500	125790	545230	315360	650510	613510	509100	517850	718550	562670	362860	587700	1242100	527230	484310	733410	555920	1636100	743290	718160	1253100	593670	864610	890090	1764400	970560	554700	1282600	1475900	489160	1592700
O60662	0	0	0	20710	0	0	0	0	0	0	0	0	0	0	0	0	0	0	0	0	0	0	0	0	0	0	0	102750	0	0	0	0	0	0	0	11838	0	0	0	0	0	0	0	0	0	0	0	0	0
O60664	5356400	5676300	5786800	6986400	7347700	4897200	4188500	7207600	3475300	2526000	2504200	5000300	4394300	2381700	2353200	2462100	803860	2675900	6753900	134940	6914900	1812900	8960800	3107400	6083700	3885100	5877100	4767100	1167700	8637400	890130	2514500	972630	4138400	2446700	1662200	1903800	3261400	1176800	1774300	2199100	2182400	2846700	3373700	1041100	2515800	2453300	1372200	674210
O60669	0	8351.1	19966	0	79297	10821	0	0	178390	36250	0	19866	12912	43978	26128	13189	0	18555	17933	0	91620	9947.9	30989	0	25163	27458	9789.6	0	17375	0	0	11658	0	33573	0	19225	8902.7	11881	11955	2837.7	0	0	0	0	0	5368.5	4915.2	0	25910
O60671	56087	7815.7	4682.9	5812.4	7327	37210	0	0	63203	19111	105520	61760	112730	80547	70082	7641.9	9751.8	10825	20945	0	61332	0	109840	40343	0	0	0	0	22191	3522.5	0	0	0	9724.5	4259.4	0	0	7554	7888.2	0	0	0	0	0	0	0	10736	0	0
O60674	0	7409.8	0	0	0	81299	0	0	0	0	0	50188	6854.2	0	16164	0	0	0	0	0	0	0	0	0	0	4048.4	3539.9	3919.3	0	0	0	0	0	0	5437.9	0	0	0	0	0	0	0	0	0	3835.6	0	0	0	0
O60675	25859	66011	9165	17447	2748.3	52694	9545.3	45219	4503.5	21117	0	1517.6	20559	18857	18933	12644	56924	55434	17990	0	26232	36500	11509	16836	27197	0	0	0	27965	10617	136870	19011	114520	14173	74156	42337	0	62177	88615	134370	0	52675	223500	11629	221690	86173	56542	176460	91806
O60678	90849	22483	23986	132120	64581	102420	26243	40302	93762	38551	44421	613840	105720	335690	473090	268950	302170	52557	105520	156690	217500	0	220600	297210	52070	41530	21140	0	402230	73240	0	0	0	24489	198510	0	0	380010	425510	278410	0	2114.8	3205.9	14470	260960	4626.7	445940	176650	227330
O60683	11109	3989.7	2355.5	14599	0	0	12078	0	7668.1	1982.4	4038.6	1997.6	13324	0	0	0	0	0	0	0	0	0	16456	0	0	9164.4	2086.8	0	0	0	0	0	0	0	0	0	0	0	0	1711.2	0	0	0	0	0	0	0	0	0
O60684	1588700	1453400	1295300	3807300	1628500	986060	1802500	1536900	1244600	1063600	1373800	2167500	1512400	1413600	1189400	937490	870830	1411500	1163300	340000	2010400	707610	1770200	1317700	1042300	1175600	1569300	951340	601390	1270100	327270	690760	361580	614570	340240	767070	680890	557640	559600	362740	503700	566980	482670	1003100	411640	515040	530400	395020	465350
O60687	0	3513.4	0	16172	19378	3438.7	0	0	0	83475	39884	38503	0	0	0	164950	0	0	270510	20561	5136.9	0	0	0	94127	20081	0	0	0	170670	0	0	0	113220	0	1040.4	4151.6	13034	0	0	85763	0	0	0	0	0	0	0	0
O60701	4923900	3644800	4210200	4047700	5264900	5430800	5499900	2719500	6986000	2259500	6045200	6939200	4225300	3354800	3188000	3082700	857620	2952200	3393400	1234500	4724200	1793600	3660300	4906800	4569300	4606600	2996200	4275800	3085200	4962000	141690	1401900	197760	2138200	1139900	1050500	1143500	2734600	644260	270220	2234600	611500	961250	1669800	337600	661410	577730	382180	313210
O60704	33584	1166500	8817.5	122120	717390	800450	2794300	0	11225	31092	0	418010	0	879790	1230900	784620	9123.3	690470	362380	380210	0	1889000	429850	674000	773900	2429500	801290	1474100	1391500	3684400	2105500	3891800	1998400	1149300	1122600	3158600	1914100	1817400	1382500	1535400	2885200	1823600	2044900	46011	1759500	1336800	1352700	2287300	2676000
O60706	0	37083	42599	54089	35284	0	27970	28773	0	5426.1	0	0	2379.6	16074	60447	22084	67728	0	0	11481	0	36145	0	0	0	23087	43745	0	30824	59232	114170	39567	47171	32939	6417.6	15640	3685.5	36549	23553	12023	45650	23238	8127.6	46110	39247	95604	21807	11495	52936
O60711	928920	625990	437500	604900	274530	480480	258440	52956	291690	250190	217260	338130	383450	182930	537490	97314	340500	205170	269760	91695	166610	755050	402390	532430	289140	1277900	175080	408280	424400	619330	49603	259420	50510	608030	182970	65131	95018	217480	21177	2571.3	79855	252770	94404	479510	26301	59294	101070	20344	10298
O60716	5319600	4252800	6617700	2502100	7084200	7724400	6144800	7021300	7762500	2854500	3554900	5186400	4241500	4423400	2066400	2523800	2793100	2964300	3693300	1156600	6400900	1080800	4935000	2662300	3939800	5736400	5269300	5243300	3897300	3902900	2203200	6586400	2419600	3016400	5944200	6096800	5032600	3636300	5000800	7609900	3388000	5115000	2997400	4192000	4441400	3786800	4266400	6605700	5384200
O60725	48766	122200	21954	65528	60207	71501	30934	18339	72050	35185	60495	62360	85676	59841	117340	28106	163740	80333	80570	13282	97109	37137	61192	101680	67883	39931	39142	39259	17341	62716	0	43372	0	8252.6	0	0	55613	13284	0	0	0	15048	12999	0	25214	17561	6161.9	4385.7	0
O60733	1724400	0	0	0	0	998390	0	0	1129800	771920	1833900	1540900	1489900	1649100	2407600	1538400	680940	1044000	1832400	2629100	1199700	1238300	1403100	1010900	2326200	0	0	0	815670	0	157750	0	229020	965150	412300	0	0	879640	99501	152040	0	274810	140200	0	106630	244170	188670	115150	182410
O60739	0	0	0	71753	0	0	0	0	0	0	0	0	0	0	0	0	0	0	0	0	0	0	0	0	0	0	0	0	0	3690.2	0	0	0	0	0	0	0	0	0	0	0	0	0	0	0	0	0	0	0
O60749	2860900	4441300	3139100	4179800	3700300	3407900	3823100	2764700	2364400	1732100	1532400	1709900	1632300	1303500	740080	1133400	804460	939480	1451800	217030	1767500	1234000	2081100	2083300	3037500	4317500	3073500	2851600	932570	4143800	475860	2654500	926010	2835100	2521600	2269000	2487900	3331600	1522800	1511100	2833800	1865400	2040000	3324000	1387200	1733100	1738400	1431700	1267000
O60760	10540	58392	171800	49405	46964	0	108590	16225	0	77409	0	72473	0	0	336060	28909	0	16695	0	7813	0	0	90902	0	47660	161500	74543	83786	0	92229	0	37259	0	37778	0	19983	31026	35838	0	0	11071	10853	0	14221	0	0	0	0	0
O60762	800390	1106200	1076500	757740	950180	477060	1342000	1277300	873390	406950	592620	1017300	844990	423910	765140	531290	226760	820070	574040	48312	1081400	447160	630660	444810	394950	1418000	1248500	853510	444910	645320	347570	806670	237330	903710	479180	813100	826420	554030	364390	367800	739680	702710	446870	922410	447250	651290	538040	439970	459840
O60763	6521300	6315800	4519500	8097200	6944200	5775100	5362900	9023900	7329500	3318000	4826800	6854300	5546300	4111700	5684800	3974200	1705500	4770500	5228900	1130700	6182300	4029800	5770100	4722200	4271900	6768400	5838400	4641400	3153400	6113200	1198200	3432000	1279600	4597900	2129200	2728000	3150800	3518900	1776800	1315200	3324500	2138000	1887100	4758200	1192000	2399400	2130200	1310700	1170700
O60783	93973	3014.9	111230	61252	50832	59386	105660	19763	67996	47000	49817	60403	85005	60437	0	44291	0	4904.6	46777	0	83122	0	54844	55576	6409.9	90236	23743	75838	15610	93291	0	6453.6	46193	2863.8	22846	2845	2454	36051	23251	35804	0	5846.1	46089	10753	42507	109980	1696.6	26851	0
O60784	889770	1347700	1433100	1107300	2224600	1571200	1432900	1330600	2569300	821250	1682200	1603200	1089000	1129300	445950	1332200	224690	1072100	1418200	453340	875800	631390	1737400	803170	925820	1479000	1062200	1034800	461110	1717200	370030	1036900	477900	1481300	1252400	947400	949850	1490400	700880	760590	942270	666040	854660	1280400	684040	1035400	1103200	774740	442570
O60825	464780	585600	320480	194650	331170	311820	1380800	1070600	2306000	605480	600290	416270	966820	346030	204450	194990	39939	163410	198310	71203	788250	136480	678070	303400	171610	684420	898410	386210	217390	130420	29849	415750	52593	159480	215010	162990	274820	175910	117080	19560	85545	136170	53932	309430	20360	58881	99143	42561	29647
O60826	838240	924010	1049900	1186500	1224700	744370	1348300	907970	1598100	758140	486860	704920	965170	576290	461470	544750	350110	465530	553340	49397	678750	352380	909760	568180	605310	1125200	932880	738970	420790	944120	169690	919610	286410	832320	625000	924870	826440	758360	447960	510010	883940	717510	456850	1028000	434140	692580	564410	486930	376050
O60828	20941	150740	67290	282130	148310	26464	70064	54222	22269	0	14314	9442.6	27499	0	0	6305.6	0	3293.8	12623	0	30193	0	10944	94668	2463.6	71670	117540	138110	0	168090	0	95071	0	19488	22481	74305	16526	18340	10866	46232	41213	20955	4666.3	43804	27155	29437	47564	145580	0
O60830	120270	12848	20373	26560	9056	69908	39800	25037	113680	23916	80417	308190	56946	87330	52281	0	13081	59997	50052	16130	50022	23461	115510	24439	60988	69094	37834	0	36366	14254	0	0	0	31653	0	0	0	14482	0	0	0	0	0	0	0	0	0	0	0
O60831	200790	57952	420590	330300	302580	229610	531000	297320	69317	106160	101910	120880	382760	151370	213660	250870	82595	374720	100520	94079	136830	129590	179370	82103	128280	218930	594540	260440	113510	230150	263900	105230	170230	0	102280	168060	120970	0	82081	159580	235090	29255	102530	255860	169230	95387	95861	145440	195820
O60832	1642100	1654400	2234400	3030700	1625100	1690300	1849900	1552100	2371600	482400	788170	2587700	742970	944140	889700	801210	269180	681270	581390	275230	1718500	687290	1104200	505360	554870	2169900	1508400	1292400	801550	1451400	530490	1303700	455400	944590	504740	1189100	835660	386410	514740	752760	685030	1147000	484590	1457800	643740	670690	724450	615570	663600
O60841	2825200	1704800	1163200	2727400	1217400	2017000	980230	1230900	2548400	1059500	1819400	2233300	2362100	1166100	727250	1595600	345310	1271100	1450600	271770	2174000	540600	1771300	2459200	1496200	1361400	1027400	996120	621110	1422300	295850	536830	317810	1612400	966890	469570	499810	1319500	826970	210900	520520	623100	286410	791010	322040	1079900	824310	599840	397200
O60861	117930	89444	257310	31157	235860	67652	164750	41778	147320	43271	0	75934	54975	47461	9840.7	67685	12316	316150	27250	0	78781	19611	28477	152810	108260	184890	48579	61940	100450	195680	90400	204140	87942	156090	58284	277530	175020	115450	66989	44919	215900	237310	122750	162330	99053	114030	137230	61646	73210
O60869	89624	618780	654400	752000	893630	82717	557640	549090	34045	0	39789	24336	15749	0	0	18108	0	0	6332	0	27632	4709.7	46612	8368.7	1458.6	311460	691050	673310	0	767510	19803	383960	32850	152350	12136	283980	336410	87678	0	7891.2	278290	20052	13725	321400	0	2150.7	9984.2	4949.7	0
O60870	51945	54601	139000	134490	73550	17849	128400	154230	25921	0	28296	30877	60773	42138	44570	58294	39939	37738	4438.2	49340	100680	3685.9	34803	7408.4	14603	122120	85874	133260	7784	133310	0	101640	33843	7669.9	0	100270	61338	5460.4	15306	2535.9	109770	5218.7	19034	120010	2062.1	0	9438.5	0	5931.3
O60879	648450	365480	444250	557140	561590	455290	644310	617370	605070	243970	377530	645960	340810	346130	266160	249350	186390	302650	353600	143210	157280	377110	450980	245930	476480	767810	282590	374330	517310	391630	84330	519270	216350	885750	661830	741830	736010	878880	459870	234090	445000	543930	299260	967520	277570	467440	420780	306390	260200
O60880	76441	31439	14676	68227	0	67565	0	0	32221	16079	0	49673	59128	9770.3	84711	34630	26952	39182	9073.4	0	0	162770	17490	98636	0	121050	0	54740	100170	22245	8797.8	5961.6	0	44868	1920.3	0	0	0	0	0	0	28121	0	14214	0	11168	0	0	0
O60884	865940	1099500	1289000	1118000	1036600	1183500	1578400	1047500	1522100	953400	580460	1360900	1449800	1104600	1069600	939890	762150	1119700	991330	452690	1199900	444140	1961600	841030	1023500	1675300	1316300	729470	1037600	1138700	336830	607740	401690	901200	405020	704530	630930	683250	581450	358670	577160	635000	327470	858050	567650	7454400	544180	488950	513780
O60885	236970	322880	436260	386390	420340	249110	287310	206400	87326	59351	49733	211700	311900	163810	83375	130200	66711	99091	177720	0	223660	16956	252870	179900	129380	261930	234010	222450	22530	268610	193020	154730	187840	260730	127330	214980	118780	194600	135710	170560	92828	167670	103790	165980	141510	143620	195800	82734	164880
O60888	1355100	1252600	1431800	1248700	2329100	1370200	1960500	1409900	1619700	291380	1693900	2401300	1528900	712950	841390	588310	268710	504800	473280	554720	792860	749540	1032800	441000	295320	849330	1310400	1096900	449100	1163000	218300	702880	269370	879710	468190	688840	692460	593610	327170	360550	495490	386490	407820	836890	189440	483780	370170	298100	245860
O60890	13252	0	1325.3	8312.1	3880.3	46034	22696	0	95530	11203	10062	93824	11190	30645	32242	22690	9245	6435	3063.5	0	1737.4	0	2729.3	4676.2	0	0	0	0	11818	0	0	0	0	4309.3	7881.7	0	0	12613	24302	15713	0	29725	8042	6958.6	16048	13244	6855.6	15480	18687
O60895	15954	0	0	0	0	37246	13550	0	0	140500	4658.3	18796	48609	186450	34364	75172	499180	32441	0	0	14041	0	10375	9874	2376	0	8479.7	6151.8	81686	0	206390	256040	97940	222250	113760	0	37020	0	115920	51592	33310	11352	132800	119090	65968	94005	82666	88731	123670
O60906	91650	74565	45190	89984	61946	48527	106510	100200	87423	5765.1	22579	77789	33861	12941	52367	28359	8406.9	30934	11400	39163	26967	84371	54324	13410	6447	116230	82098	53729	51082	64421	0	36898	0	82830	31481	13469	0	26770	1801.2	20406	0	11118	11267	1950.6	4152.1	17314	25014	7626.7	9666.5
O60907	44226	1816	3572.4	8071.6	3754.2	3688.1	0	7137.9	0	5924.4	167200	85183	5467	8028.4	17064	19353	6228.1	89993	0	0	24776	10448	15757	23729	8527.4	7081.6	0	0	30033	3631.1	8497.9	0	0	51165	7357.5	0	0	35293	135840	0	0	0	0	0	0	0	20324	0	0
O60911	18985	42146	14250	54848	53703	0	40393	45553	0	62139	0	0	0	0	0	3544.5	61587	21025	7875.9	0	0	81947	0	0	0	51527	58028	13146	78558	37801	0	31946	0	26265	45948	16328	0	21943	0	0	21141	0	0	23325	0	0	9698.2	0	0
O60921	42007	17036	18417	50546	15961	30857	0	0	20521	6835.4	58471	83256	128510	45376	31292	0	0	17039	25642	14033	36305	23897	67254	47562	2626.3	1308.7	34057	0	18017	7810.7	0	3957.6	0	7673.1	0	0	0	0	13880	0	0	0	0	0	0	0	0	0	0
O60925	13411	543650	395830	438790	428200	10005	335540	366090	0	0	0	1748.9	0	0	0	0	0	0	0	0	4626.9	0	0	0	4639	27831	355080	212390	0	153420	0	185040	3132	8467.1	8104.6	256160	141390	6091.7	12310	16761	193150	11598	13875	262500	0	16602	31789	0	0
O60927	274730	215830	96401	132330	345320	190010	266070	411280	354690	158930	216470	281350	339160	151490	198940	101620	31068	173790	235060	179110	131720	67573	216030	198670	181630	194480	192840	59776	76178	97336	2669.3	119710	0	69671	51188	101720	86167	62180	0	42037	84915	9276.3	5591.1	78999	34029	61198	54933	12492	0
O60934	375310	507340	648290	990800	340840	221930	456150	258370	129020	274410	95444	186160	516490	149720	103220	61628	85617	163830	119260	14118	370910	61104	124310	195960	131940	250100	297530	171880	108280	252060	56005	386300	110690	117850	130140	385690	163450	139510	69699	187360	110380	189630	70188	207770	85346	140170	110720	80257	126640
O60936	39961	491800	487360	406200	766590	367150	900260	413270	439470	73463	269600	271460	105970	108830	297420	308190	0	76777	69350	144570	278720	27706	682950	16313	248550	315050	288260	459840	44458	210540	0	292850	28453	79195	100620	222250	258220	37045	33725	0	212360	20094	0	262620	12326	0	39617	0	0
O60941	98719	25116	85678	0	10538	181900	119020	0	194540	87930	95427	153360	146310	178360	159470	97375	58964	83030	94993	0	10219	43102	38075	4685	34415	65662	0	7506.2	113350	0	58409	83536	69370	197450	28294	75438	34314	74736	186800	51838	0	113770	6313.1	31141	155470	40271	49165	85188	73264
O60942	136120	60000	16789	128580	10535	0	36155	4107.4	19895	0	37896	60978	112080	41907	0	9215.5	0	10275	24080	0	58110	0	43665	10774	0	30687	16721	19109	6138	0	0	0	0	17477	0	0	0	5633.6	0	0	0	0	3285.4	0	0	0	0	0	0
O75015	0	0	0	0	0	0	0	0	0	0	523150	15113	0	38044	0	107520	20195	58423	29555	227690	0	27945	0	0	4639.1	0	0	8741.3	230870	0	60499	41693	47776	0	38741	36438	33906	52612	62483	322340	13725	73517	426660	40614	43076	122100	258150	77014	323590
O75022	58671	318440	119400	150990	41857	40141	21614	110260	17795	109150	240390	79409	125230	169830	249180	194130	236370	107640	92305	252320	0	1460000	33369	142370	183250	137010	68040	88967	176470	136980	107250	147190	91930	195120	87512	40100	56686	67437	54220	97322	72196	126200	115560	62554	63613	158330	90288	30068	63932
O75023	66308	56995	40741	411520	8742.3	17360	89445	6597.4	36560	21474	0	14593	27154	95814	290210	103220	714420	19551	0	3594.9	18094	378350	23183	213680	15660	111140	44825	8197.6	241650	37852	165940	151160	135040	361290	26236	95434	52435	195110	71802	86486	276530	323040	301110	381680	163910	347400	81963	59033	42584
O75027	423890	221960	385930	202130	230650	399530	250620	202460	521970	182730	1888600	586880	340380	263650	256570	279500	152220	383510	171520	1901000	353750	66769	265050	361080	245250	379850	322160	133250	146450	119130	166600	1745200	185570	220500	49309	108720	66714	96071	150980	189300	53493	326490	121390	125980	172920	192200	181610	101600	187750
O75038	387200	3278800	2005100	2671100	2349400	401520	1786300	2507700	723630	326080	312450	772220	372070	453070	336830	171860	260770	373960	407330	138780	412600	218840	410300	276270	15945	2222500	2415800	2927700	282550	2969100	363580	3125000	306090	328120	171810	2069100	1945700	199970	236070	198220	4334500	260390	152590	6497700	167370	163850	211500	210550	183430
O75044	321720	443240	216280	784000	480390	149870	262170	363410	149760	195340	202530	231900	428440	201220	128950	152130	62000	134100	165590	0	215420	110980	356530	217960	332840	371490	209850	360370	92223	448900	9479.9	262090	0	154330	57377	253500	193040	137640	51346	17901	195540	119870	32213	265860	49858	117890	34691	13993	67893
O75051	50918	258520	733940	184110	381630	122920	715860	270460	49054	147690	30422	96283	174000	204910	206650	83292	190950	105390	79382	42168	26128	37406	47434	76934	129600	384350	368790	381960	246760	712050	418990	1330300	271880	126460	264150	1087500	553630	264110	577510	294540	371540	302740	231530	291050	268460	188110	225740	526590	613400
O75052	177730	58763	18067	72501	76785	18410	54099	5555.5	35679	47676	85851	167240	186880	38393	36292	9797.3	18077	23384	30169	0	247930	0	29484	20336	55907	89551	35544	0	11841	0	4535.2	0	0	27037	814680	6383.5	14273	444900	8624.1	15047	0	3438.9	0	0	1585.9	5590.8	0	10008	5722.9
O75054	65581	434030	427730	337460	372420	0	507890	412850	367560	4648.4	152470	84463	39529	355160	28337	397410	178830	252520	199380	141920	115060	92404	9333.2	175230	6885	461540	294350	349640	7344.6	308050	482500	376150	289320	127840	233160	376860	369680	84873	182940	231150	402720	299080	225410	485020	319010	341140	384730	357990	422370
O75063	175410	116130	18717	43878	61323	104370	66873	64318	184300	86050	158870	181870	160180	47857	50590	60783	30147	43035	100610	3324.3	169440	22968	103350	48669	56577	44768	72307	76168	79337	44144	14580	30763	10031	64495	14794	16301	14814	33762	26622	11087	55212	23345	5499.1	27235	9213.8	6876.8	10274	12319	19573
O75064	32650	0	0	18815	0	8162.6	0	0	0	40374	15100	16952	0	10193	7580.4	0	0	0	0	0	24340	11392	0	34631	31120	0	0	0	3570.4	24387	0	0	2224.3	26178	0	0	0	0	0	0	0	0	0	0	0	1356.5	0	0	0
O75083	23154000	20462000	20035000	20728000	25648000	18809000	16117000	26306000	16562000	21521000	23157000	24145000	15623000	21525000	18400000	14012000	14530000	21854000	27528000	5214500	14679000	18267000	22453000	27851000	27317000	23818000	21831000	16743000	24919000	24600000	7395400	12607000	9045800	20073000	12764000	11460000	11176000	18097000	8086800	4793600	15256000	8632600	6995200	19119000	7275700	9568900	9318200	7958500	8136100
O75094	12110	16667	0	0	9187.1	90922	24349	0	241150	136430	4482.2	2099.3	0	12290	97648	6795.2	146620	0	0	13802	0	142750	0	120300	136360	0	2562.1	0	169460	36319	236220	51620	266310	141600	84045	29130	15403	123160	334420	425450	82128	338990	211930	29367	339100	336590	218220	296890	343070
O75095	55266	82282	454570	0	144650	187340	131190	128200	424970	473970	1094100	48055	20678	127710	1665500	549850	230470	166790	182320	1215800	112420	452070	8757.5	98864	692900	260090	194730	93257	155940	74829	230810	49736	548130	290180	121240	383700	157020	261380	908380	888790	225440	919930	477710	34408	583350	463380	298980	532670	569150
O75110	87084	64591	333370	10402	261620	143240	112230	122680	357850	145370	260280	152810	122090	203130	123560	245150	110350	267000	283920	77904	436180	63128	187610	135040	138640	284170	145610	32091	82938	27181	50595	20672	39523	13533	24270	46919	32803	30783	62303	20220	52856	41830	0	76663	53220	34180	24450	54747	104720
O75112	95218	32686	116650	286350	349900	57109	225480	92047	42462	160720	16687	19017	12646	225440	30223	179850	149320	166300	257660	368180	18966	298740	75362	117060	10955	96721	72466	306780	587760	92766	460690	503540	443220	336480	129480	197890	217320	263030	319970	452990	565510	316560	487970	469850	200960	345630	740370	200880	166140
O75113	69851	150310	88812	97309	120400	242240	235080	48753	223850	103980	15557	217260	40365	64210	63344	33852	32085	57645	73944	17387	181810	41009	323040	79572	119080	138640	93050	44840	91970	117780	0	76873	2516.8	114270	23666	25106	56397	77580	23214	29945	0	31576	0	78844	14955	4033.2	34347	4426.6	2403.7
O75116	2169700	2185000	1751700	923960	1635000	1469200	2076000	2241900	3195700	2207900	1638400	2499300	2344600	2971900	1389500	2305600	1810600	2126200	2294200	355990	1771900	1291800	2747500	2148100	2285400	1651000	1583800	1616900	2960400	1625400	1396500	2602500	2056300	3135100	2182700	2570800	2526700	3121800	2591100	1292900	2455300	1760800	1255100	2355900	1664300	1996600	1505500	1769100	2254200
O75122	471620	336630	186350	559540	217930	298080	137790	117540	207810	225270	125020	428050	298370	236220	208560	52179	217170	206670	222780	349530	239540	687270	297260	172010	311240	158500	151470	231400	226250	144260	119020	142960	204340	235030	153710	75984	140650	345370	123330	139260	100950	193770	167080	169580	121290	205130	158420	167750	80969
O75127	129540	134230	52242	189170	14253	111830	13760	32211	84205	0	0	188490	38932	17521	13941	44826	20429	45470	58734	13601	50270	0	64382	76765	243110	72199	9492.7	36880	6772.9	128210	8140.6	0	0	15322	0	0	0	0	0	0	8827.7	17643	0	15084	0	0	0	0	0
O75128	21953	0	4697.4	0	24530	50227	141080	8859.1	48373	15372	7310	5150.7	0	14117	13314	0	0	8309.8	0	45097	27530	0	29205	0	64669	59604	154800	0	0	0	0	25852	0	0	21711	57342	90277	19531	39445	12203	36617	9774.5	0	56758	3773.2	0	4782.5	0	0
O75131	3403800	3194900	4814000	4629900	3974400	2785300	5301600	4054300	5793600	2676200	2143500	1842800	3821400	4016100	3079600	1875100	4491700	3827500	2305600	2209500	2297700	3106600	2126300	2782700	1801100	4205300	2175000	3139500	4302900	2822200	4179900	3975700	4348600	4312100	2837700	3923400	3208000	3420400	5441900	4224100	2690900	3823400	3524400	3658200	5016700	2512900	4533500	4557500	5762900
O75143	18393	13962	15723	6153.3	0	3452.9	30384	0	26798	0	142790	19148	15425	0	17017	23257	0	20731	8601	0	57453	18345	54623	29331	0	17623	17811	0	22714	5874.2	0	0	0	43707	0	0	8169.1	1395.7	0	0	0	0	0	0	0	0	0	0	0
O75144	23373	2124.8	5639.4	0	7325.6	13390	33307	0	4300.8	21669	28075	30174	0	3595.8	20163	19030	24948	23497	17207	0	33758	0	0	0	30054	8454.1	0	0	0	0	0	6398.6	0	14717	0	54447	0	0	0	19458	0	1787.9	0	0	19688	12447	0	11325	4379.3
O75145	0	0	0	0	48313	5202	9732.2	0	0	16354	0	0	0	15961	5827.7	0	16573	31378	0	0	0	19419	5056.4	0	4091.3	7459.3	0	6099	38645	3924.5	17956	6869.9	50858	12775	0	0	6392.8	0	6538.5	5009.1	21079	0	0	0	0	0	0	7305	0
O75146	335460	152610	506330	144430	99331	322650	417120	473690	661180	243380	212490	1080200	462840	751860	59233	193940	51117	339240	135750	178890	130890	45797	126180	47359	88749	158200	539130	162500	57753	149830	1368.8	103620	5377	233330	135620	255520	154850	203360	131390	315950	72489	213700	8672.6	56017	111420	221950	98203	150270	101310
O75147	10124	0	0	0	0	28889	0	0	0	12878	26177	51823	0	21124	6102.9	22703	11079	26756	24846	0	17271	10124	16499	15807	27148	0	0	0	23131	0	8822.3	0	9282	11968	6230.2	0	0	21201	35057	53220	0	61333	26414	0	11789	16432	0	5934.1	34618
O75150	323100	483330	712620	1044300	561480	401880	862470	1027700	271130	51660	629840	184900	740090	63911	646680	420900	209920	219320	126480	486980	387120	128100	122800	276450	132010	1474400	522100	597620	11056	591460	45314	175530	0	231390	84623	193920	117400	226100	99677	116200	199260	89609	98724	279130	89768	119360	82614	67604	107420
O75151	162110	74629	76310	48952	126990	16424	45184	53740	95676	3339.2	49507	298040	166620	135680	250730	73657	23229	81877	117190	81935	100720	0	83737	76787	69607	88188	64692	46181	26427	57336	12083	25174	0	39213	9650.3	38788	36447	36408	13538	20154	17402	44838	6836.1	32261	16846	59965	15077	24159	10664
O75152	70577	240720	120240	133400	90545	180640	125520	112770	37159	32096	43226	84250	213830	131730	29549	8102.1	33693	89130	70679	38058	228160	0	71248	119910	60414	136340	178200	122880	125540	68596	43135	54851	37347	85377	18502	133580	37361	25749	11724	36262	22081	55869	20908	21286	40221	56132	53282	38328	31747
O75153	299620	129970	120000	549650	261250	286860	27296	200460	380330	257070	621800	1101300	473510	432840	384150	356630	142870	286810	293680	119800	603010	348370	314840	277720	329410	51996	51578	93373	198930	335260	39368	2970.3	5587.7	164440	64357	5013.4	33442	79639	23122	444990	34891	215140	114190	302010	0	43531	296640	20760	27342
O75155	197020	21510	3506.3	12699	18434	0	51908	0	14152	3125.2	0	0	34578	8559.8	30611	0	11429	0	0	0	9679.2	51883	79141	18623	8945.7	0	0	17291	29942	0	4455.3	66013	0	12706	0	0	17425	27326	17798	0	12461	49608	0	29809	0	19995	9379.9	21656	0
O75157	148490	178400	141510	374070	132300	42662	187490	278050	276940	88321	152700	161540	66996	194240	134290	159390	68541	118760	303960	33724	260780	52919	150520	152660	323340	58787	215870	164390	42667	251000	8432.3	151010	10814	99632	70231	89705	138370	140150	49000	86848	72948	66238	26169	170650	33899	89486	76310	60087	35482
O75164	43977	140160	0	8842.7	0	88813	3113.1	2578.2	49344	54702	11795	20171	10030	42571	138500	67401	161730	76122	47216	27114	12736	196700	17088	41565	269220	5556.5	0	0	282490	1912.8	116910	0	159200	52293	50044	0	0	68497	15987	18183	0	45182	29877	0	24128	45808	46811	53271	39967
O75165	3491500	2441800	1165900	2438700	1868900	2044200	2144400	1765400	2247300	2155700	2123200	2385300	2479300	2252700	2381800	2034800	2500300	1978300	2092100	1415300	2301200	2031500	2814300	2349500	2702300	2161700	1150200	1248100	2535800	2670700	1295400	1530700	1022200	2869700	1153800	1530700	1129000	2633900	889100	958680	1685300	1813500	1057800	2203300	1277000	1831200	1184400	1065900	1686500
O75167	0	44600	24739	11559	27366	0	59505	74627	0	3850.4	0	3475.5	8250.8	2162	0	17994	0	0	14931	0	0	4059.1	0	0	8427.3	43565	14620	60942	0	41209	0	60384	0	0	21528	67704	62957	21642	0	35541	18739	3341.7	5240.2	40372	0	7959.7	4113.8	20185	0
O75170	177790	138750	231630	222450	151310	81122	247800	310220	707330	175550	110980	287750	159200	192930	155680	227300	114550	127710	135320	11592	123230	270570	207520	120790	155860	318000	164860	229130	94779	223880	74317	140790	90195	401560	84485	50471	64087	146690	155970	99646	64906	269070	30060	131320	26277	63907	51725	26697	120690
O75173	0	121640	38617	52747	0	10277	0	0	0	0	0	0	0	0	0	5356.8	0	0	0	0	0	0	0	0	0	53195	0	0	0	0	0	0	0	0	0	0	0	0	0	0	0	0	0	0	0	0	0	0	0
O75175	191170	509890	482980	300580	220770	222250	359270	356840	186120	88157	176840	279220	209760	150020	143770	113290	58032	105620	170000	17314	113600	338770	195000	136080	131910	222280	508110	318540	90254	344640	18838	287320	31556	185460	200160	292200	225980	159120	160170	129660	109090	155510	93133	304000	111740	172650	161150	118880	110830
O75177	18324	11401	8751.5	0	17544	25356	0	0	20387	7168.7	29259	37168	19545	18806	7586.1	18726	0	11547	18625	0	28106	0	7947.3	30869	7789.5	0	14902	7254	0	0	0	3273.3	0	4062.3	0	0	0	17092	0	15628	0	2831.1	0	0	0	0	0	1303.5	0
O75179	78755	107050	59988	131530	166120	57804	4662.5	47881	20605	47754	67094	187330	78236	96615	10633	51823	7265.2	39922	125480	114510	113390	0	115190	108640	0	78711	53620	48738	18493	70199	0	12757	34825	68937	5118.8	46592	9770.9	66446	93514	123150	0	69434	38274	17743	63851	52299	53618	35239	11209
O75182	7890.7	29486	40039	42153	47031	13033	17818	28578	23374	0	12435	116140	54907	13492	3822.6	0	0	0	26790	0	75770	0	39488	21195	27628	21740	32232	0	0	28686	0	25758	0	45139	16391	33365	29667	9801.1	5881.4	86679	0	19491	0	20108	18780	10394	11895	15914	19661
O75185	0	0	0	0	10413	35490	8360.1	6683.6	102630	14285	11474	0	0	62666	0	0	0	0	0	8415.2	0	0	0	0	8120.3	13674	4340	0	0	9677.9	0	0	0	0	0	0	0	0	0	0	0	0	0	0	0	0	0	0	0
O75190	39783	63788	39227	618620	64787	93365	94436	117980	123180	41950	17130	220740	56796	12375	0	167050	11003	89161	98438	37996	210680	0	31828	114530	4900.3	68190	357270	119550	20622	383650	6660.1	137590	26699	14970	115310	19037	248260	90441	118670	57043	126040	38417	12113	99879	13388	46416	141430	47363	47654
O75191	211330	70415	133760	463540	44290	32332	65256	23411	661770	130610	267180	133990	538290	124250	199030	8822.2	25445	58803	37408	0	286890	65345	194460	101380	197060	19292	107950	18188	10103	25004	0	21256	18630	7841.1	0	0	0	15055	20760	12867	2208.7	6974.5	0	7330.1	21518	3867.2	0	2173.6	6618.7
O75208	190360	142590	545880	149280	229790	785800	676280	271010	419420	68859	118150	252150	195430	91782	140720	44566	42235	40428	16661	30871	317180	154980	235740	4193.5	2333.5	180340	169340	151520	118340	77027	281600	95962	322160	422260	277990	93183	118080	160330	334320	324830	150500	436780	258830	261100	247140	388090	362050	345480	307450
O75223	2928200	1570100	3219600	1355200	2339600	1152100	2865500	1899900	3483100	2384000	2694300	5549100	5843800	4242700	2407200	1740000	611930	2984400	3020300	3610500	3071500	1170800	3998500	2094700	1751200	2390500	3908500	1247700	1449000	1631000	219410	633680	280390	752700	539770	521010	745570	511720	401310	350430	734240	415820	444340	1144500	216500	306990	397310	320790	230810
O75251	630260	323490	576820	387530	335700	327350	640720	639820	657800	436470	259480	343980	657070	321580	457500	203090	409350	446960	416840	85796	682770	388700	474770	451010	271270	358900	689760	241800	403260	444570	152880	344020	125650	227590	159420	321810	314050	123750	129360	335430	329990	161690	267780	584360	318880	218110	299010	144450	315480
O75298	44359	0	0	6532.1	16865	26012	12245	0	25567	30255	0	26542	23749	16550	4489.6	33999	18281	6372.1	0	0	4598.7	17379	4389.1	4019	4606.1	11534	0	0	42367	0	38413	31104	60235	17592	33892	86702	23369	48148	79127	133780	12457	226500	72760	34831	78001	54693	51450	86517	56784
O75306	2344700	2358100	2851500	2206400	2420800	1279000	3545500	2443000	3878300	1578900	1665900	2139600	2847600	1624200	2101300	1220100	1416500	1286900	1715200	303580	2193100	1945700	1604600	1415900	1050600	3374900	3935500	1610700	1428700	1776800	1508300	2264900	1104800	1635400	916830	2700700	1424200	1028100	1634900	1584800	1558900	2109500	959000	2032800	1373600	1064800	1375900	1110600	1322700
O75312	409310	543600	234080	720540	313490	311780	223030	270580	240450	149720	273370	450720	456010	173010	304850	238410	31153	207410	263060	15001	391090	151660	514620	203270	268700	252400	286360	200270	147500	414690	18620	65991	31031	205600	52340	42597	22397	82791	12001	0	75052	48699	24715	97217	0	26356	29731	24862	16855
O75317	0	33302	20546	38471	15746	2387.4	40257	45070	0	29344	8262.4	13251	8881.7	14771	0	15446	31063	7162.1	10389	0	12893	0	0	8385.1	5812.4	38375	40178	26004	5912.2	7281.2	18310	40827	13463	18670	11504	48624	49904	0	45414	26943	7776	5918.5	0	34736	0	2203.6	0	4537.6	18032
O75319	1908500	7186.9	21864	174710	1477300	397700	77142	0	682430	417720	985830	1152500	909750	677570	770700	480930	253160	395640	919400	122230	34009	352110	604670	388350	530720	0	0	0	535110	1183300	55528	0	101050	502580	187280	0	0	417600	166690	84200	13389	254200	0	0	59577	167340	90606	72833	75961
O75323	3374400	1548300	3642800	2996100	2553000	7850500	3203000	1301600	5920600	2021200	8657900	4941300	6363300	1633100	1763500	1736800	1843800	3179200	3428200	1012400	2863600	879010	3177800	2486400	1942200	2401100	2210500	1287400	1393400	1034800	654870	1731400	815430	1667900	1191400	1138800	1007500	1217900	938490	1119100	1242300	1087400	850370	1138000	1018100	1040900	1124900	1371200	1034600
O75326	454950	141370	681770	30456	340000	676820	260400	39356	383500	282540	705710	521200	421880	342080	261650	696700	241640	231590	398320	404360	489310	372730	372950	303900	348200	262870	328270	115000	284340	119740	746230	36092	958530	291030	781880	465130	74435	453590	935960	718850	111870	1148900	716140	117860	658300	774430	754880	696470	328670
O75339	1216200	197730	94473	136090	2306300	47403	50951	172040	131670	21808	417410	1169400	124490	53164	77486	4040300	81669	190520	337140	1172800	642490	179350	611950	2029700	474730	15689	855730	42836	13699	3565200	0	37630	15433	59188	14242	153180	0	56681	13706	21147	70078	61092	47554	81117	19516	24043	12552	30271	35388
O75340	1778800	1063900	774020	1113800	1228800	1275300	1183400	1231500	687810	579080	1288900	1103500	1836800	784290	1319800	730750	394640	747270	1211200	813950	1274100	641330	592140	826460	523890	842980	1289300	733130	1215800	736470	828080	736520	780630	1615600	642910	737970	736550	1064800	807680	870630	449290	805510	688790	572970	786730	828350	553260	1010000	925020
O75347	478320	2097700	2563400	2505400	3363700	919830	3609600	2100700	1090200	159800	518810	1182000	339910	122760	233980	209960	39340	265890	108350	39070	376140	239500	600040	106300	166120	665340	2466600	2227200	209940	1672100	267230	1588700	461920	204650	374250	1284800	1598700	145030	689430	660220	1331600	764820	886520	1569500	519580	623360	795950	619040	366000
O75348	933030	3587200	1752500	2410300	884920	1287600	1407200	1340900	474180	931870	500560	460310	535480	743940	314510	644350	1131500	348070	437700	193090	304120	804690	524130	394330	264810	1952300	2663900	2420700	957670	2130400	1747000	5137500	3459500	2205200	1347600	3092800	3717600	1426900	4183600	6429500	4296900	2726300	6050100	4909200	5193400	4091900	1218500	262960	111000
O75351	1226100	1184400	1722700	1144100	2367700	1488000	1422800	1407400	2374300	957550	949400	1147700	1201100	873090	724890	537780	455330	605030	1068600	160150	1325800	540390	1882800	1063300	850130	1779200	968920	1377500	801560	1410200	192010	1120400	359980	1362100	918790	1019700	957950	1154800	497420	345260	797050	844590	489790	1206700	415240	633790	711010	504110	371040
O75352	535470	608010	394320	927350	530170	735870	368410	734640	691920	336890	1109000	814000	762770	687440	1434600	716120	570870	541310	583560	836760	806780	658750	587160	645860	509790	503560	387480	518330	735660	458020	534050	540650	531080	647420	327730	464490	404020	436400	437780	752280	452610	586400	507570	675530	505690	728170	487510	611840	572960
O75355	573580	0	0	0	1850.7	463690	233740	0	60664	644910	1034200	1434500	86529	642370	168810	461970	55754	1035100	1122100	0	75065	0	74659	605620	57945	12494	0	0	0	0	0	37581	0	0	0	0	0	0	0	0	0	0	0	0	0	0	0	0	0
O75356	77726	95964	14690	7420.3	14505	5282.8	28126	33165	33512	11001	51292	64200	53778	26070	22024	30234	5970.7	37932	54000	91516	19166	10762	32962	25844	21749	17076	20870	7088.6	15903	15103	6873.9	6083.1	1867.5	21646	8405.7	0	0	15062	6082.1	3146.5	7161.2	11320	0	0	0	0	5269.2	6853.8	5711
O75362	21952	85783	0	37607	19492	27672	13899	0	24192	0	1431.4	190960	0	0	44165	0	0	0	7875.4	0	32251	17586	0	0	14032	0	0	0	0	0	34166	0	16918	2715.1	0	0	0	0	54954	31704	21618	10476	10225	45218	0	26360	38984	0	9008.2
O75363	0	0	0	0	42669	0	0	3341700	1095300	0	0	0	0	0	0	38307	0	0	0	38376	190840	0	0	0	200030	0	0	61286	0	0	41419	644680	0	0	0	253420	0	0	140940	188850	118690	0	0	27210	0	0	0	0	0
O75365	7353.2	0	0	0	8598.1	0	14446	4463.8	56054	17494	0	7777.3	6656.1	24668	13510	11408	22601	19738	12927	0	18834	0	0	8562.5	0	0	16674	0	20431	0	0	0	0	14632	7469	56840	0	0	0	4862.5	0	8292.2	0	0	8504.2	4954.1	0	0	9544.2
O75367	6333000	9739700	19710000	3536200	2537600	2438200	21716000	11520000	15365000	8676100	5662600	9022100	9068900	7431100	8452200	6264200	10161000	8759600	6801200	2533800	5258000	5136600	3709400	7550500	4519400	15075000	11456000	10740000	9883700	3680100	11731000	12701000	8344300	6212000	4295900	13969000	12168000	2349500	7657600	8623900	6277900	11584000	5896000	14119000	7131300	8150700	7592600	8664300	10080000
O75368	3380200	6240600	6483600	2429200	4992900	2896100	5332000	4673900	4473000	2770100	1504500	2115000	1386200	2447600	3467700	1288100	1757200	3117500	2541800	2009900	2980900	4061300	3296200	2387100	984150	7587000	5349800	5859800	3606000	6097500	1803300	4400000	2498200	4449300	3176500	3747700	4502900	4374800	2101400	2858400	4081500	2375600	3480100	5416900	7663600	3256900	3240700	2530800	1801100
O75369	31161000	48104000	27306000	82051000	37838000	30455000	39695000	58396000	40912000	34188000	35453000	61742000	60269000	41784000	39868000	32100000	37751000	41122000	39541000	21234000	45584000	16359000	45337000	43993000	61582000	36785000	27733000	27317000	41651000	44790000	24187000	23770000	23939000	28834000	20630000	51948000	31731000	37424000	29099000	29948000	21884000	24433000	10815000	26255000	33390000	25998000	18502000	23737000	40956000
O75376	138630	103270	86563	299680	48779	144430	47186	24980	145940	46449	165140	143710	146330	113260	69622	143760	0	0	245370	16162	48745	9264.6	149580	3279.6	104670	60533	15371	119440	4300.4	25748	0	265400	0	92720	1944.2	268420	24424	9456	6593.4	0	7567.6	6844.8	0	159150	0	3633.7	0	2229.6	0
O75379	76165	30255	29211	119270	157650	67803	19548	27867	45913	48597	40767	0	29269	50216	0	26400	28324	37782	38088	23465	60987	62550	21038	0	35289	13754	35965	20044	66352	38045	63911	16283	67548	134450	55346	15669	10667	139530	124790	113260	21311	265380	82192	13806	51325	49147	33482	89189	76601
O75380	916940	327210	557260	516340	459230	406130	360460	361380	1438500	479050	492180	667840	756010	507370	722350	341020	393500	444610	565230	84843	829640	730650	498440	474310	354920	444940	515830	405540	596780	263920	267970	402360	232280	775500	435020	422490	292110	556450	554200	942390	208350	1017600	590240	355580	540090	592060	656880	467040	425840
O75381	104660	363940	114580	509900	238100	107060	303980	141830	142180	134910	11878	434920	142460	53076	0	108920	0	4187.5	139100	0	100210	0	126820	60170	50763	204890	287990	129520	6259.1	199640	24590	77952	40453	89840	231210	49409	109860	158280	275260	84799	168930	78003	87687	225220	88694	67615	160060	139260	64497
O75382	80534	98788	80133	103230	43643	49109	121710	69129	119060	76826	186790	44644	65154	141550	29367	8614.9	38544	0	14981	16603	68793	14576	80470	73735	44641	87494	50206	56655	72744	161170	13327	51739	21994	56370	22226	86115	69875	55762	47992	31773	98957	11068	22438	121170	12967	30346	0	28072	50472
O75390	6969400	4145800	10841000	8693400	6772500	3769400	7788300	4103900	6761500	4467100	3321900	5443800	4415100	4992200	2042300	1837200	1972200	3395300	3060200	1458400	7449600	2010200	6485900	3329900	2924000	4147200	9191300	4268800	2540500	4187200	2667200	3020700	2997800	4883200	2935900	2467700	2649900	2108200	3098400	3644900	3395200	4623800	3040200	4461300	2643600	3074400	3052800	3308000	1970200
O75391	34795	218780	91973	281460	175330	99165	43445	97236	33592	14902	42028	26672	15139	0	119960	12265	10394	14463	0	30179	18893	29448	32769	31056	0	65336	12321	141730	0	79726	2877	87016	0	38661	50473	74925	123470	3222.3	42295	0	13101	0	25146	48849	0	23217	26942	16898	0
O75396	2853500	5631100	4355900	8349700	3273200	3606900	6179600	4163300	3368900	1754000	2249100	2385000	3301400	2206800	1658200	2518100	1240900	3006700	2010700	501360	4639600	1400700	3455700	2356800	2519400	2742800	5956400	4362800	1403800	3718900	2387700	2977900	2263700	1735100	1309500	3047600	2489500	1057800	2270900	3539600	3231800	3579200	2787900	3324800	2212200	2782300	2586600	2669400	2514400
O75400	1796900	1307700	1113900	2188900	1082500	1470100	1299700	997710	1792500	977580	1124300	2762800	1586400	1412700	441280	983570	400960	811100	1339300	254300	3461900	467440	1595300	1268300	1020100	1163500	1125300	999990	701820	847170	514180	935530	535260	1264300	725430	993840	607930	588760	662040	619580	535110	956850	474840	845740	590960	723900	648420	527730	759060
O75410	369460	1364500	1307400	1391600	809490	470610	780920	719580	946140	695880	304510	555070	531290	669800	405890	451940	459150	583280	370540	1761100	286900	283910	574880	432870	488420	979020	692420	1227500	606680	788230	637410	1451700	510330	634990	714720	1155200	1223900	700930	564510	529430	790030	681620	393940	1207200	319240	493980	514750	553890	414250
O75414	45098	18490	15558	30297	0	63415	23239	3372.6	89773	13584	6222.4	66843	8476.9	9165.9	5982.5	8746.1	0	8530.4	11052	0	101130	0	39311	21161	16922	31742	5525	10788	0	24415	0	0	0	16086	11718	0	0	0	6772.2	3891.5	1240.4	11065	0	12084	5151.8	7855.9	13251	4709	7931.8
O75419	0	0	0	0	2576.4	0	0	0	0	0	0	0	0	0	0	0	0	0	0	17924	0	0	0	0	0	0	0	0	0	0	0	0	0	0	0	0	0	0	0	0	0	0	0	0	0	0	0	0	0
O75420	59748	0	15891	22449	0	13012	0	0	36037	0	21118	134210	54611	0	12972	0	0	0	0	0	0	5382.8	0	10308	23531	0	0	15018	0	11087	1679.3	0	0	22634	3535.7	0	0	0	0	0	0	0	0	0	0	0	0	0	0
O75427	150440	287660	651950	436840	289130	517620	238270	533280	442150	193170	138760	392420	246440	248880	273910	275530	89482	243400	260720	7229	384420	55947	443110	175790	105760	734810	112650	328360	116870	182640	15705	347360	219880	368020	179660	233350	120420	115180	257620	320190	131970	194510	213390	331530	327270	249080	313090	226400	248590
O75431	200340	160680	558290	353380	355130	301640	411050	394880	236030	101310	150080	225990	131410	87874	130210	85764	92375	122880	90223	46567	135800	104990	126430	93365	72853	311240	273990	346430	91249	203230	121570	323720	140380	125530	136920	286860	273560	51193	255660	225300	304280	437880	204020	397480	215320	303650	260120	243630	311270
O75436	2800700	2550000	3335100	4367500	3176500	1747300	3516100	3531000	3795700	3133200	1541700	2352900	2646700	2571900	2340000	1660000	2092900	1993400	2277500	1397500	2532200	2436500	3044600	1868400	2095900	3411300	3485000	2652900	2409900	2671700	1138200	2871600	1395900	2752000	2461000	2950400	2906600	2530900	1773500	1302200	2148800	1618700	1217000	3441300	1218200	1532800	1176700	1279300	1016200
O75438	11386	159980	374600	377250	27684	8783.3	427600	59002	10038	20842	11220	13506	18487	13598	11330	0	22847	25168	0	12486	0	13669	0	10721	0	60623	303930	203490	25570	0	52782	127030	33065	0	0	97970	91176	0	21575	33238	97946	27858	29398	325770	24341	18299	18557	36446	33836
O75439	1102000	585080	762530	916020	884900	624170	856680	708560	760550	645070	802620	1788100	1474300	588970	650930	410130	242600	720490	492470	112690	1790700	313740	750750	567960	450400	939660	1124100	445470	975190	653620	136260	329310	101820	463170	300060	210740	195190	233010	132910	89526	446880	236050	99003	536340	126670	105910	123540	101690	70714
O75446	38839	8345.3	0	37335	3437.4	27953	0	8643.3	31505	0	30426	19508	31974	17867	17195	16583	0	8804.7	18709	0	28813	0	19354	11852	13903	5652.1	0	0	6745	13646	0	0	0	3104.5	0	0	0	0	6788.1	0	0	20836	2400.2	0	10553	13592	10756	0	5669.9
O75448	134060	62614	85465	180030	62665	98095	122670	1536.6	81199	61164	92744	199660	198380	118540	96794	5786.8	42856	105600	201520	0	243760	82738	160270	85759	37652	15578	84769	60707	36975	11165	201950	38927	9455.4	72446	24806	50461	17862	50201	449870	145630	4067.2	20082	417310	9317.8	32845	343770	352610	26869	29347
O75449	0	7385.2	15920	17994	11377	5121.8	42031	26608	9291	0	3774.6	1559.8	0	0	0	0	0	0	13808	0	0	21935	12353	0	0	15197	0	5254.7	0	2824.6	0	0	0	10878	5859.4	0	0	0	0	0	0	0	0	0	0	0	0	0	0
O75460	91009	79555	63152	66712	82163	0	105110	49468	41124	27400	185060	20015	10495	75148	0	95487	40780	0	56070	135450	22167	44170	0	29392	51849	75443	157610	77487	0	88160	39817	80013	38905	47784	125050	106320	89609	29462	16648	39333	89138	67726	50312	82410	0	81932	48505	0	10643
O75462	21976	65276	39545	0	0	0	18082	0	53056	23581	66316	65848	0	117800	0	156840	0	0	343700	56540	0	0	0	86261	0	0	7033.5	0	0	0	0	51974	0	5439.7	0	0	0	0	0	0	0	0	8333.9	0	0	0	0	0	0
O75475	2058000	1135100	959770	1780000	554210	698370	925800	540950	501740	454900	372630	670040	1352600	528510	167940	478380	185940	372810	581960	36261	562730	230330	290840	588400	487000	1098100	539890	1093800	711000	636620	530420	1335800	425130	1002900	1028400	1359100	1144500	976990	413030	1586600	690810	1032800	403440	970310	1074900	1319400	1079400	1173400	715000
O75477	320040	380910	268330	803000	426690	551820	328870	397840	279920	560360	150920	345030	639130	380190	282060	500510	741720	527270	317340	15358	244060	551480	412880	197620	382800	522050	207130	290130	687500	273250	519170	431820	272320	250480	325480	411940	434720	216920	584000	516360	318210	602670	320710	374840	575460	377670	547360	498030	818950
O75486	0	7714.6	0	0	0	0	7757.7	0	0	0	0	0	0	0	0	0	0	0	0	0	0	0	0	0	0	0	0	0	0	0	0	0	0	0	0	0	0	0	0	0	0	0	0	0	0	0	0	0	0
O75487	2153900	936580	632120	471150	2147900	228060	649640	740290	894180	406550	1066600	796420	605890	677910	223180	1118200	363330	417330	1442300	176110	932680	224920	2703800	817560	1980500	458390	1015200	378070	650500	839980	829760	707710	569540	509600	248400	1105800	486700	830210	598320	612290	495550	380100	124510	577850	387360	443600	155490	836860	1121700
O75489	2191800	2200900	3063000	2738200	2291800	1302300	2573000	2445600	3705300	948030	1389700	1996300	1985200	1146200	1048100	1063600	661680	918850	1098100	354070	2413600	1148200	1435100	1099500	748120	2046600	2860400	2180300	1231600	1865500	1873900	1843500	1499800	2255800	1518400	2008100	1382500	1647400	2138500	2991400	1300900	3259600	2107300	2280800	2047400	1894600	2642900	1809800	1534400
O75494	462260	1135400	1155700	1153700	907130	877790	1318200	712710	423210	222130	362640	543060	521200	258970	227100	334630	125930	291170	337050	47856	724750	123030	394940	304590	167990	690220	820020	961430	185330	582430	443030	744670	223010	186410	322130	882300	722260	157760	303970	447980	437550	751030	356490	711230	249060	747230	535000	410460	344610
O75496	16186	0	0	0	4374.3	0	0	0	6167.1	0	0	0	0	0	0	0	0	0	0	0	0	3624.4	25138	0	0	0	0	0	4127.6	0	0	0	0	0	0	0	0	0	1982.6	0	0	0	0	0	5667.3	0	0	0	0
O75503	216470	252660	194480	0	417140	515640	322570	568210	72887	453650	87048	92894	953330	252690	244040	98324	172800	254530	246120	160390	240650	231840	238700	308190	81206	331210	154390	173060	174770	91770	18521	104870	44422	69872	60390	66165	22117	119790	15369	14123	106700	46757	66808	119420	45771	82241	35067	106820	79989
O75506	5269.5	426710	442930	596090	506210	3999.6	352310	388590	0	0	0	0	0	3492.9	0	0	0	0	0	0	0	0	0	11518	7888.6	24920	423970	383570	0	245160	0	437800	0	0	0	356760	305030	0	0	0	262260	0	0	342610	0	0	0	0	0
O75508	13698	136510	0	0	0	0	0	0	1013.2	0	0	7026.5	6937.7	0	19181	10335	27586	0	3257.1	10775	0	11035	14828	0	0	0	0	0	0	21227	20546	0	11485	24613	15414	0	0	0	0	13708	2843.5	34602	10872	4384.4	45832	29149	0	31477	12145
O75521	1964000	630690	501140	2436000	743560	1164400	994180	397320	1962700	848230	980950	1766800	781360	814410	251360	517220	281920	975000	366120	178300	694660	335900	550110	937120	572480	872440	382470	511300	608760	376300	223260	723480	283050	672230	516550	417520	765710	649370	425860	380280	528400	590510	276950	469830	403360	533830	544220	515890	585350
O75525	69765	0	81626	0	0	19706	91451	22035	0	0	0	0	0	0	0	0	0	0	0	0	12305	0	0	0	0	0	25853	20669	0	0	16018	22272	5875.5	0	0	36108	25832	3634.5	33203	67178	19728	62596	55472	11408	9089.1	61892	35093	84386	69923
O75528	0	0	0	0	0	0	0	0	0	0	0	0	0	0	0	0	0	2969.3	0	0	0	17698	0	0	0	40743	0	12266	0	13667	0	0	0	0	0	0	0	0	0	0	0	0	0	0	0	0	0	0	0
O75529	74770	25256	0	20632	0	9180.9	22166	11693	72622	82575	45459	118380	77279	55527	90424	59834	9498.6	28258	25988	0	98896	19072	27041	16761	5051	12955	5995.3	0	0	0	2527	7019.9	0	49575	39466	0	0	0	35537	0	0	163720	16356	0	0	0	0	23380	45198
O75530	287930	66768	34136	170320	76483	137490	31116	63417	291650	226190	257180	289230	262770	282590	206150	279920	149970	190510	292790	111660	345550	97609	128000	217310	95794	22165	44932	31816	220430	23446	17500	233710	67298	245510	249160	235760	145880	208370	141260	164920	131890	79006	116630	143180	123350	162690	150120	186060	205200
O75531	670480	5027400	7317300	3228300	3059900	1333500	8387000	3313200	1899600	1015100	1124300	2002500	977740	1465900	2282800	838470	998920	1048900	834650	501230	1158800	674760	380840	725410	908040	2041300	2788100	3522300	1235000	1608900	2897400	3732100	2669700	226150	718350	4880400	3735700	172150	2475100	3117300	2222700	3925600	2396100	4168600	2176900	3157900	1545800	2493500	2193600
O75533	6370300	6766100	4743200	10539000	5668100	5698500	6583800	4409400	5338000	2092200	4158700	6775900	5192300	3433400	1612900	2862500	1210100	2487700	3293900	473390	7073100	1512500	4445800	3293900	2510500	4923900	5914600	3994500	2488600	4099000	1843900	3765500	1537800	3618700	1964600	4199600	2580100	2741600	1982000	2289100	2466000	3604000	1797200	3403700	2406700	2686500	2680300	2167300	2276400
O75534	1634100	1746500	974790	1658300	828990	883290	938660	1299100	1387600	1238500	1666700	2259200	1837500	1474000	1161000	1377400	883710	1513500	1845000	972180	2038100	938830	1407200	1704900	1615400	1236800	1609400	979790	980410	1232000	499290	509220	471170	817480	846840	644790	589130	961690	537820	450930	714480	844030	692990	715250	482590	781600	731140	627960	469170
O75554	0	0	26037	48637	0	25375	0	0	0	0	0	0	7385.5	0	16430	0	0	0	0	0	14692	0	0	0	0	13685	16333	4476.9	0	7942.2	0	0	0	0	0	0	0	1154	0	0	0	2996.6	0	0	0	0	0	0	0
O75558	89756	117140	37035	162850	42028	72528	58404	39100	14447	164170	25574	36629	52884	84352	0	28311	82274	0	0	2156.9	6744.4	2972.4	35408	34406	17765	127950	67161	130820	116780	64328	65289	447520	58222	248640	404490	360570	291810	209400	599080	937720	242000	773990	355540	319220	373070	465660	610840	829160	388560
O75563	206930	284860	56708	252410	45409	104400	36339	70915	34190	183140	59960	57981	149440	84202	26413	43887	21285	79865	75069	61420	25997	64737	83998	154950	71096	457060	136390	93275	87287	150920	23044	154210	37365	179810	134050	20335	8001.2	48640	31379	62941	47452	130990	81329	209260	35105	104260	173990	58713	35962
O75569	1386800	1738500	1574800	1205600	2330500	2150900	1560400	833860	2519100	901930	825290	1476800	846750	1024300	760260	899180	281700	1089000	1090200	206400	1341300	300810	1621100	1152100	1330200	1312800	1133300	669550	560210	1043700	290240	913700	138890	648580	566650	599350	689170	801140	351760	212870	560330	351330	293810	622380	280310	479170	355980	515520	406970
O75578	22478	0	0	0	0	36341	0	0	33294	53387	19864	12003	15822	54986	58180	59277	33025	51064	106650	26736	73539	0	25752	72924	80556	621240	0	461850	0	0	0	0	0	4748.9	0	0	0	0	0	0	0	2492.5	0	0	0	0	23228	0	0
O75582	437160	63320	217740	39578	64954	262620	61339	15726	275380	71305	144380	828650	216540	74791	137020	82781	24212	145590	86351	102200	169750	136480	275850	157640	109170	135670	47125	61008	127660	52222	41658	52135	59543	351610	90999	11947	38009	131370	44450	25262	5186.7	87922	61498	54262	35373	49840	63918	67717	38678
O75586	0	0	0	13870	6531	14754	3557	0	6287	0	0	41844	2297	0	0	0	0	0	0	0	52812	0	0	0	0	0	0	0	0	0	0	0	0	17651	0	0	0	0	0	4186.9	0	16800	3518	0	5156.8	0	0	5807.9	2833.3
O75592	551090	241810	867180	85434	363150	427310	368390	260190	502000	539210	359850	519050	990830	500090	861520	531630	828690	416890	553350	177770	796080	572610	636180	571450	287990	502580	158940	269530	645570	146710	340330	335730	253580	589660	110590	241660	211360	296560	339560	178020	93499	432550	93445	293560	167520	300990	130620	255560	338810
O75594	3247.3	0	0	19876	0	16510	0	453370	0	8242.4	1258700	2585.8	4298.5	57224	0	209990	103220	99953	8340	3306800	0	21060	8420.5	0	0	0	32195	20808	240040	90760	377870	172030	199800	402960	512680	136310	70693	152170	375700	311410	60015	127750	559520	277520	100940	378050	731060	185660	825980
O75596	0	3533.9	0	0	13518	0	0	0	0	0	0	0	0	0	0	0	0	0	0	0	0	0	0	0	0	0	2453.7	0	0	11146	0	0	0	1960.2	0	0	0	1672.3	0	0	0	0	0	0	0	0	0	0	2200.8
O75600	0	0	0	11886	0	0	0	0	32755	0	0	0	6252.3	6035.3	0	0	0	13839	0	0	9402.7	0	189340	0	0	55736	0	6187.3	0	0	0	0	12609	3603.6	0	0	0	0	0	0	12611	2267.2	0	0	0	0	0	0	0
O75602	0	0	0	21358	0	0	0	28853	0	31923	52884	0	0	0	0	0	212170	21833	17100	0	5676.7	0	12745	0	0	1294.8	9382.4	6845.9	5735.6	0	119060	26357	59180	25601	12694	21043	33477	7391.1	160860	86040	7422.3	90865	0	0	0	64211	9015.8	69885	0
O75607	323270	58970	62040	657550	69098	164520	76684	16470	269060	58096	159120	557190	222980	76644	76096	69656	0	40863	54372	0	121880	57151	436000	110340	171080	42524	76380	56431	38816	84537	0	10181	0	88677	5907.5	0	0	57224	0	2305.9	6568.5	51855	29743	22243	2984.1	22208	27599	0	0
O75608	1131300	1192700	1283400	1906400	1624100	1019600	2131200	1957900	1890400	1243000	1309100	1643100	2407100	1316200	1769100	565980	428830	954160	1059100	308440	3092300	874180	1337100	1016600	1394600	1411700	1572900	1301800	558160	1213400	78455	637070	176020	1049500	476100	485660	524910	783200	141270	144030	513290	241620	256480	900170	80656	312540	313830	237430	129510
O75616	119220	0	63724	73081	18965	18055	56359	9331	34313	3163	61143	102430	137160	0	0	0	0	0	0	0	17121	0	18478	0	0	30393	48131	9941.4	0	3613.3	0	0	2453.9	0	0	0	0	0	0	0	0	0	0	0	0	0	0	0	0
O75628	2387.5	0	0	22567	0	0	0	0	4392.8	0	8011.4	8960.1	9859	0	0	5805.6	0	0	4770.3	0	6993.3	23788	0	0	0	0	0	0	0	0	0	14173	3833	44501	0	6362.9	9977.5	98357	11569	0	0	7763.2	0	21901	0	5355.4	0	4401.4	10647
O75629	304240	114560	210270	213280	272670	232660	276630	374740	29399	734120	255960	298610	267770	131170	151430	346800	28870	31269	71978	157750	203550	209220	152770	106930	139350	245590	573100	241340	196250	243520	0	371040	15272	519110	223110	198780	200330	225090	21162	68386	370480	103510	61863	428480	22194	64483	78343	67322	28222
O75635	118910	20134	0	18410	0	111340	0	0	463290	80070	188510	524510	315700	107240	106410	1515300	253980	190020	310390	4158.9	204390	81672	352220	99273	204530	0	0	0	96652	0	54277	0	11858	2213700	86331	0	7237.6	2301900	1504000	1377800	17272	54344	2132800	0	1044700	55687	3747000	0	20362
O75636	43520	143220	176940	23028	140100	23650	43610	52516	27588	288120	56184	46702	82817	234730	41120	363120	713110	152690	112810	528690	42261	206510	69360	154810	94598	45236	142210	76879	399720	0	351070	437090	300280	98078	475270	192870	336800	425360	386220	27802	638430	76170	68044	426790	121950	220950	249280	263210	475960
O75643	9558000	9461000	8849200	16107000	8768100	7399700	9773600	7836400	7463900	6618000	9749300	10396000	10387000	8811800	7750500	6337600	4764600	6570300	7695400	1114900	11399000	2679600	8826500	6636900	6815500	9001900	7270500	6523900	4975300	7170500	4410500	5656200	3765300	6107700	3185600	6524000	4538900	4264400	3400700	2448700	3915100	5365500	2385300	5735300	4157400	4752900	3836400	3311600	5012700
O75648	7637.6	53381	16533	14773	35551	0	18929	6723.7	65454	8626.3	18385	16911	6477.5	14443	0	0	0	8428.6	0	0	5065	0	7067.9	0	0	16897	4460.8	0	2572.6	0	0	58054	8835.5	0	0	0	63376	0	0	0	46487	0	0	0	6866.7	0	0	0	0
O75663	3656500	1483000	1207600	1389200	1768300	2060600	1484300	1403500	3165200	2570200	2642800	4115200	2784400	2466100	3021300	1827700	2521500	1943400	2469800	302240	2441800	2132100	2353300	2367400	1221200	1607700	1205100	592930	2079600	1293100	68852	1693700	128720	1971900	1597000	1390500	1288000	1695700	264100	450700	1085200	423170	432550	1714100	195440	640600	707730	556980	559770
O75665	1219.3	0	0	0	0	0	0	0	51663	0	6322.9	12571	9732.3	0	0	0	0	0	0	0	347160	0	1514.9	0	0	0	0	0	0	33475	0	0	0	0	0	0	0	0	0	0	0	0	0	0	0	0	0	0	0
O75674	122400	11375	194020	3787.1	213960	244800	224120	372170	221330	30822	116380	41469	122130	53167	10238	23493	0	17808	102970	0	140380	18595	225290	0	6825.5	65472	146620	175880	8458.7	99269	16450	46907	4339.3	21657	0	14342	81852	4033.4	3085.7	0	23556	0	0	41426	0	0	0	6329.6	18013
O75676	63987	1835700	676430	908210	1301900	190040	739290	464990	163280	307800	119250	259180	161650	313740	144800	125240	548430	180590	203630	34039	390560	116370	158350	118370	93789	142420	2027700	1577700	255500	606640	177550	4892900	129700	54423	1566700	3617600	4933200	22361	16557	0	3823600	49908	0	98782	3097	13599	19729	0	0
O75688	873720	299760	347960	370220	270040	453820	453410	372250	678660	763880	603750	653280	553690	573180	843400	839210	302420	663360	887380	300570	536890	537390	536040	788350	856200	361640	297280	229190	431220	215580	51345	177910	87767	723460	249980	154370	168270	352690	98570	96929	250580	313560	131780	327150	105960	194020	189410	147590	96215
O75689	17280	15345	21028	18812	0	26069	0	138940	69637	11923	0	106060	17204	13904	2081.7	22043	0	8030.7	14793	0	30793	36235	54724	21590	13947	42923	0	4159.5	10392	5458	0	0	0	40904	10504	0	0	18715	0	0	3240.7	0	5018.2	25650	0	0	8297.6	2774.7	0
O75691	1118700	195010	66761	967480	221940	94506	212580	110060	103580	16623	106480	496020	232970	59086	43292	96375	18134	51928	65151	11042	178710	57979	74924	171690	38125	188540	323660	153540	74059	169860	5381.9	59421	0	189660	46826	76959	59740	197250	12744	31991	306800	61687	8334.4	385600	1501.7	37917	34742	6896	10351
O75694	2827800	1431400	1310800	3357500	1836900	1539300	1243600	1085200	2469000	1518800	2463400	2825600	2238100	2075400	1852400	1653200	1864200	1988100	1690400	264850	3042500	1102300	2264100	2889800	1560800	1190900	1316100	676830	1877000	1336900	1236300	1124200	1108000	1743900	772020	1193700	530700	1083400	1211400	915120	463580	1401600	669520	824870	1357100	1165400	917690	1228800	1634300
O75695	313870	296010	319600	264280	269840	235680	308170	364580	491190	478660	302650	249560	242460	494370	430640	367350	527770	325060	287730	171140	112300	244720	215890	326640	302450	474750	306720	276920	599440	238120	612800	415200	401530	660980	368120	346060	368110	318910	393710	400440	298850	520560	431500	372340	484400	378600	235240	413780	582750
O75712	0	0	0	0	0	0	0	0	6761.8	4083.1	0	0	0	0	0	0	0	0	0	0	0	0	0	0	0	0	0	0	0	0	0	0	0	0	0	0	0	0	0	0	0	0	0	0	0	0	0	0	0
O75716	16773	0	0	0	0	22723	0	0	59438	6671.4	3354.7	4993.5	2853.9	5002.9	6883.8	3952.4	5252.8	4643.9	25796	4531.7	3715.6	9002.2	18520	2267.2	4218.3	0	0	0	14086	0	11813	0	5154.4	19623	0	0	0	7647.3	3622	2587.9	0	3886.2	0	0	0	3121.1	2885	4231.4	8958.5
O75717	618930	997840	546520	886260	712110	19498	1281300	859960	56903	1124.4	603430	373510	343610	46936	3544.8	15682	28366	0	10878	29208	131570	67710	87485	43976	0	13869	720780	853740	1019.9	727890	18588	648230	35524	57757	16173	546550	598690	0	81044	87849	576930	50349	120830	776550	18387	60174	3757.6	17233	98181
O75718	865830	1725300	794570	2776800	1056600	419810	540160	541980	449660	277610	614950	1433600	465600	698670	352760	631800	117230	710320	896160	172550	915260	302270	956080	938930	1224200	547850	1092700	645060	436610	1978900	178430	985230	99230	702880	13906	1378700	753140	880020	87061	135910	897680	175240	541250	647590	36696	299580	19545	47374	84140
O75746	1184500	1115500	717720	995640	830150	1468400	684350	426580	1435900	698050	1028500	524170	527180	1023300	920120	816390	931280	738860	996360	387810	928460	1036700	937010	967520	1113000	905800	466860	623530	1517300	920900	1079700	871930	1529100	1212600	380280	863890	467320	648290	762260	428210	663700	738720	247280	693390	933770	652890	708880	512470	665850
O75764	97554	31031	41853	10683	170600	133670	141150	3115.5	86926	11640	23836	36079	180060	19377	53695	2269.5	0	0	0	0	184180	0	59360	0	12434	0	17632	17492	0	0	0	23918	0	0	0	10217	0	0	6031.3	68510	0	0	0	0	5602.2	0	0	0	0
O75781	180230	296460	581330	24140	336400	223370	760610	449960	150450	276290	0	133410	113350	283420	51400	205220	260820	182170	215370	0	72121	1781	83610	155600	187910	414340	355250	423550	210630	293630	339680	1126600	325200	340410	917400	1195400	1297800	797840	1037600	1183600	821410	910600	601420	1098000	1036900	845270	872020	825820	1037200
O75787	93347	161220	21808	98330	147710	59606	250590	54283	124520	8234.1	41644	199700	47640	25120	11999	88350	0	9690.7	37784	8740.6	71239	0	91758	12695	76241	102950	298780	7637.1	11267	74011	31277	138960	22673	34213	13841	10295	89929	9617.4	75799	104460	91210	107460	108670	123670	63150	92861	108170	73546	21376
O75791	57981	98639	132690	116660	10105	120790	25078	37056	11322	14010	5121.5	32863	46590	8941.3	166110	9162	0	17419	2146	24127	6503.9	56962	9579.4	11239	38077	412430	0	138160	19156	71708	62740	34349	362890	68306	1567.2	5757.1	11442	0	0	0	11991	40004	0	25645	0	0	4033.2	135550	0
O75792	156200	196090	129120	352930	14004	236760	14814	18230	136050	38780	40924	218350	239370	38163	0	0	0	0	48072	1615.1	97215	2609.9	281470	110380	0	134380	5906.2	180860	32152	28573	20374	15140	0	46857	30329	23855	0	48581	0	0	0	47814	0	12316	0	0	44816	0	0
O75794	72014	41902	18650	67830	53439	34497	33965	13681	21130	42817	37755	131250	221150	108760	132430	12056	44248	9875.2	130500	143350	47478	713190	79457	33917	116060	19208	30762	29127	119860	28471	0	0	0	174760	141700	0	0	38895	0	9204.1	0	0	1061	37564	9008.6	0	86234	0	44830
O75808	0	0	0	0	0	0	0	3943.2	0	0	0	21529	35552	0	0	0	0	0	0	0	18545	0	0	0	0	2107.1	0	0	13250	0	0	0	0	0	0	0	0	0	0	0	0	0	0	0	0	0	0	0	0
O75815	0	0	84989	464350	161790	0	105770	91504	0	0	16061	6841.7	0	8418.1	0	22539	1396	3042.4	13734	8164.3	0	6182.9	7002.2	22787	0	73780	328210	329830	5873.5	89864	0	715800	0	0	0	468870	875000	0	0	0	640200	0	0	380550	0	39313	0	0	0
O75817	100360	0	0	20559	25949	58995	0	0	119090	6410	61045	51278	24885	15871	0	11017	0	0	13159	2322	12539	5619.4	92887	26408	17001	0	1774.6	5656.2	8422	0	8446.3	0	6506	43375	0	0	0	33402	0	0	0	15938	0	0	0	10631	0	0	0
O75818	186700	65365	32889	220630	68992	36948	96634	32209	137400	32221	109830	287170	112530	100050	69163	59982	7861	45412	61253	26896	241700	37984	95372	67654	40532	55417	42764	19190	31829	8939.7	24628	9473.2	12593	83914	6530.5	2679.7	5191.6	34270	8765.3	29686	0	31374	11035	0	15998	22836	7359.2	2315.3	2837.2
O75821	2190600	1710300	1932800	3267800	1590900	2172700	2017300	1656200	1538200	895860	1132600	2933000	1754700	1058000	521500	794270	354820	788160	1091300	624050	2212200	716220	2547300	1249200	991690	1875700	2097200	1148100	816520	1344300	338010	1016800	258110	1570800	944360	1077600	934140	1071000	614490	832160	992640	702830	663250	1265500	461180	538190	819310	706100	332530
O75822	303870	779970	1076000	706330	866980	499530	1187600	918450	413970	96375	219380	451520	651010	117860	61334	333380	24634	188870	380860	37817	606720	43971	538680	483850	285620	591040	851400	1211200	70041	958950	8312	536670	0	58205	276000	586570	551570	100130	71709	280980	565620	149140	237820	678390	143310	295640	205670	199240	20838
O75828	918710	452580	1029300	743260	646280	433440	856840	710310	335670	183340	638420	700180	647630	530250	265840	89105	162030	250110	276190	125440	467910	105700	354370	415640	650170	523610	285110	687580	679300	1007000	37768	479430	67719	182900	93626	311890	284450	174190	76003	51346	441180	233520	56173	361170	20347	78723	137290	28121	4566.9
O75829	0	0	44578	0	636080	0	0	0	0	0	0	0	0	0	11972	0	0	0	0	0	0	0	0	0	0	0	0	0	116690	0	0	0	0	0	0	0	0	0	0	0	0	0	0	0	0	0	0	0	0
O75832	2468300	1116700	951310	1459400	707500	1108200	1076800	701530	2120400	631150	1535200	2236600	1183700	1079900	1123300	639970	290320	812590	1321800	262310	1427100	813080	2076500	522040	907880	801670	1060700	501630	763060	709880	164030	441050	290280	975340	497590	291080	428150	711700	272110	194300	346380	452380	321910	574770	256780	291990	404620	229130	131940
O75841	0	0	7750.4	0	0	0	0	0	0	0	0	0	0	0	0	0	0	0	0	0	0	0	0	0	0	0	0	3599.2	0	0	0	11500	0	0	0	0	0	0	0	3532.4	5512.4	0	0	0	0	0	0	0	0
O75843	368220	312110	465850	423050	96551	44393	173280	187420	271180	170170	127000	330980	346710	206540	223710	54593	188510	141690	272140	39667	118470	124240	154130	215210	107810	382200	324020	287680	175460	171830	2065.2	218690	148330	181340	17739	26419	15091	163140	84996	30428	3275.9	127830	3094.7	161010	14813	27513	19649	59620	99621
O75844	2059700	666820	1010700	4744200	2313400	2060300	2924300	1912600	2030400	1698700	1841700	2505300	1448700	1508700	1229500	1635200	762160	1416000	1113100	1053200	2301400	1298800	1822200	1414200	1222100	2247100	4187800	2081300	1351600	1889200	1047700	1275200	881040	1136300	942810	1373700	1131600	548790	861920	1222800	1032800	1541200	1381200	1475600	1208700	1109800	1119300	1168600	1128300
O75864	50237	30658	0	0	38036	7727.9	0	33246	55939	1688.7	14627	23416	41440	8352	29600	0	0	0	33117	0	12798	0	19302	15618	0	0	10097	0	0	5485.7	11876	0	22383	0	0	0	0	5313.9	10225	12805	0	6836.5	0	0	0	0	7790.7	7641.6	0
O75874	13400000	11569000	9494500	10014000	16004000	27470000	15027000	13084000	18378000	12688000	14768000	16566000	16406000	12568000	14931000	7424500	3998300	23339000	12145000	6432000	41740000	6380700	17201000	13698000	9318200	16331000	10540000	9396400	6768200	9088400	1808700	5632300	2477200	11345000	7647600	3677900	4318200	7389900	2816000	1888900	5695500	3986400	3129400	8037600	1674500	3505100	3156400	3544700	1491900
O75879	41119	15356	10232	29119	9965.3	35792	16423	8954.9	36648	23822	34134	40648	27555	27295	13453	9363.4	11640	21692	20289	0	36746	3276.5	24818	25530	16974	27713	14863	6244	21030	8418.2	0	0	0	13356	0	0	5014	12286	0	8040	0	23646	0	4100.2	9024.2	12862	10851	0	10253
O75880	151080	98264	152080	1371500	116280	449250	157760	113590	256290	44806	301460	209250	77686	79529	35134	48914	19064	51998	23788	18946	241940	132370	104500	41540	9627.3	100550	105800	85125	101230	120890	181450	39096	231190	354450	184900	29805	35998	210730	422020	751800	52236	354540	645120	88124	507520	289250	217050	693220	199670
O75881	490450	1731900	468450	56178	56437	542220	54349	64821	415870	583680	298240	313170	329600	498020	285930	386030	675590	300790	360680	116890	319770	693060	324410	328210	180550	179840	502460	359700	712940	104480	697740	2298800	1180500	989910	1347500	77619	2780700	602650	1737000	1554700	158500	929280	1629200	760660	1912800	1285600	1784400	1400100	1674000
O75882	133650	212650	113170	122020	113720	63847	55169	239390	123070	186470	557370	67008	137000	160720	253900	520330	295490	194090	284610	693760	144050	480740	86154	219980	238200	55779	127800	73351	274440	56794	73756	129100	31718	115860	75330	196620	189320	194970	4787.9	13458	159570	34468	49227	254670	23014	146120	66654	24636	21886
O75884	1118000	535700	742690	302930	542530	1726100	400550	523680	2136700	897540	1559900	469820	1768900	738210	1603300	776530	346270	769240	1191100	339780	472690	838050	462820	1375600	520920	683960	222800	309370	635830	202400	35603	169800	32942	964680	421070	125150	111290	912000	123200	18966	114200	113170	64954	246530	61619	87009	142970	87988	39149
O75886	307830	428070	299780	199380	443870	545450	558890	395710	342710	186710	165930	458620	261160	283610	160700	146660	54376	221340	390620	18372	247720	67306	350650	173090	257210	276960	301510	380650	113070	542320	46183	197760	57471	194310	163580	137850	267540	153500	129050	57982	198260	164850	105870	246790	65323	71278	115300	98017	95790
O75888	12880	65052	35088	33058	59107	76018	16218	149860	18185	49982	68588	0	36242	44466	83621	22424	35594	12695	113750	0	40769	7368.4	290830	9223.2	30217	62128	10935	13474	46798	70935	40316	4487.9	23645	19853	44541	0	10930	20528	18383	24223	43064	17575	24104	38866	23215	25727	29003	30251	30318
O75891	1248700	137580	88999	1506000	135060	807770	622000	192550	87109	324380	451480	779050	885070	461850	630700	162760	365090	669360	138260	42614	603680	426090	636450	732890	251200	770930	217020	146240	290420	976940	457440	31189	239660	230730	145110	149450	7870.9	326540	159660	197270	262900	339140	303670	503990	230590	158910	244960	245800	69850
O75907	240740	244720	333700	163120	283260	96815	308830	442980	714160	147310	103010	405400	187750	205020	257910	149340	229230	191310	236960	193280	245950	100190	171810	123460	159940	291450	331000	184260	112780	163120	163020	199710	89079	96655	75852	243300	186510	66804	56688	36820	162940	60296	45945	230420	98357	66425	97794	59082	151020
O75909	230870	128060	95859	200370	124780	166170	159010	64669	140340	25748	89839	210950	191720	70010	73250	29346	7429.2	48749	65191	58529	153220	55550	109970	94621	29282	86852	174180	80991	74124	91387	98715	43118	11834	206370	21140	65907	20886	82491	25097	25072	9135.1	71154	14968	44732	25332	42847	39195	18207	17150
O75911	75957	169780	205130	28676	29368	83535	261700	576180	243030	95547	66144	44717	59782	154450	320830	178990	33357	99615	17970	246150	543580	38873	131430	34949	9081.5	82702	62103	85086	19140	19443	6947.4	56942	0	81614	16784	39209	22360	16079	16282	12153	4099.9	31046	23888	29110	26373	21620	18545	74039	21072
O75915	440540	2368700	2186900	4217200	1988600	1262600	2464100	2225700	227460	307550	490630	331050	464560	103830	198970	819530	240920	205780	206930	305060	660750	482460	712140	90197	101570	3011800	2212800	1975900	126020	1100700	732340	1825400	954300	889350	467200	1660000	1463200	592400	1110800	2469200	2404400	3095700	2070000	2607100	1632400	2288300	1927800	1481500	1079000
O75923	1173800	1886900	704390	1179900	741480	1329900	1798300	1521400	704440	3103000	3173100	1723600	1334300	4065500	925360	3587200	5951500	1862500	4095200	1661100	1361100	1855800	1299400	1712800	870610	2011300	2189100	1852300	4286000	1389400	7323000	7163900	3135700	8593100	4370700	12694000	7061000	10250000	4173600	6913900	4193800	5104300	3366700	5350900	6401700	3711200	3450000	4585400	7690100
O75928	36449	10461	10433	27378	11118	0	26050	21848	58025	62899	42556	41519	50726	50223	43506	35083	68086	48929	56464	0	55186	33153	44430	42502	33389	16347	7072.8	12564	0	7998.2	26247	14072	31024	52776	20692	13325	3056	31102	34080	0	0	33165	15525	17628	27000	32074	28748	36081	40511
O75934	1049800	603770	495220	746770	583930	748690	764470	516790	561440	182750	416380	657660	625330	400570	94180	201720	69826	198530	225710	59361	655380	112960	387490	295390	161240	479710	773930	534610	296780	540950	237950	499560	196180	537340	472490	475420	349390	393070	331410	679520	364950	629170	365460	438870	432970	554540	538240	436370	452780
O75935	51006	265990	355000	400470	439200	109820	355740	346780	5748	42509	4820.3	0	8574.6	7276.7	12404	0	59914	55706	9556.6	27172	14160	29645	14088	29299	2746.5	133270	237540	308190	51412	296930	202300	268480	207240	7875.4	120950	288490	380360	47965	185330	239040	395100	125790	242120	334180	265730	215210	216020	275080	257340
O75937	191870	674330	678570	935900	793260	369680	1116200	432020	232500	34874	113780	188900	250830	40895	46045	94695	112820	65190	70675	82511	234010	131820	101570	51797	46427	215390	467640	505880	181590	606130	346930	230840	271530	441630	306830	275800	400990	209110	119830	165100	191080	192560	215700	344110	102880	342020	378590	135550	95085
O75940	143070	70937	111110	265560	0	84160	0	75937	118520	11766	44867	204680	182990	35678	0	13736	0	35496	45484	0	218360	0	102800	91338	16211	105530	83393	17071	2100.9	76131	0	83473	0	0	0	34013	0	28194	0	55861	0	0	0	82157	0	2700.5	13737	0	0
O75943	82021	18548	23898	228780	35157	11677	57876	16157	0	66849	0	8533.3	0	0	106280	0	60678	0	18336	333450	0	172310	19290	0	0	47385	0	19157	38020	4563.6	36788	36495	53011	0	75242	22894	22728	42952	27768	39755	0	39001	0	54820	61469	44734	39577	0	0
O75947	1254000	4172400	3728100	4621100	5581800	2117300	5676600	4675500	1894700	1110200	1018400	1479500	1438400	1031700	452710	751890	455010	893500	719750	344030	3175900	602320	1489100	1397400	726460	3334500	3261500	2691900	731900	4126700	676300	3295800	848780	3786100	4070400	2746500	2810900	1240300	2032000	6843000	3560400	2816000	3698300	3798800	2995300	3805800	4265400	3913500	2788700
O75954	41215	68079	132630	17771	104670	62857	162690	92130	7630	154320	24441	25226	35571	145520	147220	94152	519270	176190	32743	116040	56574	141140	8931	95208	89102	160960	80725	88527	283710	144870	269950	440500	213420	205270	208650	368180	235320	151380	139170	246630	264940	177400	117290	251940	303430	221740	249060	328560	550250
O75955	4894200	2369800	3188600	3430800	6115700	3316700	3376100	2175700	4636600	2802400	2815900	1657200	3673900	3636900	1515000	2889100	3456000	2008200	2086400	1143200	3655800	1297500	2708700	2002100	1565200	2896600	2672600	3066000	3068000	2729700	3306800	5403600	3603300	1833100	4143100	5503400	4605800	2086700	4295100	5274700	3427100	4072800	3560800	3104200	4982000	4454500	4534100	5675000	7613700
O75962	590250	342420	179200	1680100	342690	402270	201690	77218	220040	192780	348130	429740	263680	305700	322570	258210	186710	238860	491840	179100	442970	144640	431770	530420	617540	215310	377390	64091	224980	574410	321360	118410	52724	668530	177260	182650	66759	561300	108540	87847	40198	279460	46459	36008	117110	217150	194920	46797	64011
O75964	2024000	2357700	2040400	1640800	2273100	2043900	2406600	1959800	1811400	2009300	1890000	1660600	1892900	1919100	1820800	1935500	1739100	1334200	1513400	859650	2305600	1988300	1764400	1660000	2245000	1899200	1515300	1819400	2139800	1269400	1509600	1997600	1841400	1996500	1364400	2011400	1997300	1443600	2053300	2933900	1803200	2783700	2742000	2100000	2420900	2294500	2528300	2746900	2268800
O75970	379830	116150	12003	69885	0	227740	22789	1549.6	192830	234420	398480	468830	264460	278860	86957	472020	161560	66534	464070	2278.2	219120	173320	77330	95492	267540	20631	119660	93593	170550	0	291360	169270	229450	159200	190960	198520	280900	243700	162770	84516	46871	103280	18676	92787	75054	80568	58480	78912	201820
O75976	1115000	165980	153380	769580	236060	259520	123280	203820	262530	65566	885910	430210	269920	444210	82001	1839100	24142	83105	678330	273970	448890	72205	322740	975370	236190	124480	284520	132870	83067	740460	27767	0	42209	55017	16398	123650	12987	38829	117530	34154	133830	76412	0	145250	41180	10513	98414	29141	137500
O75995	640980	627790	419270	510890	302880	465270	209280	283720	295740	303420	194620	338860	353420	224670	624640	179300	187030	272530	249470	96544	181180	611330	362620	582460	224840	919120	291350	597350	332720	501030	99427	299840	81297	525590	205870	66672	146580	164500	71631	154390	188700	327560	106160	366170	30831	213720	304630	67038	34206
O76003	1492200	1575700	2205900	3488900	2128900	1529300	2449900	2362100	2348200	673960	1545600	3373400	1816400	947520	472180	1011200	254470	1295800	975830	328920	1288800	571840	1740700	822870	920450	1412200	1317800	1446400	567340	2045800	321480	729020	132210	1137100	529960	613530	692020	710150	187790	179420	683560	318430	298470	1077400	181250	421310	385020	140470	105600
O76021	1468000	968450	1153500	2087400	1306700	548200	1121700	715520	1084300	764570	1109000	1793200	1181900	928000	1111900	2187900	243630	725160	932950	1169400	1510800	606890	969910	976240	1163800	1782400	1364500	1024000	677750	3077000	390590	545210	460510	870090	416830	380770	345150	1011300	311720	435920	308110	787170	570570	306960	465530	713530	488820	415230	620870
O76024	365520	1577000	501470	339550	897430	536430	1138400	699960	1102500	964680	775610	697070	386430	611800	355730	604950	1128700	321630	395320	445870	1042300	471610	886010	350600	502960	551290	412080	621040	976840	372840	888370	1086800	731340	466410	894950	2265500	1530400	840230	2079300	1666700	1440200	1234200	442180	1246100	1372900	1102700	860040	1668300	2581400
O76027	2590.5	54676	29733	0	136150	18319	55282	149750	1246300	12953	0	21932	11704	0	0	137130	0	81588	80082	0	53203	0	0	0	38849	0	95410	12525	0	0	0	13639	0	84173	4456.1	27362	24552	90323	48589	49146	0	105530	0	114310	29733	56950	43680	29361	15612
O76031	159560	147280	125300	399220	200320	160500	228940	179720	123680	47578	72416	379120	323230	52793	0	29008	0	39395	43565	0	169120	0	202820	90222	31537	239380	243680	142740	15023	81466	0	54513	0	93179	134080	48144	61527	53188	106890	163050	34738	61914	187970	48006	135140	183600	191760	94120	70056
O76038	0	0	6081.3	0	0	0	0	0	12565	0	0	0	0	0	0	0	0	0	152050	0	60719	0	1826.2	0	28756	0	0	0	0	0	0	0	0	0	0	0	0	0	12736	0	0	13505	1560.2	0	0	0	1889.8	0	0
O76041	110970	14350	369350	46396	228830	488720	420950	416280	561390	685670	94823	42987	107710	457300	136960	198720	814020	218280	159520	32598	153570	203760	115170	65064	61891	254020	209730	589360	483330	4241.7	149370	1340000	238810	429540	1299900	1465000	1246800	853270	895730	1129500	331820	534220	174470	727460	577660	387300	588390	1251100	812320
O76054	222970	21049	15421	56760	21670	7758.3	0	355790	63282	7939.1	197610	156590	22219	43907	13696	126590	0	127510	256480	12416	69948	8010.9	59787	111800	12282	0	10070	41340	34619	81767	0	24901	0	17964	10061	0	0	8119.5	0	0	12664	0	0	0	0	0	0	0	0
O76061	0	9195.8	9536	8915.8	0	0	7826.2	0	0	0	36716	0	0	9210	7851.4	192710	4178.8	0	0	45576	0	0	7954.3	0	15579	0	0	0	2710.1	0	0	12942	0	0	0	9167.3	4416.9	0	0	0	16392	0	0	10614	0	0	0	0	0
O76062	84065	96825	177530	17038	223200	90744	584150	110560	89025	165720	50947	54142	95951	192380	245130	134370	165900	223370	175250	77817	326180	54026	138390	115170	136540	39204	38794	83213	134760	0	89161	106300	126630	116780	116300	70929	93535	77345	155600	64280	35549	137140	48794	83315	70671	78010	98726	152610	146750
O76070	129500	238730	254170	334870	573660	189530	416520	262320	171030	379480	126290	268950	60545	426390	74131	122900	296810	253330	1353100	0	388730	511110	369220	88368	435920	338620	775540	563670	489530	1859000	360130	1071400	849030	845840	494600	576200	857750	480380	395890	315550	981680	517290	882800	827750	496940	974580	596930	855040	457280
O76071	1119100	449130	328750	1038100	652290	675000	805750	646390	1587300	790360	493110	1136700	949470	512690	613330	434040	210290	634770	919320	147410	772950	476540	1684100	720880	578870	866820	373030	242610	315760	559350	18278	160570	10124	634090	148340	165060	256470	379020	20675	3570.5	218280	41436	6741.3	323340	9759.7	27578	42489	22082	17815
O76074	41203	79913	44635	0	152950	20949	426920	66036	152630	319320	18426	0	8794.2	299890	61244	103560	446320	130760	142830	2365.6	8043.7	373960	99761	71111	159080	49937	5470.1	199540	706300	54662	71431	456300	102410	203150	326090	217280	367040	607360	281200	14744	313600	108710	157350	369250	103820	116860	79364	181750	229720
O76075	16231	19757	37094	0	27136	67536	19669	0	56421	6144.2	33291	53556	56861	20973	21834	0	0	0	15308	0	29422	0	6793.9	5401.1	3839.2	0	1261.6	0	0	0	0	0	0	3725.8	0	0	0	0	0	0	0	0	0	0	0	0	0	0	0
O76076	0	305060	57896	0	36124	0	45305	4147.5	54188	90977	0	0	0	6354.3	4162.1	49487	45935	0	0	0	0	23438	0	37076	26581	97396	35010	287460	49334	3492.2	90555	135100	105820	0	0	623310	440480	0	297730	68672	771960	12110	0	186310	40362	49894	24167	31558	33447
O76080	55043	0	0	12518	8728.6	0	14929	0	36816	26776	24653	71059	48440	0	47512	0	0	0	31238	0	25943	14922	0	13381	0	0	0	0	10294	0	0	0	5053.4	19236	0	0	0	4562.9	0	17935	0	0	0	0	0	16751	12125	0	0
Q4V326	0	0	0	0	0	0	0	0	0	0	0	0	0	0	0	0	0	0	0	0	0	0	0	0	0	0	0	0	0	0	0	0	0	0	0	0	0	0	0	0	0	0	0	0	0	0	0	0	0
O76094	2641700	1325700	1234900	2181300	1349900	2008100	1493900	1183600	1132500	678320	1195900	2859700	1178800	811500	916360	1123400	305520	818860	907630	362080	2017500	863790	1727700	1109800	1092200	1542600	2258300	1408400	701910	2178700	353410	590240	359110	991460	360190	586240	609770	810050	639670	524460	1767300	878930	716090	900740	555900	848250	731540	445210	381310
O76095	86371	87638	78776	106200	114990	127990	130840	109300	155620	52904	92548	192930	121710	91026	116540	119940	35628	77109	75296	109340	94459	54276	99061	65491	73169	77579	156380	65950	54407	60273	25811	0	29770	38597	22792	40933	33631	20123	38402	53273	43979	68887	44532	59325	26114	65514	63546	33598	29590
O94760	3816900	3781900	6989600	479690	6780900	7160300	7205600	6170200	15391000	3043500	12031000	4726400	5263900	5999800	13127000	4231700	1705500	6627200	7531900	2495900	8828100	2002200	8156800	2322400	2484900	7763700	3379300	5796200	4282700	491550	1436500	3482200	1656500	3315900	3377900	3129600	3142400	2515400	2673000	1602100	1412500	2195300	1244000	2767000	1038400	2064300	2057400	3163500	1463800
O94761	0	65537	78816	0	121520	0	58779	10249	0	0	0	0	0	0	0	0	0	0	0	0	0	33245	0	14763	17710	70807	43005	72001	30320	24235	47611	93000	29873	0	0	83477	69804	5310.2	7639	4480.5	101570	23556	7546.5	68976	14335	9278	0	16118	13678
O94763	73164	132030	80468	80246	67433	100670	45016	130870	51898	13110	89209	132680	127780	15192	67228	144530	55615	59066	99473	0	94354	43910	88816	46267	45102	6789.6	27450	2805.4	67187	28011	22348	64545	12695	49782	110270	37979	20462	39340	49577	27777	110580	97873	57306	101660	5717.9	150410	114350	23729	27741
O94766	306410	657250	177850	702140	814730	153270	446410	174520	416250	182270	138270	336250	348080	155440	82415	419070	38690	164900	118190	21346	286480	52964	506260	274520	457400	401150	795510	476260	170770	295180	18462	571080	13469	228390	25407	532430	952610	52331	12708	21560	886550	27626	30866	187430	64053	34200	47335	16183	89683
O94768	88110	59765	67648	62482	42798	126890	0	25461	76825	47516	759990	120750	126190	55038	22751	31060	11050	65334	47115	1689500	87138	17413	118210	155620	89680	64266	33175	43458	36754	60055	0	0	0	5095.1	37303	7182.4	0	14702	0	28571	0	70446	20820	0	35729	9419.6	0	0	0
O94769	12968	10664	0	0	9815	0	0	0	10754	0	19282	66838	106830	12797	10487	60114	6513.5	13022	76508	0	245680	0	13740	15584	97558	0	40664	0	31166	76167	11068	0	3717	7599	0	0	0	17208	28152	46563	0	8142.8	10130	0	0	31797	31070	0	0
O94772	0	0	0	0	0	0	0	0	0	0	0	0	0	0	0	12721	0	0	0	22654	0	0	0	0	0	0	0	0	0	4173.1	0	0	0	0	0	161270	0	7845	0	0	0	0	0	0	0	0	0	0	0
O94776	915730	889840	777230	2032600	1042900	797610	1000600	704000	713050	542250	324520	965880	1016700	576800	602530	360210	513670	497420	468510	138330	1097700	443310	606600	558870	545000	850940	1010800	541710	770450	715050	560000	634200	448960	945040	406780	789510	527800	570260	768820	622450	413280	892140	462750	639220	907640	507480	604320	569930	809180
O94788	138000	271430	0	30134	335180	48150	0	42362	15773	284710	749850	0	9859.6	383490	76450	1697000	77275	32573	26372	190630	11506	232220	30861	235220	69572	165330	40052	72658	714070	13423	83223	328370	104390	215460	110680	421820	415410	156540	188740	9314.5	378750	84024	53946	543590	144380	220350	172780	51216	35678
O94804	272280	768360	410250	725410	441690	387420	325080	872520	85168	94194	69428	170480	139540	52305	134860	48712	66545	458670	60539	358960	140030	132250	126950	121970	73121	848180	593020	718740	120410	955970	67398	681310	88859	360160	414040	442580	344510	316270	241520	347840	484470	496350	203980	681100	208460	390620	437300	350710	220340
O94808	110720	131950	17472	1171200	72715	37600	0	106480	0	0	111100	156030	31811	27009	39879	84848	0	27938	64726	0	98584	12363	75290	85205	150460	39343	40153	34010	13682	690750	0	12163	0	52227	0	47264	23775	2028.5	3916.8	14134	67506	7780.6	17532	12719	0	3888.5	22715	0	0
O94811	175010	22099	117800	115340	241620	198880	55791	61293	178070	200840	307230	147620	79274	210200	102840	463290	367590	273560	255080	475140	60277	340960	113070	128220	186910	46693	5856.8	48144	741110	4710.4	1104000	128710	339780	271800	512160	178310	259910	425080	210020	330540	98678	257630	265830	49406	283580	446010	507560	116630	342450
O94813	0	65203	13659	0	0	0	0	0	0	4202.7	151250	13802	0	12613	6262.5	6802.8	19193	0	10883	0	0	27314	8639.4	0	11909	18629	0	16603	17188	209900	0	22953	10439	0	0	9045.8	8924.4	22507	38717	62670	13811	70605	10658	12024	7507.3	122560	11320	42349	94240
O94818	0	0	0	0	0	0	0	0	0	0	0	0	0	0	0	0	0	0	0	0	0	8581.8	0	0	0	0	0	0	0	0	0	0	0	0	0	0	0	0	0	19490	0	0	0	0	0	0	6562.6	0	0
O94819	147300	20626	143650	42948	75149	149400	315120	355980	232490	418430	0	81394	96028	179360	287310	90496	237790	101700	55780	71319	60283	295130	97177	148360	70456	104480	60995	97375	343700	66791	62550	250200	50344	437550	190120	657600	355000	396080	82759	41960	78263	59867	5951.6	229270	107380	55234	96864	107670	130380
O94822	348500	205340	129590	573930	431520	181050	94242	428460	167100	81461	165880	806890	293830	258380	529790	102610	119590	251220	605460	185150	309840	125760	205590	446440	147800	197430	250620	25131	132680	162520	62791	53955	115490	371580	42316	106460	22032	151910	170590	91825	89130	200660	63128	78622	106880	173040	67873	78775	83675
O94826	3071300	3067100	2567900	3557000	1751100	2763700	2713300	2113500	2843200	764620	1597600	4358200	2140400	1129300	690910	1063700	491350	1147100	1061200	434200	3092300	530010	1927800	1028300	988140	1440700	2355100	1711000	1024800	1807700	1063400	1943500	863900	1938100	1448100	2013100	1581500	1279800	1165600	1871300	1783700	2038000	1014200	1906000	1120900	1620200	1444500	1228100	1351300
O94829	394560	131390	195720	172180	205890	156890	384720	119380	60612	80739	76106	147460	167340	104980	143360	38229	32014	72225	41343	21602	102320	179270	52656	75772	86073	192740	60287	102470	67768	88254	8401.4	101590	6254.8	59981	19397	100190	111970	27394	0	16531	49731	30197	4230.6	136640	78398	19249	10103	112490	93671
O94830	109180	193020	11022	0	15387	48867	8596.5	22264	89723	70466	82630	78152	113520	43999	48449	51377	21218	47933	56702	0	99756	36623	111620	78771	41718	13142	7847.1	30106	54623	36585	8626	8284	9835.3	54077	24980	85106	0	36769	27682	8137.3	0	31195	6456.9	29881	10509	32677	29255	8459.3	11473
O94832	3805700	2950500	7934400	1455100	4999300	2613500	4230200	2815300	6414900	3061900	1848100	2118100	1694100	3140700	2726800	2403900	2618700	3812600	1685200	471600	2834400	1655600	2115000	2077100	3719600	5404200	1900800	2435500	2427000	2364000	2500400	3468800	2182300	1891200	1939400	5382900	3497800	2171700	3420800	3450800	3581300	2879100	542900	3069200	2971700	3246700	1878100	2971800	4037700
O94842	25256	6325.4	40839	250990	144780	117210	14881	12180	90359	5803.9	40745	182950	107580	47429	5110.3	40903	2547.4	14676	41503	0	93431	0	61288	113060	7499.4	94719	115600	31662	23251	40952	5031.1	52965	0	19029	41318	33758	32660	48899	0	23591	23304	16495	17654	4867.7	0	15073	24670	16360	0
O94851	474490	772420	636150	2192100	396440	252530	252080	462870	458030	356100	409900	624720	892910	1068800	704950	245730	34337	222830	939260	388810	482110	26511	1407300	452610	587200	317860	918490	154010	182860	1095000	23843	65267	26374	378240	53368	49201	81355	232750	80918	74783	66496	69915	87433	94791	48206	205630	128650	73993	38670
O94855	3999800	2870600	1650600	2306000	3321500	2498700	1996100	3022600	1423200	1597300	2699700	2999600	3480000	2816700	3156700	2455400	580090	2535600	3303700	877690	2632700	2565600	3044400	4465000	3131400	3143100	2684800	1805800	2048700	4233600	394530	365900	309400	2278100	398420	323570	565770	2156100	314170	196220	1022900	601900	976680	1392500	263690	817160	369750	125120	170700
O94856	0	0	6089.9	0	0	22530	42146	3299.6	9645.2	48879	0	0	25507	24738	50359	15513	100110	17486	0	0	0	174300	0	0	0	49801	0	14701	88437	0	269780	67570	95376	142120	15857	120350	70195	55185	57513	105540	42790	87039	44531	21958	151010	100610	46319	95602	64737
O94864	29004	19485	17112	35381	8604.1	14612	21761	8872.9	18184	0	0	13098	31014	7122.4	0	0	0	0	0	0	22128	0	24891	0	5103.1	13961	21769	10720	0	0	0	0	5701.4	8052.4	8472.1	0	0	0	5253.8	0	0	13360	0	0	0	0	5022.2	0	10795
O94868	85420	58044	59235	45870	27869	52153	67184	6173.9	105940	158650	168560	214870	232320	412670	425480	457680	129300	102700	471240	0	168440	20777	186630	162810	341940	80973	12421	13067	38717	19435	6638.8	14947	10802	58873	31448	7871.3	0	50186	26045	20825	11005	31994	11295	27715	17912	41695	34993	10617	15376
O94874	1934600	2463400	2904200	2545600	2295500	2100000	3357100	3383000	2293600	1495100	1387000	1317800	2539400	1427000	2132400	1117300	1273700	1637700	1579300	1126100	1704100	2560400	1586300	2235400	1613400	3476700	2000500	1967000	1366800	1838400	349660	1673700	836150	1608600	901580	1626600	1794200	1505300	1042800	1450600	1501800	1299800	1002100	4044700	1163000	1360700	984730	1203500	755270
O94875	395980	293310	376530	0	1123300	520060	617980	545910	76768	555550	186480	59407	192480	351840	146270	121620	387560	365690	292720	98170	52720	176310	148270	81585	308140	1199900	356130	1006800	1084500	228560	1209100	1529100	2025700	496560	354830	1467400	1187600	568340	759110	1309000	1388400	821130	1439500	1087800	1159600	949650	1466300	1672400	1194700
O94876	236860	6789.5	0	0	52496	117520	0	16961	0	104960	230220	4660.4	470180	171950	146530	121060	63096	0	185450	4586.9	224060	0	5281.5	170160	83482	0	0	0	68055	0	53269	0	0	154760	0	0	0	158830	47727	47838	0	59976	45344	0	12918	0	0	47744	0
O94880	29794	34628	65924	37047	15914	47660	73093	112800	71649	10892	10698	58487	94302	52134	35685	65468	0	49161	47776	35664	21650	6933.2	2819.5	34865	12755	66445	9210.7	47822	3895.5	12544	5546	6238	26620	26085	0	18818	10428	23632	0	1920.2	14964	9954.1	16038	10663	0	13893	17427	5349.4	7437.5
O94885	85538	82245	0	87065	42573	32903	36973	29837	47128	57166	29966	80045	56877	65808	43821	37547	47229	51928	49509	22154	42932	61459	65832	62180	66357	72559	48950	57501	65001	74545	24158	79933	26873	89315	86406	57694	58421	87298	61045	83366	55484	78288	64948	40806	46892	65661	73935	46211	32359
O94886	9603800	4493100	4632200	5962900	4705300	6034500	5373200	3678800	7506500	5805200	6091400	6119400	7466700	5912100	8391300	5547400	3052800	6055800	6032400	3647700	6032800	4951000	11540000	6516200	7342500	6175600	3966200	3501400	5066700	5096200	1581200	4030000	2139700	5812900	2444000	2573500	2847200	4339100	1996900	990720	3835200	2333100	1780500	3929300	1908000	1865500	2214800	1629400	1721400
O94887	24261	305520	213600	136020	226260	50406	218260	225950	205800	14116	11495	112350	24198	29970	21014	61988	135740	9857.9	76537	193060	54390	30323	40752	9457.3	10017	101840	156590	130450	20504	153770	149800	184830	75502	16871	12857	168040	205410	16560	6950.4	1735.2	392940	26439	0	404400	0	0	0	0	18947
O94888	439060	557170	346610	520000	300840	186320	320890	321080	233280	241040	263190	480040	305490	85644	81562	184410	35711	123080	366620	7474	471350	35817	430260	207140	258420	244380	245770	298350	42109	275650	81903	236010	71134	225810	175850	86947	121000	233750	171990	116580	130270	222960	38775	332230	63297	330570	90455	24808	69314
O94901	1107100	1660100	1391500	1230000	1209200	747360	1109000	999490	3585200	1807300	578440	1147400	1454000	1733000	1250700	1285400	1839600	1566400	1921200	425450	3669500	417100	585560	1201500	1432200	1063500	560760	790320	1581200	722850	1704200	1603200	1092800	884860	783500	1659200	1369300	903960	1592100	1019300	540940	1346400	807040	988970	1195500	1167300	1162200	1049500	1546100
O94903	1504600	1305500	956570	633120	775980	1288400	1439400	1250300	1359600	941680	1379000	1179900	1806700	890630	670120	558700	418370	799470	1130400	408300	569050	1154400	1508400	698120	532370	1578900	830200	980850	735870	733010	305280	671150	373220	1059100	659090	653480	614420	884470	528910	317750	506450	763530	444430	342820	320700	563280	560740	470260	327300
O94905	2922500	3208400	2728900	1237300	2176800	1902000	4637700	3505000	1685800	2825800	2228500	1901900	3316500	2179300	1843700	2481600	2906600	2101500	1611500	1944000	735620	2713000	3115900	2079700	2088400	2911000	1621300	2241200	2545600	1807300	2500500	3085200	1886500	1301900	2124300	2915200	2552600	1643500	2692000	2405800	2236000	2429900	1393200	2722100	2688000	2170100	1693200	2579600	4349000
O94906	1748400	1748700	2131200	3716600	2031400	1999100	2571900	1929300	1409700	1204100	2234400	1968700	2029100	1264000	1607500	957410	683990	1059500	1375600	389320	2305500	448050	1705400	1162800	984320	2428200	2113400	1437100	777510	1263700	382940	1510000	372390	1386900	523360	1252000	1089400	680300	395400	333970	1114600	677400	359090	1050400	760010	688520	679970	698130	819540
O94907	122750	0	0	0	0	0	0	0	0	0	0	3565.8	0	0	0	0	0	0	0	0	0	0	0	0	0	0	0	0	0	0	0	0	0	0	0	0	0	2273.5	0	0	0	0	0	0	0	0	0	0	0
O94911	762740	16859	317420	175800	129410	258980	828850	149510	203950	1494200	72319	59846	59348	276180	351170	1291400	2001800	589410	64011	83331	144650	615330	60426	36484	40947	411950	9208.4	630830	1158200	2491.3	1594000	1541900	1215800	694920	1240100	1885800	2544900	978250	760970	1252700	710190	1032200	506500	665670	1062000	1735700	894240	2112400	2098300
O94913	21682	90230	64402	251840	56950	39832	138550	5177.2	0	4003.8	6560.1	36532	25242	8983.7	9632.9	0	0	0	7841	0	14430	0	21929	4071.1	0	17566	99282	32548	0	17568	0	10522	0	16335	0	87362	2280.2	15838	0	0	1748.6	0	0	5064.9	1612.3	0	0	0	0
O94915	230440	65464	90654	391540	257230	184180	78090	250290	258960	195220	194500	203860	187430	231650	150480	141530	304790	83472	326040	29889	224980	67249	186140	163400	167710	281940	197130	73545	150240	237890	68162	258840	131650	262270	158360	282820	158390	201350	214490	117670	166330	149430	42365	238530	125090	97655	82374	87024	260660
O94916	0	0	0	0	8006.4	0	0	7930.1	0	0	0	10875	4393	4818.7	0	30634	0	0	0	0	64216	0	0	3904.2	0	0	0	0	0	0	0	0	0	0	0	0	0	7013.9	6554.8	0	0	0	0	0	0	0	0	0	10107
O94919	559170	1172800	2630800	2176700	2376800	1364800	1465300	3425200	4175900	1582800	544170	557720	442070	1686400	2109000	1340600	1835000	1264000	1266700	453730	2226700	691370	1560000	626820	1193700	2219000	1670400	1471300	1676600	1103200	1767800	1485900	2042000	415370	1178500	1753900	1469400	1147300	1839500	2099400	1200400	1981800	1047800	1318100	1270600	1203200	1260400	2169400	1763000
O94921	23679	46634	62469	25557	56491	0	82616	34991	0	11727	22480	37949	0	12183	9355.3	23440	0	19897	7763.1	0	0	112470	16685	41749	21509	55489	34260	73252	33516	61931	0	361520	0	0	0	403710	333760	8990.6	9721.8	0	106310	0	0	153750	0	0	1225	0	16661
O94923	45044	40625	25830	80741	33153	94936	21429	36855	419100	27437	109010	83054	539720	88581	26538	19951	45145	24942	86281	12639	63267	15537	81411	40407	28645	0	34629	40663	25033	52330	20675	31120	20207	89989	342740	28617	18301	57416	18834	20314	22486	36450	26964	63260	30464	12343	32933	17111	24281
O94925	1341100	2009000	5203000	19044000	4756900	10037000	12027000	1324900	15965000	4385400	1441000	9738000	840640	4580500	3748300	2836100	1864200	13879000	1887800	634260	2032300	2289500	9060500	1374000	5628300	2372500	3559800	1725200	2509900	3991800	915760	906810	929200	1834400	1079500	1471600	1673300	1656400	1507000	1529200	1508800	2177100	1286200	1790100	1240200	1685500	1228800	1442000	1343900
O94927	71493	11529	4697	43444	2301.7	0	5883.4	0	0	0	15944	21461	126950	0	0	0	0	0	12246	0	7201	0	0	0	0	17768	0	2249.1	0	7319.7	0	3135.3	22075	0	0	0	0	0	16237	28451	0	0	18515	0	27900	14171	24147	14134	9235.1
O94929	378860	78511	29595	60627	0	266760	42275	18218	180800	233150	269770	500660	173680	414030	213040	314690	318990	208830	225830	325080	247560	330310	421890	202160	439840	0	7454.4	22118	294950	14883	185230	247240	193260	248830	125920	273380	180850	270240	207300	206790	137650	261740	339520	62678	208380	303470	142160	202570	243880
O94952	20829	7853.2	0	0	0	0	8963.4	7825.7	0	0	0	17579	0	2990.4	36572	3519.5	0	0	14363	0	9286.4	0	4707.6	0	0	0	0	11531	11647	4930.1	0	0	0	11397	0	0	0	2913.6	0	0	0	3145.8	0	0	0	0	0	0	0
O94955	0	0	0	0	0	58810	0	0	54052	23406	0	36347	0	0	0	0	0	0	6775.6	0	0	64422	0	0	0	0	0	0	205520	0	53101	0	147620	267140	405230	11363	0	150540	242880	288990	0	145790	300710	0	513530	222390	308020	243560	197340
O94956	64455	128210	116030	145530	82840	58504	110470	72827	54081	172640	32396	50593	58769	105860	156570	69127	147750	66860	68122	21188	69515	76603	54032	88759	50864	209410	61217	130500	105150	97097	0	74123	16810	86627	32098	112250	37187	45593	0	18847	39342	91879	32087	70153	37517	17455	27997	15401	0
O94964	155530	15429	3833.9	129630	1434.6	78838	0	0	171230	19396	391050	335820	195400	170780	161210	277000	11314	19961	205610	122440	154270	120420	176680	43860	174620	0	0	3015.6	37992	0	0	0	12430	226880	71092	0	0	165260	89159	57116	9655.8	41779	43601	0	0	29403	1192.5	0	0
O94966	283920	1572300	1616800	1840100	1313700	379980	1098700	1868000	444500	452750	262760	224500	391760	386650	467920	200380	456750	422210	455960	59637	520440	343070	509260	440460	417900	399130	1228400	1250800	346550	1323500	443310	1115100	443640	308670	453950	1114500	1208800	385660	399330	214100	1626400	173680	582870	1942700	590390	438340	391730	461690	420040
O94967	51800	79024	37021	60399	35496	44580	34834	70932	101650	48613	38116	83204	54614	56235	65075	0	156260	38048	145290	10392	81541	18046	72303	42462	150180	21086	56038	21258	96747	58903	0	28784	0	22724	14264	25612	9591.9	61994	0	7785.8	49339	0	5304.3	53630	13388	0	0	18469	12174
O94973	5631800	3679000	3860800	4124400	4240000	3549900	5780800	2754500	5603900	4363300	3536700	3304200	3841700	4680700	5102700	3251000	4929000	3568500	3509500	1086400	3609300	3694300	3027100	4103600	4226000	5168700	2892300	3144300	4791500	4082800	3514700	3758600	2988700	4292900	2486700	3913800	2966500	4103900	3262200	2857200	3505800	4187500	2534900	4485700	3022500	3878900	2312000	2818700	3305000
O94979	7970700	6343100	5065800	6963800	6158000	6129700	5282800	7463300	5688500	3992400	5536100	9001300	6559800	5617400	5600400	4258800	2186800	5008000	6003800	1551300	6153800	4849300	7137300	7001100	5488600	6486900	5602200	4206800	3639200	5902900	1361000	2658000	1463300	6273400	1954300	2437900	2175300	4993700	2201800	1379300	2737500	2767100	2264100	4292900	1459000	2553900	2150500	1178100	1402800
O94985	176900	96345	22613	179210	179400	52303	14700	181120	119340	61469	921760	288530	149450	109650	211280	324150	24527	72350	286450	78784	147900	75826	137880	237220	366930	57357	40624	19171	45117	141330	20053	36806	28447	25180	28942	83856	36526	62868	10992	14795	46003	4449.8	0	14299	24088	12085	0	6543.5	7994.3
O94989	0	34499	0	17420	59912	9567.2	21028	27871	2662.1	0	0	0	2713.8	33585	87708	0	96796	0	22221	21991	9763.2	0	55505	0	5081.1	10478	18203	4139.8	0	44670	0	266060	9379.1	72712	33242	129800	130610	19359	54381	5845.1	237480	33335	0	132710	18734	0	18028	35727	69735
O94992	307520	126750	54563	117800	154330	114210	246940	100510	164720	77292	459640	260400	144330	188010	14659	150070	91750	51602	258180	492620	214110	0	238280	204380	128920	37354	146940	111710	39071	74609	12640	74520	11153	96487	159870	47030	53069	103720	40225	86800	39832	51363	64646	52735	39731	56440	71887	38039	22584
O95049	362380	486230	961210	459330	442260	219740	1407800	1376200	563860	380220	324880	334600	525090	402290	317080	181510	650530	219610	224120	87265	748810	531510	250900	257350	127370	132750	686650	583360	365790	0	244460	788590	116330	156420	217010	556680	699690	99675	201420	260360	457340	144420	83759	853270	62773	187190	231800	248920	170920
O95050	0	196340	17401	56478	141480	2448.7	13953	11930	0	6084.7	0	0	0	0	246620	36163	1243800	0	0	8629.6	0	27193	92619	0	3537.1	0	66432	697490	449410	42392	719400	82614	958570	0	0	12061	29736	712270	808520	165710	41805	34176	163920	7402	517290	1672600	1026900	15540	1727100
O95059	19952	3445.2	0	24744	10478	7185.5	12112	15270	11053	10678	7415.2	22748	17026	26683	6109.1	0	4262.6	0	11218	0	23924	0	16876	12828	5480.7	6266.6	0	11253	5277.7	5224.8	0	0	0	0	0	0	0	5206.2	0	0	0	0	0	5086.4	0	0	0	0	0
O95070	259270	424420	178720	275650	229050	322370	201410	315490	138330	164480	121440	200800	293760	168410	298980	210710	143620	182840	226190	96520	190630	124970	161770	205190	318820	246130	360220	177560	140280	323870	58128	110060	68039	106290	18389	91167	91449	130360	46212	56355	112950	60757	42900	102240	27653	104410	15947	40389	43973
O95071	492520	201270	246590	491120	207590	158820	212880	248670	276990	98205	432410	807830	590080	221190	117630	151800	41562	154920	210560	476050	577810	72352	256160	220390	106070	160820	200360	169820	221840	116080	76516	166130	43697	219330	33340	86365	37810	68224	53744	81631	32590	81605	39904	88159	53955	89288	77413	83153	73077
O95081	91682	32827	103050	41657	74075	141830	131590	87981	157820	87474	87216	179730	168210	132630	40112	70059	25188	80515	85369	108590	65304	303230	99185	48128	65093	178990	32867	43230	94735	9572.2	0	126220	0	62406	42884	136400	112860	87020	21806	41087	47110	21819	0	133590	26652	15092	23281	0	0
O95084	26634	192950	0	18840	26546	75488	59534	53074	15825	0	0	0	0	13266	0	791960	6809.5	4148.6	32892	32838	4422.2	13286	8032.1	12420	144400	2280.7	26225	0	22071	72443	0	0	3996.5	0	0	10597	0	16490	0	0	13950	0	1966.5	0	0	0	0	0	0
O95104	450300	497140	458650	903040	780320	239770	416430	306270	170330	88706	216950	832610	432420	169040	132720	66727	50196	143730	194260	25399	507590	71302	198660	280360	151850	312090	355320	275050	134890	308880	97194	279290	102130	341810	91143	304510	254050	202610	115160	120820	106780	157230	98572	377070	127550	130890	122520	97606	157700
O95136	9549.6	74457	23713	7834.3	21937	81736	30002	14364	63076	114650	20218	27596	17265	97488	98076	86890	232360	111160	41186	33421	24476	60822	16606	48701	37469	48860	0	44283	175760	9564.2	0	180810	0	88105	56491	178040	110310	104810	116000	140640	162760	154560	84286	90682	260950	82162	119720	195170	176120
O95139	321210	794110	996420	1079400	736040	352070	865680	662330	546430	59478	119680	257500	356900	107430	105680	274890	44785	74609	68793	54878	299540	103480	110210	64058	43537	365750	845530	701000	100900	520050	503200	708260	387300	83240	272990	646630	406000	10419	500690	581360	541460	1177600	422310	860480	427120	805980	494320	449790	502630
O95140	594570	975220	952620	1684600	1089000	626360	798720	1024800	809800	495870	383760	779570	579590	685820	548990	436050	550420	701920	557980	129980	1439300	262480	541220	514510	392270	943240	467680	654330	485030	1009500	362140	1140600	373690	474260	310920	902360	926970	383680	549650	415660	260930	542450	346610	940070	457280	354350	325300	396600	576300
O95147	0	0	0	7144.4	1286	0	0	0	0	0	0	0	0	0	0	0	0	0	0	0	2111.9	0	0	0	0	0	0	0	0	0	0	0	0	0	5862.7	0	0	0	0	0	0	0	0	0	0	0	0	0	0
O95149	258130	0	0	24295	50637	170250	32786	0	270640	156670	153690	331720	244530	192080	198520	124470	52364	62447	97942	111650	118330	123120	178340	157130	151010	35678	12518	30529	177070	6152.8	68755	0	69322	126450	87255	6245.5	14663	87611	105740	154990	5135.5	165320	92072	20049	73000	157650	139230	76675	69190
O95154	8668	52419	120620	69502	202210	0	0	6880500	87797	0	0	2865.4	0	0	0	1662700	0	50715	0	0	288420	0	0	0	0	138450	40086	63499	0	0	4592.7	0	0	0	0	0	0	0	0	0	0	0	0	0	5593.2	0	0	0	0
O95155	1342500	463720	248810	513340	503100	525520	309210	220800	2403100	626640	1083300	1589100	1064800	917380	288080	659510	199530	572940	918600	102170	1077600	260160	1245400	694420	1076100	331480	248070	1350700	390860	131160	118740	1450600	195510	844280	506450	1414600	1290300	614350	168010	113880	1892600	224800	55512	1357800	84706	113050	233500	103710	137090
O95159	452070	417340	327270	729290	466380	543170	279490	218600	514820	95512	328680	563760	390550	196650	184590	194320	29988	196690	162540	377590	353520	55843	346440	217350	196520	173760	562030	103380	96081	298080	36167	89538	10320	167770	35310	66765	72543	129120	52777	61919	193000	53743	70481	131790	34025	49806	62074	14743	34571
O95163	1047800	926920	425600	636790	248600	368840	349280	547130	733610	566210	459900	528230	1763100	549040	754100	383140	476280	668760	880880	124430	504780	277280	888060	606230	554970	623560	639760	220430	539670	547870	134180	173140	70311	415300	82424	129910	174740	148550	152530	32978	114950	188260	136700	334190	99043	91552	88514	69861	142270
O95164	40234	168700	64342	45094	53743	85258	66616	149860	75394	80812	18177	47973	65408	82630	71897	84719	100570	37635	69176	8606.7	74128	36377	45653	31848	20141	243710	46581	120150	68231	63930	203810	131520	146150	155850	171120	114140	175030	24089	334570	162230	100530	168080	34456	126080	85944	99724	89745	265600	267860
O95166	118600	86897	58298	79490	50935	211690	33560	36768	140170	13058	0	13675	0	0	0	23209	10280	0	0	28101	43512	276580	0	0	0	14250	27369	27829	78371	37771	66626	28612	57788	141160	104400	33633	16701	85374	83648	95927	20203	174440	126380	42142	77242	132700	99589	84784	60315
O95167	54650	271790	195940	238830	240020	4225.8	382270	131470	33389	12746	0	27325	98973	26366	12184	14179	20357	29588	23834	0	90429	0	26961	28896	0	160470	371620	58279	5168.3	112840	16262	179030	10053	20053	13000	115750	53901	0	0	0	119680	2636.6	0	130160	7585.5	13034	8020.1	28734	7530.1
O95168	874990	383680	1114000	828930	717020	401360	929390	707200	1321600	531230	546430	374810	957790	530190	368460	169270	407190	541270	641930	66968	984630	582030	679940	614250	471550	601700	930010	756480	567540	467590	455030	678070	554200	498310	411930	615780	641550	494790	648850	1038100	532040	1021100	808710	835100	851130	695170	794570	716590	622260
O95169	258950	529440	947230	740720	784550	48415	820150	890950	471660	61451	234130	416660	360120	292170	253820	93828	179200	217590	146130	156340	597160	117760	292600	210720	57871	330050	798830	651180	272410	508310	200710	593200	163420	72369	52066	677030	538030	38209	192770	69884	423960	268070	165670	688070	145900	198480	219680	178470	11853
O95171	81067	370940	175930	90513	479490	729350	787830	544130	210710	1350200	290310	421270	778390	1049600	178320	399610	573160	131290	1424400	246650	1690600	21123	799560	80117	103310	800560	251980	1682600	319840	103660	56505	766700	199350	54226	1213600	1308600	1910400	1000200	1307000	1437000	973740	774400	180350	1282700	639890	595390	503560	1147600	929450
O95182	22871	560230	105760	396270	117870	143770	43006	71211	68058	14991	110340	115130	0	30002	24467	43977	0	17836	104350	0	30151	9111.2	148490	27836	8241.9	91029	126120	86543	0	96560	34881	64175	10777	390390	226100	45532	48120	202380	283530	411930	45896	469160	299040	52052	296020	267530	308020	326540	234330
O95183	33251	286150	56049	82937	43202	200700	129210	29477	149380	15655	131270	85499	43798	16131	10841	10699	59737	81946	0	0	147460	20817	151750	86564	36341	123500	41110	248350	20519	61939	196180	310910	190560	52183	186480	225920	220530	11323	297400	228000	213030	248270	110980	185510	252630	198680	232670	256310	234750
O95197	1129400	1816600	1211700	2291700	1274600	1204200	1399900	2783600	933930	317410	1690600	781440	1208400	1511500	2069900	2289800	3355200	1454500	201620	247460	1589700	474910	947460	1467200	112810	368090	1019000	1147600	2456500	1129300	2802700	2948200	1446000	1621900	1008600	741100	779680	1693800	3045300	3172500	559810	3529900	2794200	737960	3404000	3057900	3570600	3345400	3783000
O95199	0	29281	20997	46686	0	4882.5	38839	0	4337	13039	2832.6	4795.2	0	26196	20526	0	20727	25220	28844	29180	0	16521	20175	0	34251	27855	0	16535	20168	0	5635.6	3818.7	0	8370.1	10800	7037.9	24209	17887	0	0	5054	7684	13479	54238	7397.2	10781	44664	6296.4	0
O95202	1228500	2606900	2591900	2372900	2561800	1749300	3629200	3076400	1824900	703730	573070	3271900	1566300	763440	303870	625010	175140	816540	975710	293890	1317300	487290	1010000	1023500	935360	1903300	3625200	2160300	752810	2175300	255790	1358200	249550	514100	488200	1133100	1366500	383160	493910	1342900	1721900	1258500	769000	1772700	572550	984290	916250	1081200	425050
O95208	44101	293970	278960	224720	32747	136940	219700	44078	57569	40456	21535	84483	118430	34920	33800	30833	50547	44059	80264	17907	133260	7659.8	75624	41715	42456	72333	36313	202990	53958	87108	139380	259620	118100	49716	140550	203010	177040	111490	242210	296370	131570	81365	55244	207130	197660	201950	211800	137750	244900
O95210	507570	58827	135500	69544	74787	223850	188290	93312	727220	432470	138070	2082100	364260	303020	710120	440910	601700	414260	360900	66781	404180	225960	717340	656560	3417700	535970	136830	86926	346660	68118	218170	586980	220190	338520	441310	106750	184470	256580	332850	348860	297340	312690	151150	116020	202520	329710	295300	345550	479800
O95214	15570	63645	51854	9995.1	8409	0	20877	38211	0	57035	0	73301	84432	60565	136730	55030	81691	41159	0	34470	43001	0	32101	42175	38208	60900	33397	42567	0	0	0	64239	0	0	0	39502	40982	0	0	17626	0	0	0	42220	0	0	0	0	0
O95218	190390	601420	520860	735640	710900	505660	430270	23542	240090	72575	34530	536880	290240	84865	147870	20120	17829	56139	207550	15142	591640	16123	215020	210880	139760	487320	129360	371080	32576	447430	7212.3	288400	8786.5	15685	26808	152220	162880	33618	3220.1	18523	155420	3436.3	6432.9	14232	4883.8	12372	1940.5	60360	4499.7
O95219	992250	773210	727080	508140	980470	1101300	1562800	1110600	1755100	954460	636630	687290	1293500	961400	892730	590500	531760	1150200	1149600	86500	1119100	553710	979790	852430	1302000	1297000	1036000	540290	947680	667750	298790	385150	490370	981310	376580	459870	393160	1309900	439630	202480	295470	712830	348590	676860	215950	574580	233410	348030	291150
O95232	661940	894660	757360	948860	853000	967660	838950	535140	480770	125420	554420	1021200	425460	210250	144900	245240	74110	244550	447060	55733	817770	107190	536100	336110	259220	502200	679280	640190	177900	599750	102240	342770	104330	342980	236570	538980	242970	223890	226110	227360	147510	323460	219710	220870	230330	387970	431910	268490	224210
O95235	198370	9028.8	9093.8	37818	0	0	4455.2	0	0	0	0	8722	50844	0	2167.4	0	0	0	5100.9	44348	0	0	0	0	0	3342	0	0	0	0	5443.7	13247	53630	0	0	5114	0	0	16081	21486	0	0	17578	13576	31138	9654.3	6767.6	12606	0
O95236	142620	386940	174380	354690	176580	144090	427670	105100	158640	87473	62508	106680	282450	131460	146180	62471	197450	60051	29036	21383	33987	172910	20163	91780	68791	609550	110550	334950	203820	197640	147840	194460	191720	225970	75697	148250	221340	152480	175140	206550	152100	559830	102560	197530	72440	135600	122880	164850	210970
O95239	87571	51786	5303	484320	0	0	4076.9	5933.5	28455	12187	999560	89119	145410	0	0	0	0	17210	123960	408760	41470	10107	16128	205630	8656.3	10362	88729	2543.3	0	6559.3	0	116340	0	0	0	0	11041	4450.5	5246.2	0	0	24623	0	12250	0	0	0	0	3677.1
O95248	316520	453460	441360	470290	527220	379480	300170	629630	340830	246060	135670	406380	207150	200610	298500	264610	177750	376280	449940	0	93585	127550	275680	345170	326330	667040	253390	402890	331420	501050	78643	296810	110360	346820	107910	251960	207760	186400	165370	52922	213390	229220	59272	266420	186740	136750	133910	153390	205310
O95249	294140	327690	318320	334570	456610	387430	570000	379800	301040	40976	94100	108150	203450	58355	45185	184490	13059	38383	55743	6292.7	233880	14460	198410	83278	120980	136170	421630	313220	38891	262080	48783	180660	35664	108160	17587	140280	135970	30925	93082	150780	164950	131470	115990	219640	99733	119450	174920	85222	73682
O95251	99919	61438	46669	46099	52205	32052	89741	88250	257020	18076	125580	153860	202220	103460	71386	106820	36553	62683	58545	58363	96992	6547.1	34927	73813	27848	23488	0	32472	64736	0	18940	11193	49693	57856	10098	18938	31561	41624	61192	74106	52263	62005	16317	22100	67185	70902	45631	61439	51291
O95255	118340	0	0	0	185290	414790	204260	0	482020	207130	95686	552950	370000	279440	240910	275770	114870	179350	217050	92743	310640	112310	484640	87134	111170	98750	0	0	212430	0	0	0	0	186500	35942	1526.5	1621.4	143690	3612.2	0	4147.6	0	0	0	0	10066	11648	10421	11460
O95260	144040	66381	107030	313810	92077	115810	91243	98320	329510	107600	90675	136750	145180	103300	167120	85915	68634	90960	158970	345360	77139	85059	191670	94118	167250	94426	49152	90429	174130	81478	10354	68010	72830	117520	87243	126340	76892	172300	159830	95696	98668	77514	40747	89413	33251	64482	84336	23035	86691
O95273	4873.6	0	0	5291.7	0	0	0	4001.9	0	0	3224.3	0	0	5327.7	7837	0	0	0	0	0	10089	0	15857	0	7651.8	0	0	0	0	0	0	0	0	0	0	0	0	7504.6	0	0	0	3435.1	0	0	0	2936.5	0	0	0
O95274	0	0	0	27312	0	0	0	0	2848.9	0	81298	0	0	0	0	13546	0	0	0	80789	3684.8	0	0	0	0	3730.4	2939.8	0	0	5366.7	0	0	0	0	0	0	0	0	0	0	0	9996	0	0	0	0	1962.2	2659.4	1697.8
O95292	1359300	1428400	1064400	1579800	1256100	1767800	1095700	1669600	1954000	1381100	2642800	1681800	1485400	1529000	1811100	1246000	953950	1708900	1280400	499590	1054300	769920	1135400	1237800	874960	950980	1113600	739250	1077400	776180	756690	867280	835980	1302100	1039400	853890	771490	1240900	1188400	1345300	896450	1174600	857220	770690	997110	1242900	1063500	1259100	1273700
O95294	44213	25828	26489	40558	28263	24729	38904	176290	133350	13894	0	47174	34531	38345	53593	24778	12790	25411	40979	10318	36944	0	35829	16800	13613	0	3093.4	31748	21726	0	13211	0	0	34932	6686.5	0	0	29143	0	0	0	31056	0	0	9639.6	59045	20104	20425	13543
O95295	158130	353680	592830	425500	358180	116970	490340	286360	226760	268180	141780	105590	165800	138060	75818	103610	149740	76746	145200	0	73497	117710	175260	112800	156950	175300	275370	391870	87478	380020	147460	333260	185320	200850	207710	262470	301900	128820	46098	69727	241040	79382	80231	318370	169120	161500	144430	89208	165710
O95297	807120	223600	234250	334110	395790	191220	315040	253390	421750	213570	226450	703540	304500	276190	524590	247070	362110	346940	236640	149170	275270	307150	311620	257120	296810	182420	227290	215650	372980	322980	289850	282660	219720	237520	162940	241700	228860	154200	245820	168160	238890	138500	39034	250570	88864	188530	131480	305850	263120
O95298	344340	416430	591280	554380	367040	214240	481260	409380	823940	254980	345880	553490	562250	347020	273220	282500	183560	285260	328630	61637	568090	104460	348930	338530	201330	352100	422710	537630	175070	184910	134250	273400	171500	328700	167300	366180	307990	241840	500710	883040	290640	853040	586100	456620	503920	528910	567590	516090	398690
O95299	1202400	762720	1203700	1150400	800710	558780	901760	930470	2434300	676530	954700	1448400	1391300	770150	1092800	642550	339530	782780	866860	185580	1535100	696860	898730	801910	662910	894640	913720	618970	728950	544530	387860	789160	358670	1151300	533810	438100	654730	657950	768390	738460	471140	1212400	640240	693940	760750	667950	857590	622630	662480
O95302	5469100	8194100	5422600	6434600	4391300	4664900	5380200	4450600	4642200	3309600	6182100	7865700	8782200	2831400	1374200	7706500	2497200	2190300	4661400	292140	3680300	3145600	5579200	3801000	5148100	5792400	5350500	4537800	3496900	5431700	4791700	3040800	6511300	4079000	2915300	2721700	2695900	6391100	10014000	9336400	3134900	6880700	9614100	3950500	4434800	3323800	2139900	8210500	6839900
O95319	768040	387490	643160	352760	545610	835930	558280	370350	1325700	467540	347260	161390	516680	1066000	420900	290530	482140	437470	328830	126140	848160	702080	1061500	244460	205050	672780	277050	566160	764130	287670	491860	507530	330530	1067900	861880	494620	482240	918990	764110	397080	327730	706950	391400	575170	414230	802220	641310	499950	374180
O95336	1914000	3370900	5376500	2777200	3159000	5596400	4677200	4429600	1875600	1926800	1728300	2116500	1815800	1710500	1697600	676790	775840	1397800	2619600	169850	2396800	838240	3310200	1710200	1282400	2242000	3670400	3009800	1400600	2720900	186170	2441000	533350	1589500	1493500	1755600	1894100	1310400	558130	427240	1804300	630050	738600	2465000	467830	867500	1284000	669560	318340
O95340	1295000	1223500	1432800	3171500	1002900	3663400	1772500	2259200	1656400	1453400	1716200	1849400	1603900	1208000	422700	988180	695240	550600	529700	811390	1395700	272140	1127800	859850	4723300	2865900	879120	2044900	1377800	1725700	123590	1657500	436020	1124900	1696700	1249200	1836600	1385200	1282900	302160	1595400	726980	630070	1925900	392000	630770	906250	834300	769560
O95342	0	0	0	0	0	0	0	0	0	0	108220	0	0	0	0	0	4373.9	5819.8	0	0	0	0	0	0	4880.5	0	0	0	0	0	0	44543	21623	45676	0	33857	50382	18167	13386	0	0	69842	0	17495	16755	0	42518	0	0
O95347	575380	524710	80377	1613800	142560	61429	177040	144570	66421	84900	305180	639480	874690	103770	93443	277030	62488	215690	228130	307260	412400	66154	350060	140140	207130	122250	120420	99448	181970	202760	159580	103450	54448	80091	14041	7185.2	34219	172560	273120	51414	107900	271830	90963	6499.4	119210	186120	155820	199460	169370
O95352	1167000	1114200	542250	1202000	627920	504030	800330	859270	792550	980670	1107300	714070	1076100	769260	1678200	574440	1086700	525710	761300	397840	616690	1447800	430980	803300	941070	1194100	391180	520160	651440	875450	462840	576680	176770	1052700	590530	433380	363310	554180	594830	139870	500020	301670	125850	639390	130180	241420	147470	122360	195350
O95359	193670	677830	388820	469660	588300	112520	867100	608800	3382100	308080	295390	306370	630450	349790	225920	377400	175430	363770	708330	291060	476820	869060	899100	397140	584870	327810	332570	470950	1242600	453130	443650	247940	520130	544580	1099700	476640	383430	1304700	691090	586250	492780	770520	576770	562890	534720	676320	706960	547140	560220
O95361	36983	36301	18915	108400	24871	137510	96154	15008	238080	86203	434320	230190	177760	441750	39607	184390	89166	70931	211590	115980	166700	5421.5	74325	68356	89610	6250.8	23663	67866	76528	94892	0	93679	61130	25298	23265	50874	66835	269300	1907.3	0	0	88042	45537	57565	14336	0	0	0	0
O95363	133880	66573	56011	73876	61464	131490	131320	0	103550	43693	70827	192910	60614	41768	33266	0	7413.8	63896	36677	8940.8	73715	25415	42527	49649	15133	75387	51069	27660	48796	11481	0	24989	14244	37660	28251	6746.2	6143.6	48394	41014	15097	9824.6	61251	26574	76568	18566	21535	28182	10723	10845
O95365	0	16290	14539	38115	19083	0	24427	30666	0	0	0	10414	0	0	19331	0	0	0	0	0	0	0	0	0	0	13132	16494	22564	0	0	0	12936	0	48867	0	13011	14398	59733	0	0	0	39136	0	19638	0	13863	0	0	0
O95372	1371000	1579400	1640800	952310	2422000	1122100	3388300	1943000	1799000	627910	1507900	1709000	1137200	690920	1599000	658660	161150	825600	893290	98603	2099500	388070	994770	814800	788460	1229700	1363600	900170	309070	852950	17240	545540	65858	853710	316970	498990	408300	293400	157920	59475	384500	190300	175850	700250	61609	144580	154140	103390	30441
O95373	4154300	3069100	2145500	4434000	3115500	2718100	2952400	2368300	4523900	1800400	3974300	5534600	4643200	3635000	3216800	2981300	856390	2399500	2749300	1987700	4238400	1210200	5006600	3174200	2333800	1991700	2597600	1775800	1740500	2258800	348650	1547900	383510	1289800	844830	1352300	1296600	1065300	514480	315290	1585400	491340	442000	1580000	447810	759380	692290	340980	306510
O95376	316830	171360	127080	368010	80351	40976	124210	84485	68552	96259	126530	397780	264240	83050	131280	34939	58502	99296	106730	21345	163970	56111	87502	145460	62199	170760	117640	62231	179390	86396	28854	158870	59821	215300	28439	42988	185550	49852	43122	25690	124770	56750	7999.1	115250	66191	77836	22980	89439	62748
O95379	167140	383170	254110	472550	226590	219790	237840	345280	48685	149350	82547	65671	157740	7206.5	8048.2	20724	91608	121060	0	38960	154670	241340	31373	74772	131720	198480	240660	365790	241340	338890	41881	198120	60406	51870	87401	107000	140190	114490	157290	145900	170020	214860	121200	260760	49838	191250	241500	79063	50034
O95382	129860	37335	27316	58725	109350	94688	156000	37637	223960	142750	220260	162390	161850	158600	236530	100520	112400	74251	372430	7735.2	158820	27580	238880	149060	203810	67236	22144	87356	110530	36410	7439.8	46984	31399	146470	61351	27073	63724	46649	64776	3279	17045	11260	3991.3	46258	1407.8	33595	45655	2273.3	13157
O95391	75912	76913	34308	98029	23330	87566	28313	6681.1	107810	36989	94944	46902	76214	54728	100250	147170	33545	0	48337	193550	56865	144550	102900	66886	47837	29505	27252	23467	91808	0	7171.3	1934.5	2714.8	13578	34020	0	0	3095.3	4522.5	0	5330.5	25009	14207	0	0	71498	56332	10537	0
O95394	2572700	1432700	502210	1618400	1328000	960930	1169400	1443000	1224600	896140	1447400	1531100	1915700	1405200	1647100	1573500	334360	995770	1912800	663140	2774000	873950	1549700	1374800	1545700	1292500	1216900	530550	741960	1587400	80799	345360	91523	1001300	362740	304350	290770	978240	41459	26839	354160	157240	201640	498670	99665	248140	173760	88152	88756
O95395	0	0	0	0	0	0	0	0	23545	0	0	0	0	0	0	76486	0	0	0	81947	0	0	0	0	0	0	0	0	0	52893	0	0	0	0	0	0	0	0	1717.7	0	0	0	0	0	0	0	0	0	0
O95396	222670	610560	101000	74206	174210	314230	114390	117780	284850	150390	493880	247340	169530	138220	374990	162860	32296	282670	108510	5953.1	89548	46925	74133	152610	75690	180370	118230	73204	38362	35695	4755.6	36513	9813.8	236170	25323	24177	12433	114890	23010	6227	31760	15407	13356	25617	14728	69398	0	0	0
O95399	35697	347280	539310	343230	514330	184660	713560	666760	12914	241920	115620	42237	496210	264850	494190	198250	350380	770340	287160	656050	223890	280690	83612	329590	75405	834220	1002500	913910	115530	609410	207860	51267	156000	58806	196940	49133	74117	41982	44511	87566	227120	3937.1	210600	168170	141580	50775	153250	83737	116830
O95400	321020	470990	485280	938770	145800	253240	443950	110620	219460	79425	97230	342570	359760	112060	113880	35903	0	80092	110610	18853	491160	40716	268940	259680	276740	368440	189180	215400	21615	170750	0	148440	0	112760	0	123830	67977	26042	159030	148500	166690	268980	0	118530	142260	22180	234480	75002	75825
O95406	0	0	0	0	0	0	0	0	0	0	0	0	0	0	0	0	0	0	0	0	0	0	0	0	0	0	0	0	0	0	0	0	0	0	0	0	0	0	0	0	0	0	0	0	0	0	0	0	0
O95407	0	34984	0	0	8159.3	0	0	0	0	0	0	0	0	0	0	0	0	0	0	80245	0	0	0	0	0	1903.9	0	64264	0	0	0	0	0	0	0	0	0	0	0	0	0	0	0	0	0	0	0	0	0
O95415	11608	0	0	0	0	17653	0	0	402250	12320	7553.8	7876.3	11351	16276	21556	0	0	12157	0	41425	5581.4	90538	21910	9859.5	6609.1	0	0	0	11270	0	102600	0	108750	14701	93399	0	0	72406	98261	96053	0	107880	108160	0	106940	142600	149370	141660	24885
O95425	1406200	3885400	2279100	2062800	2996400	1301100	2906700	1801300	2373400	1717900	765900	1033600	1418400	2353800	935750	1112700	1437400	1889600	2722000	558800	2173300	925560	1860400	2214800	1494900	2889700	2193100	1531400	3046900	3565100	716600	1365700	994570	1243500	878270	2133600	1723500	1936500	827950	1105400	1980300	1029100	1079500	2035400	1528500	1747900	1049200	995300	689130
O95427	15619	10776	0	1784	30081	12944	28812	9439.2	17976	40711	91336	34048	19619	5877.6	0	50557	0	0	20510	0	0	5038.3	38337	0	4652.3	19706	9841.1	11113	0	0	0	0	0	13200	0	11825	8263.9	9281.6	0	0	0	0	0	8362.7	2314.6	1742.6	0	0	0
O95428	117710	11190	531210	140990	175410	123110	303190	273590	60698	183100	423960	99013	97511	71655	380750	102880	314470	122110	14836	0	14642	410890	0	53410	26064	625810	185190	535190	260870	247120	257760	225630	184530	261350	16594	334090	195080	28584	167010	33941	214740	258820	47364	77170	82558	89991	141990	57261	178940
O95429	0	79367	38831	38511	66420	4430.1	33155	47342	2266.1	0	0	4139.5	46408	4526.2	0	0	0	0	3533.6	0	0	0	7911.1	0	0	30833	37335	51881	0	63800	0	43152	0	0	0	47861	22934	7815.7	0	10678	0	20462	13732	35107	0	0	0	0	6853.4
O95433	2512200	1247500	1461100	2046700	1535700	1433600	1726900	901680	2115600	1051400	1358200	3504400	2156700	1305700	1417500	1038600	423630	1407400	1266900	362590	1952100	741920	1952400	1436200	1478700	1270500	1228500	973730	990250	1316200	90876	632010	156540	1131700	670770	537070	542650	799040	234420	292040	585030	612780	320260	943310	181870	519620	434030	234940	74631
O95436	1004900	22700	1246500	7305.6	2750800	2099300	2246500	600420	3795100	3017300	2427600	2147500	783190	2569100	1386100	467910	300500	1954700	2844200	216150	4587600	55358	3567400	1425900	1178900	1360700	1592700	1447600	367900	323590	48178	838020	184100	555030	778730	608540	1002200	942430	359800	366960	493600	416740	129550	1104100	149790	331440	606500	517850	216140
O95445	14428	151820	0	0	75202	0	5380.3	48579	0	0	18169	2874.7	15555	0	0	38743	23272	0	0	10823	7610.4	76580	0	4988.1	0	0	91706	6569.2	22605	18070	0	58574	4822.7	11244	12299	66420	101860	34080	0	0	76805	0	5039.7	205360	16409	0	3746	0	0
O95452	0	0	0	0	5464.7	0	0	0	0	0	0	0	0	0	0	0	50370	0	0	36885	5472.8	4409.8	0	7346.7	0	5910.7	0	0	123810	0	27978	0	20222	0	0	0	0	0	0	0	0	0	0	0	0	0	0	0	15299
O95453	301420	142830	247250	353760	235500	192780	748390	176350	425050	198610	219170	313440	305590	204040	189760	117440	53198	137590	77377	41471	213770	109910	268360	132970	120330	232040	280430	203520	67153	75690	32233	133300	8589.5	87734	61375	73027	41136	50621	48786	21925	31389	40705	9547.6	130240	6514.7	83518	43653	20539	5429.7
O95456	480800	90917	99622	124550	71213	158980	120070	99330	324520	63393	393070	669440	211540	192790	209580	215850	19615	106820	175740	122610	579700	61812	387330	201350	122110	46635	112870	73182	78713	83966	0	17386	0	67387	13236	0	0	46635	10536	4875.3	7334.7	21848	4696.3	17511	4344.6	25546	16893	9118.5	0
O95460	0	0	0	0	0	0	0	0	0	0	0	0	0	0	0	0	0	0	0	0	0	0	0	0	0	0	0	0	0	0	4292.6	0	9909.8	20045	0	0	0	0	18848	18157	0	0	0	0	0	9238.5	0	0	0
O95466	915510	1859100	970110	1212000	801000	1003400	485620	678530	465030	520240	398120	702630	594710	420670	606060	560220	221970	397480	418060	236370	588420	516220	667030	838310	637590	2093600	1061900	1345700	526550	1673900	120180	1000700	317970	1224800	544980	643250	762140	457920	457170	401240	739400	1247200	422260	1163500	295240	626480	835330	216030	288200
O95470	1960900	1067700	398830	3354500	532850	928240	548600	577250	1042000	174720	732860	2166000	1432800	401580	219960	616540	42927	349820	1478800	238080	806930	172640	1186400	981990	505470	458190	564950	358840	306680	753230	94310	186080	150280	745930	156560	146560	94841	214370	151140	172990	170500	343950	139680	226400	164010	164420	231870	160390	122910
O95471	11567	117010	251380	0	311980	29880	205900	371410	149980	84800	126080	76551	272800	106140	291390	57864	57598	120060	88906	69235	182910	0	136800	13812	37957	116510	291410	226390	11038	0	26418	11892	13762	26736	12798	124150	41094	10821	35267	31906	26770	29384	0	140070	4568.7	26977	31708	23827	40158
O95477	248770	81919	12998	682490	40963	216880	101160	28411	132520	232760	153650	166130	151900	232650	34898	203850	209680	134370	124710	28437	187490	108590	197360	154250	109500	138900	26297	26008	262740	47415	197340	48545	353220	634990	202710	76900	11901	255570	234040	370600	80509	494100	313500	58864	416040	361460	231080	427730	293770
O95479	2407200	2841600	2491500	2060000	3436600	2293100	1863700	2318200	3220800	2265500	2975700	3167400	3331100	2192200	3667700	3348700	1990500	2958200	4585100	947700	2722800	3779900	2475300	1852100	2355700	2562700	1521300	1789600	2711300	2684800	953980	1767900	1369300	3028500	1890300	1341000	1866100	1918300	1257300	536870	1722600	1391400	1234700	2525400	1390600	1195500	1318100	1129900	1785400
O95486	1565600	802630	821220	809980	624570	1231000	599030	967510	1162200	468390	931240	1798200	1924500	761160	1485300	848680	257650	829920	1032200	230490	971010	1524400	699750	1095500	1046600	1112400	856020	662950	644940	749350	160660	175910	184730	1349200	146940	138100	110010	695020	178180	86507	268000	207770	228350	455050	166580	270350	228530	54471	138580
O95487	812930	798680	592100	712720	1004900	821670	587400	971640	821090	657010	593770	1138100	541450	611470	784750	596470	500780	542680	755660	174170	864170	462800	752030	886160	772890	1061100	771140	472170	669390	721040	385540	468540	255460	834760	290960	618200	459470	688670	533920	276320	355350	663720	242910	650000	386540	491790	262010	278520	455360
O95490	154780	349190	148840	220050	260750	184470	249700	233450	106210	603310	235460	152970	225430	1029400	235200	449230	1375600	115620	133300	16457	526170	115610	190870	132900	183380	183390	170060	309120	2866500	282580	659360	517450	614450	447520	672050	758240	468900	620310	809120	701560	402600	382340	306560	425170	625440	684890	257360	888710	1172000
O95497	37403	36579	33390	104880	36602	41668	87384	49840	0	36739	115750	9630.9	17449	0	4914.5	164870	116300	0	0	278890	0	10458	0	39836	0	0	46713	60889	23225	83021	0	135740	10584	32167	9337.9	156650	83969	0	0	87694	58500	13829	61242	85510	5146.6	0	492760	55735	35126
O95498	226750	3593.9	0	25593	17444	24155	0	41044	0	19844	1059100	10440	3448.4	30976	30877	395290	196970	36867	0	1007500	0	121790	0	22015	0	10213	0	18630	67650	17453	179380	0	3727.9	151220	121990	0	4436.5	58351	61440	209020	0	99591	220760	18163	10664	275570	184040	71806	582930
O95544	196600	152310	54367	183200	70973	131630	81677	21382	152650	127030	187570	144730	171080	134160	149200	100810	67544	83785	208040	76484	153040	72823	103390	171390	93159	157620	101600	55516	85584	74207	22690	58052	35721	314850	0	30372	33256	42194	25051	16549	34292	48377	22773	46281	0	30560	59629	22437	24717
O95551	372800	68025	22327	36497	41438	18959	33718	62479	37754	36048	70046	4022.6	68103	39768	21589	10750	6768.4	28276	21308	53972	14245	8872	50316	26322	16181	52630	21265	44775	22179	9744.6	0	12019	34897	1031.6	10231	0	0	4155.7	0	0	0	7360.9	112530	0	0	211950	43287	68770	0
O95562	110980	103450	92360	95596	45020	92620	82746	87017	66298	144520	134260	370200	167370	155620	32353	156520	135630	135090	160470	73779	236240	91202	155770	128690	104470	68363	0	0	89615	0	101180	58560	75456	50101	1106.4	49577	61573	45249	61655	76178	0	65015	69710	62029	102660	82192	90687	86084	84385
O95563	1191900	612520	596560	320370	760160	767240	1362100	423580	2255400	504840	738300	1072800	874370	753820	962360	223060	590200	575510	467120	322820	758690	628970	890900	484890	688020	551810	617560	190260	638740	378290	162420	385700	110550	384580	212020	254070	329010	275130	261740	522900	394100	443860	259830	432960	219630	319300	281430	314100	317410
O95568	13918	0	0	0	0	0	0	0	0	0	7201.3	23268	18836	4935.2	0	0	0	2943	0	0	0	0	2279.9	0	0	0	0	0	0	0	0	0	0	0	0	0	0	0	0	0	0	0	0	0	0	0	0	0	0
O95571	1534900	1585600	1262800	2180800	1279100	1577400	1283500	4107900	1201000	1794700	947040	1087800	1826000	2190200	1974400	1347900	916940	1325600	2288900	278160	1152600	1467600	1197200	1652500	1963900	2684700	1428100	1725300	1727100	2534900	932830	1421800	1077100	2065900	1422500	908070	1339700	1088600	1025200	984340	1328400	2159600	1408300	1658600	765750	1009400	1309900	899010	975650
O95573	1794300	3116200	1804200	3394500	1845900	2898700	1517100	1717900	3074800	1734200	1929100	3914800	1620300	2165300	1837000	4062000	2117400	1480100	1453500	1171500	4295600	822580	2390100	1726900	2025500	2311600	2420700	1505000	1882800	2338200	834540	1800100	843080	2683000	1525300	1671200	1322500	1552300	1292800	1238900	2008800	1696000	912440	1827200	1239600	1345800	1276700	1465200	1669000
O95602	435450	129970	130560	273320	131220	254890	108600	42775	280450	294820	147020	508090	552850	268680	399630	168230	78624	128210	205420	61577	369360	260180	269150	238730	61842	50220	188420	45912	349850	94397	327380	39768	35180	228700	70650	70533	10999	407670	33915	8943.2	3247.9	460960	128550	23037	18517	3636.4	92435	256920	283400
O95613	272890	1272000	2118200	1155500	1258900	217050	1421800	2194400	802870	274470	518300	939690	285950	356920	706050	155480	670210	640920	520570	12143	486400	539680	694840	320630	448090	1351200	1297600	812000	167910	1272400	76202	1015000	255170	173960	670230	1076900	967890	159120	288740	145580	1162300	291920	332080	1222500	294730	242160	228990	207850	780330
O95619	40738	27667	93962	57378	33884	151360	35227	24063	39317	6186.4	28728	51518	18978	10401	14407	6240.3	4803.5	7696.1	16171	0	39246	17223	16919	0	0	37093	24869	26092	26232	16474	23715	39940	25304	27048	25243	33342	21680	14651	48221	62337	13085	82176	17266	17350	40523	49011	42812	25975	26199
O95628	11432	0	0	17205	0	7587.4	13523	0	13676	0	0	54318	8958.9	0	0	8388.1	0	0	12031	0	7478.4	0	15063	0	5621.5	1872.9	0	0	0	2364.9	0	0	0	0	0	0	0	0	0	0	0	0	0	0	0	0	0	0	0
O95630	601180	453350	521880	863580	449930	350800	514910	474300	367490	364830	843870	684580	810500	415800	636980	501930	300470	430430	508200	1515400	676000	339040	614100	395980	323400	360480	485020	345020	622010	389350	213560	359540	187900	614180	324520	250200	282720	351830	385790	351670	240460	216170	397020	454120	161070	216890	394200	119210	741970
O95631	0	37992	0	0	0	0	0	0	8383.8	572650	9660.1	305470	227110	0	338830	3136.6	1965.9	208670	372320	0	8167.7	0	6800.5	0	662390	0	3211.1	0	12412	0	216720	0	324930	0	204700	0	0	0	386710	298200	0	439460	179550	0	237990	224330	0	2081.3	277110
O95639	312870	255920	192340	382990	333870	195310	403780	232550	321510	223650	207900	249250	362860	284040	148750	120560	77566	106860	317850	35786	277060	42271	203860	199710	126260	341020	296730	120600	87438	140180	38188	145780	32397	120170	84223	145990	133080	107340	73963	69401	114000	131140	60440	133410	94818	39975	0	28336	101360
O95644	6868.3	0	2929.4	11050	0	0	0	0	2548.3	5819.1	10756	0	0	19420	11815	0	26757	8729.7	0	0	0	11449	0	8733.3	3985.8	44130	0	14334	41521	0	13897	0	0	8618.9	0	24938	21394	7030.6	0	0	0	0	9708.8	16640	0	7902.5	0	0	0
O95671	1293300	691160	661710	1005300	277230	1184100	381320	740860	713630	1105800	1399800	1732200	930710	1332800	1076600	841490	657340	1254400	1011400	689500	1821000	939310	1217600	1343700	1971800	996250	298960	503500	829260	685320	367550	329190	457930	1109000	236750	290880	249260	771410	316140	171570	331230	426230	270090	604190	285990	337780	263510	348110	345360
O95674	1251700	753290	783010	848240	664030	1408700	827470	616920	1382400	1430800	716890	752230	1132000	1043300	2016200	1282900	1808000	1060600	1114700	295380	666460	1361500	646090	1062700	677270	1214400	639490	684330	1322300	438280	1108700	899210	832600	1376900	798210	760540	769680	912000	696820	1075200	664890	1284900	632980	864000	1037300	1125500	932280	983960	1132500
O95684	85607	85651	33969	98574	13545	5408.4	34020	8760.8	44798	32624	3459.1	38797	57235	31550	18905	17565	0	12619	21650	0	24283	0	14239	21185	16460	30028	75035	0	17431	0	0	15950	0	0	8478.7	12529	0	8648	0	5239.7	0	0	0	26040	0	4997.1	0	0	0
O95685	38077	32240	18024	10403	65843	48824	14783	49890	117610	32028	289390	96219	44963	55068	91980	79608	4615.3	38776	60810	31656	86267	16114	37470	32342	18804	0	26107	15458	37869	13447	0	26110	0	110750	30614	13678	20006	25316	0	0	12793	1805.3	0	29001	6012	26937	90761	0	0
O95696	26318	0	1891.1	24434	30592	0	9596.1	13894	27809	0	0	22155	2942	0	0	1137.6	0	6880.2	0	0	0	0	0	0	0	45864	20650	0	0	8317.5	0	12408	0	5104.2	0	0	9324.9	0	0	0	13537	0	0	88499	0	0	0	0	3356.2
O95707	85416	0	18228	82477	54069	15773	7849.3	0	47129	15657	26179	83980	197040	194960	27545	447570	0	9755.2	22904	214760	141570	9554.5	158780	25090	745250	13255	21959	14337	410190	16584	35712	7730	269770	356210	725860	16154	0	557870	184850	804900	1937.4	1372200	732420	3687.1	189340	607180	190930	316460	247160
O95714	9507.7	94329	68338	84929	118030	68169	85494	87392	137930	12044	21422	55007	14013	18919	19163	0	0	11783	24603	31561	15393	0	22453	14653	2445.6	66279	43568	86778	38904	69293	0	10048	0	24723	42003	4831.4	0	10035	1937.3	0	0	10062	0	42165	0	6142.6	0	0	0
O95716	374990	267730	322580	264590	221680	480070	238590	589950	333430	316970	1067900	310420	557210	475400	382680	449820	395250	218100	723590	788950	423670	252160	448300	341790	55632	360570	359480	388270	284180	154850	264780	274510	311720	506010	223610	247660	184800	240820	277660	271330	247610	113080	192320	303140	285160	262090	474450	289170	386580
O95721	82740	436570	332500	663950	405750	63883	483450	347590	40063	15186	0	107810	19623	41196	46923	48018	16369	38987	0	0	19342	4893	32607	16541	6667.9	112960	358710	284640	0	363100	29150	176500	68982	49342	107870	192660	156530	13286	58351	235330	286200	148580	116420	265880	74856	96049	208190	131430	87278
O95747	1829100	2359600	1417500	2564200	1688900	1072500	1969300	2177500	2010600	1223000	857650	1851100	1406700	770290	1096700	728550	822540	1115600	1368500	529630	2356500	607820	1789400	1218100	1424600	2452700	1909700	1091500	888020	2043900	415480	1403100	647520	1365700	722510	1125000	990340	860230	664650	403700	1013500	658290	523650	1559800	440770	549730	563820	503980	512440
O95749	236140	283530	227670	74948	294790	140790	177460	342830	227810	71764	359210	107370	253640	133390	82288	73921	0	69713	118600	133210	261740	35389	213990	163180	113330	134370	226540	108090	63513	126470	0	39398	2731.2	17067	9745.3	31256	66722	4320.4	14674	0	43548	18690	0	72212	0	0	3151.4	0	3704
O95757	133900	95793	88719	55560	25909	213290	250940	1141500	23042	11945	178680	58124	156160	75444	5612.6	21533	0	15225	57808	88078	25902	272820	56242	53370	74639	75150	0	334360	89960	104950	40198	10780	19830	40576	13070	23497	19481	34643	19618	0	59403	27267	0	83588	14493	18500	30578	16142	7309.7
O95758	450990	465940	759530	667720	854720	453050	559260	1277300	411200	524920	258840	1139400	1043400	114480	107780	478140	9430.3	129440	888110	0	1213400	483730	1274500	133850	136540	390660	723420	580330	503830	707710	192890	450140	87358	286810	157270	672470	187310	446630	192780	154900	61275	312560	297440	256930	128280	370750	203570	187330	128860
O95759	69600	468230	81351	14271	117440	34710	173500	889120	16375	0	16031	0	9104.8	5384.5	46219	0	5939.3	16657	13606	0	0	0	9638	9007.9	7746.9	86274	226120	113660	0	25666	0	138490	0	0	0	152790	143540	0	0	0	122480	0	0	141850	0	0	0	4141.9	0
O95760	36148	0	83710	0	993.68	52424	156290	86951	19212	156450	24251	27322	85592	175330	30605	47189	260210	49139	53372	0	0	70822	0	33742	9941.7	151840	54536	120880	257540	0	143870	638800	188290	135250	258970	59726	429910	132980	146050	209670	240600	350950	197830	572430	243010	221860	172020	198200	247820
O95772	12832	0	75675	134150	38526	37752	84869	34790	236130	33516	0	0	42533	7553.1	0	18382	40203	28363	10891	0	23130	23065	50317	27101	55966	86508	177100	95129	9741.7	67382	0	35090	0	14016	21730	0	64574	22419	48642	37963	0	19029	0	0	58165	34514	92974	42315	0
O95777	1348800	545820	747050	750330	682110	620880	765580	446120	992450	364530	735420	1078500	531230	420570	936420	496710	257680	304590	306180	304610	877120	520490	531930	347610	326700	537420	570460	529290	591470	459250	330890	402210	249720	679630	293070	385870	320260	422880	445420	637550	306250	827020	411940	464250	326650	669590	404680	362770	267450
O95782	6524000	6196600	4245500	5093800	6030300	4631300	4079600	4252100	4894600	4990500	4915700	5058000	6713900	5646000	5735900	4814600	5683500	4339300	6008300	1335700	4764100	5401300	5132900	6121400	6023900	6208300	4135800	4342600	6247700	7045400	5569000	4480100	4473300	6781300	3541300	4166700	3503600	5813600	4494700	4172700	4401500	5622900	3925700	5048100	4172400	5359800	3590700	4414800	4450100
O95785	36207	14249	21157	0	0	70104	0	0	91709	0	4581.6	43150	12154	21798	38908	16860	75944	27658	0	11492	57376	0	29300	0	24549	5581.8	0	0	0	0	0	0	0	57505	0	10636	0	29172	8240.4	0	0	0	0	0	0	3875.5	0	0	0
O95786	3642200	1801500	634020	931760	549410	1293000	1012800	815720	1555500	759460	515710	1169600	2056600	1279000	342700	267460	334700	417270	597660	281830	2654400	357320	1615600	1477000	2474100	1861300	433230	1736600	960600	2132900	64690	205380	434160	1202300	387270	273540	469760	464460	249590	119120	458910	703380	119980	515790	118130	294260	304180	233750	249580
O95793	747180	1904700	984180	2321100	1504200	1114100	1272800	1095800	1100000	223430	1477300	4897400	538360	470100	163850	567320	106510	214660	419050	21087	1355000	108060	834540	385020	342400	782280	1669400	1144500	263860	1325400	191010	537390	227350	589440	531070	522370	484900	477580	246770	531080	831640	459690	442390	643650	294430	597810	422250	455510	262640
O95801	53813	22804	22191	79393	51231	37677	36869	20251	43871	23782	64557	112510	84799	24338	10028	9147.6	3723.5	21420	71095	5112.9	156040	0	131890	15986	10505	20514	20785	15984	7596.9	28702	0	14261	0	13500	14353	0	7698	0	0	3286	6704.5	11158	6177.3	8111.3	0	7146.9	1770.6	0	1614.1
O95807	11454	10580	14141	13196	13112	5720.9	17323	24004	26488	21021	10572	8263.2	17051	19470	28789	18710	24099	17971	29764	11273	9103.7	9083.7	15747	11432	10862	17682	11189	20366	16518	8940.1	18376	10065	13708	8888.5	0	20407	13950	0	18447	12368	8562.4	18878	0	16734	7318.6	9394.8	4345.9	9168.6	13920
O95810	878430	1030000	2759400	520970	1793600	3349500	5473300	1670300	1999600	3902200	461120	594440	1960200	3404600	123310	1996900	2559500	485870	434250	62025	1351700	211690	925090	399120	678370	2710100	1788700	7685900	2371300	1394200	1757500	21168000	2629200	3698700	14071000	18712000	15666000	8480800	13486000	25087000	13438000	10016000	5429900	10845000	13783000	10994000	17790000	17613000	13765000
O95816	666450	1442600	318390	1462200	319450	252320	552840	391030	720140	265240	215720	127510	351560	618700	233400	189940	584630	452550	194180	113640	303010	1202700	332500	239060	169030	143330	611290	305310	644690	604460	1297000	888700	907830	1161200	663240	669220	463190	776690	893110	1436200	869480	1006200	1262700	716410	1019600	999370	763490	933120	1075700
O95817	198910	586320	1857600	2952600	1404300	140500	2010800	862260	268220	133860	82637	220100	115710	167360	71088	119410	97577	117070	161580	13638	192150	91219	273820	76300	168170	808140	2231300	1268500	95993	1195300	62554	969230	110890	349270	297300	582260	674800	336230	159140	148550	814640	225610	177740	757410	179020	199210	241870	192320	176150
O95819	234940	304400	542620	677840	359620	216330	515750	801820	342930	189340	176920	252920	216970	216420	78194	1076500	71524	142370	210450	27183	169610	50170	195290	225260	266010	327560	180490	208110	98045	1212000	23121	226730	59124	184400	114600	354970	155560	263590	85766	205540	144760	114880	731750	251160	137920	133120	109000	108370	131050
O95822	178730	116320	711750	64257	279020	811290	54489	776810	343790	330000	205610	364130	228850	258990	321960	198540	333380	238480	283000	96642	228750	163380	205400	202390	146190	607100	394620	262060	156650	1473700	100290	288310	83823	411580	202740	133450	187490	164830	77162	151850	286070	189520	80224	333530	110820	136570	249810	175450	144650
O95825	241410	126130	221970	167860	307970	211330	139390	212610	265380	166720	76379	169930	155450	126280	187130	67563	114340	174500	116970	56890	279980	257720	207930	159560	214460	211310	149190	93987	240460	139560	122240	49735	112140	248300	199270	74776	83963	254970	169050	144340	47359	183250	135950	94685	97365	154950	101530	82242	102280
O95831	5225300	2718500	5540200	5015300	4434500	5949200	7224300	4329400	6654300	3790000	3234400	7640000	4782300	6161600	2895200	2711200	1907300	5021400	4276600	1002100	5174500	2600700	6252000	3553900	2975700	8580300	6111600	2930100	2429100	2660800	1542300	2316500	1718300	4417200	2433700	1987500	1891900	2465900	2184900	1886700	2145400	2415400	1585600	3328400	1842000	2078000	2013400	2349600	2320100
O95832	0	39418	57096	14548	72664	0	32175	20392	130730	0	42190	0	0	0	55116	162510	15402	123430	166980	24272	0	0	162380	0	36363	21155	27624	77475	0	0	11872	0	11492	13177	0	0	0	2120.4	0	0	2360.9	25734	0	0	12706	27995	28446	0	0
O95833	236720	2105200	1035400	295710	1686900	859170	3331700	2539300	826800	2463700	181300	162620	253110	849460	112600	17324	464000	772640	37832	0	2778200	12263	980410	82129	74632	599940	511500	1154500	557670	60616	261780	2949400	1351400	751000	3501800	2585900	3296300	1280400	2809900	1420100	1402400	1502700	970100	3677800	1222000	1113000	1465200	2214400	1456800
O95834	1454900	1146800	1584300	568170	3350200	1612400	2201000	5432200	3045600	2180200	1084200	1404000	2486200	1598000	2865500	1129700	1217100	1772500	1213900	557800	799110	1573500	1704900	1134900	1874900	3312100	1626800	1440300	1631800	1212700	279470	1408400	370800	1464800	1144200	1276100	1475300	943770	404220	194950	1080700	429910	227520	1293900	299890	492540	595060	356200	365920
O95835	9321.3	0	0	0	0	0	0	0	4516.5	6223.2	0	10036	14268	8450.6	13012	0	0	0	7998.7	0	8719.4	0	0	7716.3	9369.8	0	0	0	0	0	0	0	0	5039.1	0	0	0	7568.3	0	0	0	0	0	0	0	0	0	0	0
O95837	137030	0	8446.1	0	46655	230410	48556	3563.4	138170	227180	90680	138810	89755	204620	107600	60725	344080	79770	131490	20173	129340	166180	48249	90702	90795	68172	31876	31137	301400	0	224470	59937	355910	208930	219680	0	24853	230130	310850	461920	16906	336800	211080	22161	285100	389370	244060	525470	421760
O95848	282110	143350	84825	7773.2	148890	90496	193660	63632	541570	246680	142800	0	26536	90088	211280	110630	68319	141530	169460	28296	124720	45872	70791	78601	26060	70501	71755	21321	65464	34065	0	67232	10381	52484	18856	4824.7	72297	0	0	2160.1	25034	0	0	62623	0	0	0	0	0
O95857	470330	504180	411800	323300	367500	807410	1069200	257090	873950	366960	356890	3885.2	524160	514260	362730	411460	321580	97354	60817	612310	74546	0	513350	186940	23264	235590	578340	227640	172020	55781	97657	204610	52769	85708	88353	245310	133050	58656	177360	169790	103220	69644	65762	95902	172680	52767	82191	109960	234840
O95858	18270	71358	90163	133750	204040	56571	205720	275010	219490	47385	12072	23709	64615	116340	64249	53166	276040	32531	29405	80303	27962	14322	40233	21974	27470	95817	111690	106080	104160	100730	156050	350850	92628	27166	131610	499690	285780	45127	113760	204930	189850	108520	43737	187290	122210	93867	95475	255130	310730
O95861	3652800	2057400	2545300	1109900	3027100	3904500	3617500	3825900	3634400	2578600	4857200	1950600	6199500	3117700	4335500	2555600	1090700	3865500	2911600	1205900	6092300	1563400	3047200	3220900	1730500	2592800	2753100	2039000	2265500	436710	230480	972820	365730	1637000	810140	647910	812420	1109000	423430	229240	640140	592820	298230	1150600	232540	333810	352920	369060	156030
O95864	69760	45221	533170	162840	577910	0	501590	104100	22730	0	842120	5123.3	210920	206840	0	0	0	0	0	73567	128160	0	45432	167810	0	484700	147980	148350	0	22344	0	459810	0	24688	4081.1	192840	298430	7897.4	0	0	113440	0	28131	0	9051.8	6599.6	35685	0	0
O95865	6443600	4243400	4299000	2532900	5399900	2708400	5683700	3724800	3884700	3555900	5567600	4416100	4460600	4166500	2809800	2737700	5470400	2880800	2232300	265860	2103000	3029600	2299400	3014100	2282000	2291600	2163300	4366600	7096300	2316900	6200500	6414200	5460700	5063500	4904300	5430000	4978200	5845500	6874200	9335600	4894500	7101600	5138100	4780300	6170100	7349200	4962100	6770200	6413900
O95867	0	0	0	0	0	0	0	0	0	0	0	0	0	0	0	0	0	0	0	0	0	0	0	0	0	0	0	0	0	0	0	0	0	0	0	0	0	0	0	8891.9	0	0	0	0	0	0	0	0	0
O95870	959030	1015900	593230	1344200	855660	426540	1343200	865900	1343200	480470	285240	848870	1923100	697930	284590	122190	582720	755830	617220	322280	439380	328060	511490	583160	328480	1424900	1039800	652560	507930	774080	352750	632580	315020	636290	247660	490820	492280	326740	303940	374500	557190	269390	361250	918530	357160	160010	394100	365850	358790
O95873	6700.6	44023	0	31493	62502	22640	60481	2552.8	4337.5	7962.7	18392	8659.2	26878	9769.4	0	4529.9	3844.5	10383	5491.8	0	5940.7	2347.2	14953	7458.2	4594.7	0	9545.3	4530.9	4219.4	41602	0	10942	0	0	5956.6	25706	0	0	0	2131.6	0	0	0	10820	0	0	0	4311.9	0
O95881	724410	851300	743810	1823600	1251700	838160	1026000	865870	530200	289400	748420	584990	586860	428320	556130	670390	399810	380880	310730	88472	317790	237550	846000	264430	243220	317300	942260	584360	348570	646470	312980	314150	366820	705340	498520	281980	286490	258250	454720	544980	300440	655250	487370	469270	359060	672840	609030	593550	531830
O95900	0	0	0	0	0	0	717.45	0	0	0	0	0	0	0	0	0	0	0	0	0	0	0	0	0	0	0	0	0	0	0	0	0	0	0	0	0	0	0	0	0	0	0	0	0	0	0	0	0	0
O95965	26011	65956	59052	0	249150	0	45832	25909	15587	0	147400	10552	0	59508	155880	71778	0	154650	53189	63630	22996	32292	65070	276480	402670	0	110680	31391	127300	196020	3611.6	0	0	0	0	8639.8	0	0	0	0	28672	0	0	0	0	36557	0	10849	0
O95967	873520	1839400	1477800	456050	2151900	1959200	478640	797820	677560	836530	346320	486600	348220	1083000	1353700	1656300	1418100	1293100	1389500	685970	507280	1578600	845930	1583100	3580600	1484700	1266000	485910	1616100	1411000	2001900	1051200	1074600	2857600	851470	1640700	699190	3078400	861940	1169800	1132100	1000800	577240	794230	922930	861820	476650	684120	1063300
O95976	7045.3	0	0	32796	1960.8	0	0	0	1410	7559.6	0	8738.4	0	0	15012	0	36224	0	26593	0	11886	13176	0	9076	0	74689	0	3181.1	9451.3	17171	18020	0	0	10023	0	0	0	0	0	0	0	21069	5444.7	0	10160	12698	5645.9	0	0
O95980	256280	485420	229800	115120	368210	458180	348180	162710	146170	397660	13370	50158	90109	304240	365760	312770	1466700	338570	289590	25584	191010	980510	113770	461280	310170	684400	145400	185600	1176600	343030	1130800	831230	688800	348550	691500	724280	747420	379240	644540	578680	672140	644120	265250	898990	657050	800260	427310	860990	860030
O95983	50280	68969	71835	225400	55191	0	96429	21763	21408	0	18533	122950	49545	20154	61715	21805	0	7266.9	12735	0	60635	0	11506	0	10617	10659	49247	29875	21432	47289	2754.4	31745	0	17327	26173	18485	10960	8899.8	2190.1	8400	13550	3766.8	0	21038	4523	6379.6	0	0	4019.1
O95985	83531	154800	2309.5	142920	323320	100330	75628	6435.3	132690	128200	559060	205280	218550	180620	164850	0	160410	148710	120170	82422	146460	0	142060	160960	251390	50163	444690	27875	166150	1078600	94180	95154	98958	88280	79376	138720	66619	15597	141510	115000	75760	129380	46294	45900	125850	118990	76159	100580	202460
O95989	595680	408570	372870	521250	237190	327290	448870	285370	375820	150120	275970	481980	400180	199820	191190	139770	82766	292850	321010	162050	247200	215910	265360	448590	291960	407270	328560	239620	202090	362480	0	292850	42329	253440	136740	192000	170310	369460	57839	63987	160720	114410	58397	270730	73747	58815	50364	96047	22071
O95994	9841400	13875000	6284400	10835	3402000	8301500	34471000	43807000	5574600	2259000	16696000	12780000	20972000	9877600	3217500	14754000	271890	4417000	6920900	8558500	3925300	866570	14905000	7003900	308160	4339000	15420000	4931100	3648300	157480	144250	2842900	1167300	4369500	2938200	1010800	1699600	1489100	1305200	763820	1844600	1586400	479920	2571900	417020	949110	2416300	1698800	648690
O95999	13139	167080	78298	149260	95114	0	28155	82658	0	0	0	0	0	0	0	0	0	0	2769.9	17839	33304	0	6378.8	0	0	81857	50595	107370	0	68837	0	4548.9	0	0	0	14779	0	0	0	0	14679	0	0	41885	0	0	0	0	0
O96000	922190	970180	1129900	1477700	737010	463530	1521300	1145200	975190	591730	915840	530720	1137200	794400	634410	451380	268170	607050	484810	191000	876330	468250	386280	493440	380390	282790	1168600	775220	449080	834500	1070300	507100	877370	386080	499010	809390	623350	193190	1059500	1359000	615910	1683600	990760	918040	1074300	1181500	1257400	1017700	890700
O96005	1057900	962820	362190	891620	438410	821590	460450	736710	820890	937750	917320	953270	1254400	1410600	1207000	919080	848280	832660	812680	565420	1093900	788490	1088200	1247500	743370	586020	641120	328880	756790	616660	237710	218690	163860	694600	250420	257520	182020	530750	142230	158970	215120	297440	182720	414390	344310	272470	346570	263730	262020
O96007	354970	37067	50798	40441	60053	168790	117570	22180	200400	52186	141870	199570	226570	90745	93186	47696	30152	43981	93911	7976.5	77345	46299	258530	15440	102320	67841	138590	14644	57604	34159	0	12049	18057	37861	0	10298	12786	50318	0	0	4266.4	43934	1578.4	19703	0	46499	13311	9433.1	0
O96008	1977800	1497900	613290	1406200	949440	2335300	760400	746000	1336600	1246200	1281400	1800800	2633300	1406700	1355500	1263000	1072400	1009900	1547200	686490	1445600	992270	1300600	1397300	1323800	834790	1432000	543570	984960	1443500	542520	1595400	615580	989930	540460	646470	573070	731900	657910	671460	472450	1600100	606950	736090	561430	983160	843800	699330	719130
O96009	10998000	1625200	29832000	0	25820000	31766000	23214000	6176000	26265000	35532000	7697800	18080000	22377000	31756000	42052000	8201600	6936500	36552000	9543100	771180	24715000	3352300	29691000	3740900	20023000	36430000	11363000	11242000	8526900	1633800	2036300	12801000	15183000	9318600	20294000	7309100	10294000	22645000	8255600	3428000	6771000	6658700	5405100	12017000	4525700	3697800	5126300	12054000	3535200
O96011	1065200	635620	401070	360680	462790	645570	913020	457160	1625800	641790	425150	2204300	2107900	1150200	1071600	412670	502060	943100	597520	626540	808300	398570	1479100	560780	648780	873190	974310	298450	686190	233640	276640	444040	373130	610420	479150	292310	402910	413780	484310	350730	392340	584460	320430	604390	326380	347630	504850	661530	633270
O96013	173430	521950	447470	407200	303590	195440	271420	417780	96281	94804	110250	150010	189780	147450	55669	32757	101190	68204	201090	9873.8	173120	9291.1	130050	64625	33487	93992	386850	309360	191870	150850	33744	209670	96357	63022	122800	89474	133160	126300	94966	29082	114990	52759	42390	146740	45960	65476	56065	59051	106980
O96014	0	143500	2158.5	0	0	5494.9	0	0	0	21642	0	0	0	16885	10818	23197	56695	0	0	0	0	43044	0	0	0	0	0	0	39635	0	59489	13049	50280	33435	21559	9677.7	7119.9	25735	24371	29733	0	58892	0	0	17965	11627	8159.3	75345	25839
O96017	42726	15431	4640.9	23691	6310.2	2618.2	5342.7	20004	0	0	0	65394	44287	8319	0	22638	0	0	12721	0	0	0	60652	9958.8	8578.1	2691.1	0	0	0	0	0	0	0	0	0	0	0	0	0	0	0	0	0	0	0	0	0	0	0
O96019	2548500	1615200	1490000	2271700	1461700	1300800	1880800	1094600	1314500	808780	1682800	2390200	2540600	1631800	1836700	1248300	1171200	1465700	1355700	498210	2204600	713380	887650	1459300	1323700	1565800	1335200	876740	1334800	1142600	552100	927370	360010	999500	578680	820540	790290	563730	359510	466780	655270	742320	895120	989610	412480	327320	331840	424050	607990
P00156	120780	154240	91612	243790	129740	100960	211820	123080	98276	86221	77154	65063	129270	56012	86064	71490	99346	67805	86082	69041	149740	83352	84647	95794	55355	76995	141070	0	74621	82003	0	115510	0	63723	48519	79414	72765	34431	0	0	30904	0	0	133840	0	0	7653.5	0	0
P00167	10136000	3071600	8126500	1272200	4961600	12681000	24869000	6791600	13646000	12623000	1909500	5789900	4729900	10270000	10332000	2819500	9106500	4219200	2598800	2329400	10737000	2690600	11014000	2484900	1170200	11226000	5434900	6632900	6454400	2060600	4015100	11575000	8718800	9146300	8723900	8795500	11453000	6538300	12908000	10601000	6755500	8328500	4989500	13638000	6374900	4760500	6735900	15092000	7795000
P00325	7968900	1174300	22772000	69398	4537500	16128000	38906000	13683000	17659000	49750000	4097200	3257200	6592200	39199000	32753000	11832000	61748000	26182000	1355100	705390	3379200	75164000	2914400	10628000	577100	19837000	2450600	31384000	69623000	450530	21696000	69626000	34657000	50812000	51242000	66196000	76583000	57455000	35801000	14228000	61537000	32566000	12290000	53909000	12794000	39163000	26409000	28951000	34498000
P00326	0	24791	37891	0	21980	2587400	0	0	44039	373600	44869	11978	0	127270	119700	13675	0	0	13926	8334.2	0	51804	22082	0	10923	385350	1775.6	50147	172210	0	57040	0	0	10405	0	0	20126	22453	0	0	10826	0	0	0	0	59047	27066	0	0
P00338	37431000	40594000	43283000	43719000	40947000	37703000	28718000	45469000	38357000	18417000	61469000	45114000	36493000	33754000	38110000	39585000	8934600	32459000	29816000	23758000	46721000	18326000	48790000	41075000	46163000	39043000	30685000	33082000	19245000	48569000	3926800	12693000	5771600	26241000	14441000	10856000	11329000	14246000	6849200	4127200	15784000	8580300	9208900	19090000	4954300	8931800	10520000	5487100	4240000
P00352	26442000	13636000	11134000	5874300	13745000	20339000	16230000	11450000	18767000	34516000	20678000	8461500	10082000	23597000	45618000	15221000	29442000	16267000	6005300	1954400	6688300	33260000	10172000	22359000	6203900	19130000	1689100	8546500	28521000	2657300	9413900	19122000	9306800	18760000	19294000	22415000	21455000	16303000	12298000	8047400	13745000	9173800	5115300	15783000	9142300	13213000	7791600	9226200	9239200
P00367	8847600	11239000	14479000	20202000	12865000	10795000	13286000	13943000	14288000	14165000	7353500	12823000	11614000	11997000	11313000	9231200	17390000	10529000	12607000	6538000	9580200	10496000	9760200	11279000	9099100	15852000	6902800	11398000	15966000	11894000	10522000	11398000	9231500	12273000	7586100	9473000	10978000	10105000	9794700	8559800	10800000	12282000	7270900	12637000	8766800	7814900	7273500	8859800	9915700
P00374	264820	17149	0	0	28353	97042	0	10858	22446	16568	38196	268440	377580	0	78056	31383	0	0	2848.3	36890	42978	71540	195220	18970	58702	0	11766	12210	86161	1391.1	49960	0	19721	0	0	0	0	0	0	22326	0	12669	25317	0	16471	16968	7839.7	25313	20292
P00387	10262000	13207000	11105000	11518000	13780000	6872200	13732000	11588000	15143000	15648000	7553000	9977500	8867400	12709000	11363000	14032000	17882000	15803000	10100000	2608700	7958200	10576000	10335000	10726000	9504500	13675000	9816700	10385000	15727000	13388000	18120000	15428000	15661000	16608000	9638600	13874000	13693000	13573000	13505000	12782000	14278000	15544000	10731000	17051000	14764000	14194000	10746000	13724000	16255000
P00390	4349900	3557500	4802100	1240200	3186400	5961800	7330900	7210200	8610700	5967000	7280400	6590100	11008000	4252700	9804600	2668200	3774000	4472800	5385300	5151900	2557900	5895100	3699200	5281700	4531900	11234000	2444300	4855500	4120400	1993400	1302600	3073800	1583800	5630700	2538400	1877000	2390400	3646600	1807000	958670	2511900	1912900	1176400	3740300	1003000	1499700	1854500	1768400	1170900
P00395	230600	195390	234330	180990	312730	216360	327730	287840	308460	354400	295000	230270	344240	352700	336940	182360	315170	330700	290940	350990	360560	197420	262330	256460	129190	304420	279120	208460	237490	151820	109160	177510	172550	119060	121520	170630	174130	78959	67163	200290	154550	133740	149470	207570	149330	215700	206790	215810	132360
P00403	3013000	2470100	4186700	2879500	3567100	1218000	4756100	4497700	2133300	2542500	2613300	1431400	3265800	3011400	3419800	1617100	2707000	2201000	2415300	721440	2936900	2670600	1998000	2131100	1196800	4242000	4171600	2932200	1757400	2603100	1535600	3031900	605170	2496700	1748800	2919900	2820200	2118300	1678200	2073600	2628100	1932400	1707000	4018600	1970000	1694200	2045200	1636700	2218900
P00414	62468	145270	179250	139700	61934	80350	143000	73815	41639	38368	163470	106800	182170	235590	201030	87946	77816	133860	53506	14738	52588	31553	25994	22328	13982	150200	161410	233760	34204	100790	370100	138810	230590	146540	225170	118780	100890	114180	406740	535580	147800	868050	329950	172710	515810	585610	590150	653310	543580
P00441	11303000	6945600	8315500	9071500	11823000	9819800	9382500	9164900	10493000	5616000	6174600	19340000	10731000	8551600	15021000	4029100	6955900	9241300	7659500	7459800	12618000	9989600	8664600	8322200	9063200	8795600	5025900	5830000	9818900	5064000	1947400	7007200	2404400	5484800	6759000	2896600	3694800	4964200	4643100	4302300	5262800	5054900	4659600	4604300	2492300	5552000	4844700	3594300	2119000
P00450	13570000	10713000	6738800	8709200	12656000	6416400	7416900	10628000	4572200	7423400	50536000	11961000	4920000	10772000	10093000	27687000	13236000	9179600	18733000	49664000	4833600	17345000	3688100	9584400	21457000	10172000	6886600	9105100	16087000	11703000	6539000	14037000	8061800	11440000	16976000	10269000	15418000	12069000	5099500	6118800	26373000	5256000	10509000	19864000	6698200	14379000	15022000	2298900	6292400
P00451	537530	233540	94696	32711	145550	188380	360090	221390	92983	251950	392390	43328	335730	443930	427600	193950	247730	196230	313610	31869	421930	499260	14597	146540	225110	4614.2	38188	28513	677740	19998	41055	173660	126960	404150	134880	251130	185860	376210	194170	79953	250080	85359	35619	341880	58465	52748	83427	36985	51098
P00480	61805	0	0	0	0	4829	0	0	0	0	111930	40814	41535	16661	26592	18282	14061	70640	0	72845	0	0	0	21916	0	0	70380	0	11490	0	0	0	6102.5	3341.6	2211.8	0	0	0	11709	25606	15448	9874.5	13487	27325	0	31763	23789	0	20051
P00488	3914600	12159000	7439700	19311000	12744000	6681300	12146000	4087900	9397000	6343500	3070900	3326000	1959400	6424500	6003400	5348200	5409100	7747200	6433700	1522300	7737800	9467600	3481000	10245000	22141000	10284000	769320	10773000	14147000	14318000	4966800	11329000	8587500	12718000	6027200	5210700	5860400	16887000	6971300	2818900	17624000	9975500	7998700	17593000	6006500	12232000	2712100	5239900	3997700
P00491	6943800	2800200	3585100	5960200	6656800	3457400	3442000	7375100	4378500	2745400	4292600	5045800	6209600	3962800	3889600	5297100	2165700	2729900	4547900	4541000	2930800	3703600	5424000	3334000	2717200	7042900	6371800	5255000	4348100	5400800	567210	3712100	2253200	5517100	2495300	3704100	3548600	2260200	1747800	1350600	2944200	1827600	1842600	3744300	966640	1869400	2504800	1228400	1213800
P00492	4584800	2429200	2592500	7194200	1894000	2254400	1778800	1859500	1963000	1111000	4759700	3848100	3055000	1548000	1533300	1684000	1271800	1715500	2250300	1226900	2185800	1026600	3729000	1444800	1917300	2372500	1919000	1456200	1295900	2992700	291780	2483800	384600	1181100	755590	1779000	1805900	816180	447720	352940	1803700	531120	483010	1615800	355510	554380	676550	383770	347590
P00505	4906400	4515700	8242700	7525700	5890300	8056900	14683000	6548300	10122000	5921000	2024500	6676400	6341700	6045300	7374900	4855400	5540600	8289700	4879800	7995400	8394500	4605500	8429400	4845000	4202300	10766000	4310700	4509100	6202400	4511900	3186500	3216200	2982100	4425500	1860900	2850200	2733200	2870400	2334400	2202300	3627100	3268900	1947800	3282700	2153500	1813200	2056200	2695000	2882300
P00519	39942	14176	1733.1	23286	9344.6	17762	8817.6	0	29954	15085	18485	53247	32983	19663	14921	16681	5320.4	13962	26248	0	0	10031	19128	20735	22140	0	13810	0	22217	19579	0	0	0	26251	10303	0	0	26647	0	3282.4	0	15593	0	0	2394.5	15764	4260.1	0	3952.9
P00533	962690	687700	1512300	1401600	1246000	1458500	1903100	749340	3126700	2087300	9578500	1869100	5032100	1740300	1367100	1113000	1306500	833070	1622600	8327400	2876500	465400	2961100	690660	2033300	721860	5643400	648950	1220900	413440	643110	1228000	571290	901230	642620	1760200	1145000	829900	1104300	736400	672950	808680	340270	1385300	779690	780490	695910	1076700	1210700
P00558	95277000	93871000	79101000	79785000	94911000	93748000	81539000	85728000	86496000	53562000	108310000	139470000	71957000	72288000	48539000	99923000	25221000	70778000	167100000	30060000	84009000	36813000	96512000	83215000	106720000	113190000	94069000	71884000	41997000	107310000	15197000	44434000	19964000	63571000	38620000	38513000	38637000	47438000	22734000	12118000	33087000	26133000	17910000	45941000	12185000	22184000	24527000	17349000	11931000
P00568	1505800	1949100	4363600	1112500	6179800	1189100	12239000	3963800	3208600	2992000	881780	1832000	2311300	2309400	2294300	1167700	1274000	4844500	1860100	61185	1809600	516250	2999000	1513500	1745600	11319000	5222500	2785900	1297200	1994300	447530	6179600	1510700	4263100	4147300	5578100	6566700	3999800	3450600	2215000	3635600	2293500	2667600	7201100	2237000	1951700	2734300	3234300	1373500
P00734	4155700	6486900	2781200	4262000	6998100	1680400	2772800	3412900	1733200	4313400	4292800	1993600	1593100	4299400	2089700	10149000	7256600	3955200	6310700	3305300	2294400	8091400	2750600	5802700	6002600	2317600	4502400	3167500	5611300	7780100	5537800	7696900	3892600	5808600	4979400	8852500	9339200	6575300	3934500	4763300	9915200	3521500	6056800	11578000	10377000	8182600	10251000	3885500	5012100
P00736	1759700	4174400	2261200	1821000	3146900	1561100	1875400	2088800	988810	1618900	2745500	2183000	830820	2639600	1675600	6275500	2783900	1851000	2981000	2795400	866320	3343100	2227800	3483000	4282100	2324100	2013200	1941200	3875500	7369200	2623500	3298600	1344700	3551900	2115300	4872600	2758300	2845800	1487800	2573300	4523600	2325200	2849700	3292200	2324700	3154300	2693200	1782200	1730600
P00738	25548000	21807000	6031200	1100100	27822000	7430500	10479000	18392000	14743000	17708000	51538000	10318000	3391400	30408000	5290500	32010000	34897000	26172000	35362000	74624000	9891900	32413000	14114000	31968000	19381000	13199000	24967000	19084000	1389500	32826000	48846000	54030000	31366000	18331000	74451000	22746000	23970000	22766000	29583000	44228000	107220000	18474000	62467000	87913000	18951000	28841000	41899000	9485900	20527000
P00739	359750	273170	14968	0	117930	27826	27553	80223	72092	120380	374740	29632	0	315420	17887	339310	359720	119560	347610	407180	14726	528880	78251	321550	85545	32577	178470	46355	45381	0	156310	417320	139740	217260	227520	136320	250330	272670	114800	120030	606430	124910	247400	587120	161640	207010	318190	111850	408990
P00740	370770	476110	400050	237200	818140	214440	480280	985730	460940	1396600	252520	174530	441210	911030	496210	1942500	834770	543770	482170	505680	430370	445000	409620	422610	592300	256010	478530	733430	945170	700920	731590	2427300	937990	1124700	1741600	2119700	1668700	1077500	1186800	1069300	1639300	557470	1045800	1195700	1018800	1557400	1236300	1296400	1858900
P00742	54125	102720	32618	47036	9316.1	0	22551	54352	0	17433	76941	123930	72809	30614	3717.9	301140	67116	16795	39608	37468	0	121160	29617	20017	27241	105080	19148	16968	66997	126100	120050	217010	30789	61228	48908	61927	199020	41947	13077	113420	242670	19156	100300	378520	181520	144410	205840	11525	55189
P00746	112720	527580	104320	88545	205670	49471	218750	113660	75460	126260	180890	99430	17179	159040	200170	647760	397980	45162	82163	431720	79920	1114400	119040	140080	432520	98061	213940	432960	578430	511000	267010	1037400	310360	413330	354960	1018400	872710	620340	980320	823070	902160	483680	822300	847920	528340	573260	364970	442530	194480
P00747	6389600	13124000	3433900	9225000	7214300	2871200	4844900	5371000	3310300	6689600	7018800	3638100	3569000	8558500	4238700	30341000	10931000	7266500	9946500	11014000	3433600	12791000	4486200	8711000	10783000	2462600	6796700	3223200	12884000	15146000	5500700	10219000	3490600	6636300	7018700	10822000	13207000	8243100	3149800	4415000	14908000	2807900	6493900	19140000	8519400	7306800	13909000	3746400	6620100
P00748	753790	536680	128480	159720	635310	102570	71703	209490	142840	521220	544530	438380	299370	693300	189510	1069800	477650	262550	1245500	1571800	198680	1073100	364640	358270	911680	136600	341460	199270	637790	508980	180430	423880	69180	958170	418850	324500	694430	916920	80155	169340	368500	190270	189740	608890	100590	386490	139840	103080	78365
P00749	39456	55592	0	423590	138750	12653	0	98828	82780	42457	128340	25955	9296.4	29821	34487	187460	10955	24902	97047	103410	22628	91280	121080	125780	186450	14554	47703	16856	53102	841100	10212	1951.3	6927.2	0	0	0	0	6808.7	5698.5	0	0	11926	3922.6	0	1022.7	40030	6062.7	0	13382
P00750	82554	22465	114920	32403	16609	57214	448010	62987	24812	320210	184280	41591	2355300	130030	756540	54482	473170	136810	590880	43934	0	37033	22947	52237	14410	89779	2356700	13526	276470	21923	278030	233180	265620	42436	58126	0	222310	37054	283030	22678	24754	136150	5209.5	26932	72187	155250	78768	296900	502510
P00751	6580600	5971800	3069600	4476600	7624600	3612900	2273000	5599600	3196300	4762800	10787000	5198100	2750800	6103700	2905100	13560000	4810700	3753700	8514700	8152700	3567100	11327000	5188800	6974400	12538000	1377500	5047400	2914200	7348700	8395500	5035300	7043900	4210800	8196800	12253000	6606400	6866400	7847300	2643100	4637800	16118000	3724300	8103600	17069000	4768400	8923800	8786700	1900100	1968800
P00813	477000	188420	127770	521030	63246	200080	130990	486670	244130	42643	100670	379490	152120	155250	140310	317410	116170	121260	217890	41886	126620	392140	114100	227470	126480	398020	127900	246740	290940	409670	168160	160980	57254	904250	226140	467340	81136	227210	157880	217770	122650	245170	140750	373220	199340	344920	201950	136150	81328
P00846	408600	708520	580530	618050	489050	354040	913490	625580	227270	225770	256250	85404	153200	340960	464470	235680	184020	250070	181720	220930	363070	556830	182950	345460	0	672890	591720	353640	445290	188310	183530	794640	97727	202590	188910	642700	677400	103990	129410	423510	736910	299190	350290	917350	288950	401550	509680	419040	418750
P00915	16947000	18018000	5107800	5155600	13850000	5216900	4768000	3763500	9643100	29157000	3381300	3885800	7404000	23661000	10631000	19904000	33190000	11675000	22409000	11040000	2012200	21006000	3561100	9786500	4569900	8794700	21127000	14008000	34849000	4781500	11251000	44923000	17246000	26428000	29873000	46293000	57784000	20559000	23147000	13306000	31731000	5103700	20956000	23859000	24347000	21111000	25663000	15743000	28128000
P00918	2666400	2592600	2649900	1488200	3859000	694790	12389000	21750000	1061900	9287900	958860	744480	1184300	6058800	1888000	2166700	4252600	1446400	2446400	528530	590890	1881700	1058200	2322100	2680100	6650800	2988900	2726800	4344700	1613300	1019900	9430700	2633200	3615200	5484300	7455000	10928000	4702300	4268300	2867800	6499000	1533700	2226100	5259800	3724400	2286000	3524600	2874700	3067200
P00966	2573300	2180400	1147000	0	4230700	2086700	4489100	3145000	3284900	1258900	4333500	12256000	2125900	640740	2788600	197890	283360	990040	2473100	79346	2604800	500210	3540200	1257300	757360	1495000	552660	1670500	1019000	248180	88118	633910	277870	1707200	812020	279720	528440	654020	308910	11294	915490	419200	347440	877530	137950	233850	404780	563170	177730
P00973	540050	22560	35756	166240	25361	577700	0	135990	320190	49701	3064.3	2169600	342430	1338100	39039	65173	192580	29326	119340	0	630740	9322.1	403110	1312400	361210	9961.9	67032	217270	31931	206680	29935	0	307400	659570	67622	0	16786	0	19833	94253	10083	410270	49671	0	31445	115610	86827	59674	106620
P00995	0	0	0	0	0	0	0	27670	0	55926	0	0	0	0	0	0	0	0	0	0	0	0	0	0	0	0	0	0	0	0	0	0	0	0	0	0	0	0	0	0	0	0	0	0	0	0	0	0	0
P01008	6998400	9158600	6075100	4383600	8130300	3895900	7679300	9204500	7935600	9998400	8416300	4730300	4338800	9692100	11697000	18274000	13280000	8115300	9256500	21160000	3606300	18337000	5169900	7723300	9852000	4261600	6019800	5592100	15880000	5281100	9593800	10126000	9348200	10524000	9287600	14436000	12773000	11540000	6140300	7617300	12404000	6712000	7673400	12095000	9206700	12572000	11978000	7394400	14149000
P01009	32242000	69981000	25330000	33421000	48999000	27589000	36320000	63771000	35270000	34478000	72794000	30830000	22321000	39245000	31986000	46156000	49234000	34147000	45883000	84664000	22346000	62610000	42307000	40386000	56139000	27294000	25514000	32407000	52742000	54382000	24789000	55716000	33671000	53811000	88134000	46855000	61386000	59471000	29505000	52884000	115950000	33003000	62338000	100940000	34911000	87940000	74326000	26288000	24434000
P01011	6216300	10041000	5069300	14318000	10850000	5950600	5740700	13248000	4482900	11556000	14892000	4752200	4758500	10601000	7907400	18289000	20199000	9265500	11820000	74072000	5375700	12077000	6514900	12626000	10471000	5118800	6345600	5919900	12164000	21273000	13570000	16525000	14536000	9198400	24128000	12411000	13095000	9420700	8505700	19766000	29320000	9355900	24117000	25153000	16536000	19326000	26927000	7409400	10539000
P01019	907660	1437100	1475500	1037700	2296200	544620	1597700	2438700	515200	752450	1659800	603690	385730	1098200	794940	2201000	1325600	937040	997310	988030	404340	2513300	537930	1020700	1448900	776030	964480	927630	1895200	989920	587240	1874700	553390	796120	1030300	1756500	2224700	1316500	614470	185860	2952900	412600	476100	3852500	451870	772460	833180	386740	397510
P01023	25628000	42100000	22456000	9749300	26304000	20438000	32518000	28350000	21001000	49405000	23878000	19376000	14740000	33953000	47270000	49672000	106550000	27566000	40198000	50525000	12520000	76994000	15435000	28421000	39482000	41794000	15987000	23461000	81828000	17653000	36527000	49416000	66343000	50795000	39986000	121670000	72259000	58859000	32660000	34708000	88151000	34016000	29717000	89115000	45950000	51877000	45115000	28348000	37296000
P01024	41209000	65889000	30057000	31988000	57640000	23741000	30883000	54320000	26541000	48565000	97545000	43637000	34151000	51987000	34381000	81848000	47231000	40725000	65232000	72028000	25340000	99794000	39311000	47818000	81180000	36558000	52382000	33153000	68989000	53783000	50686000	64831000	40583000	57635000	59592000	62581000	65000000	73451000	28791000	23642000	100010000	34155000	39825000	110530000	42406000	55203000	57771000	16580000	24326000
P01031	1771800	4506200	1781500	2200700	3339600	572960	1703000	1604000	1002200	2235500	3520300	1173500	1296200	3458200	1269500	12033000	2476000	2288900	2776600	7148100	999990	4060600	1849100	2641300	4093000	1984400	1696900	975750	3824700	6380700	2592700	2684800	1974800	2690400	1773400	2171700	2448300	3252700	1447900	1235000	4726900	1273800	1675600	4489700	2433600	3065300	2908900	608120	1085700
P01033	1498100	1321500	1001800	1240000	1990700	1082300	225810	4598500	1339100	419140	4377900	1873500	1500100	1336100	948610	5872200	206600	806230	1274100	7762000	1359200	873830	1830800	1124800	3384100	1396800	1142800	669900	629540	2201400	55850	217390	115950	564730	325920	496410	142700	426540	76755	176140	804870	406000	260750	336210	95461	381760	185800	57909	56635
P01034	455970	910560	618400	637370	910450	569410	553250	4930300	241120	107080	198970	243200	238510	153440	324610	289260	144130	127530	305080	503070	105880	374070	131030	96148	18752	382820	711270	933050	207450	467420	172530	574000	423690	377930	408590	593370	456790	562610	499960	486980	616980	626630	577990	648110	260940	554940	496320	346230	175240
P01037	10426	0	17351	0	540100	0	0	528720	0	0	0	0	0	0	0	0	0	0	0	0	0	0	0	0	0	98520	0	0	0	0	0	0	0	0	0	0	0	0	0	0	0	0	0	0	0	0	0	0	0
P01040	149080	450310	331960	728600	693850	52313	362760	2414900	72308	155460	186680	172980	136920	43044	100500	92213	24630	19828	66175	306920	100400	281550	108950	39365	43844	625990	703310	596010	63728	797880	81087	212210	173840	529910	268360	108340	342750	186850	219580	183480	277100	317100	396430	850240	96244	183610	595490	223290	54204
P01042	4377000	4368400	2437800	3750500	4257600	2058000	2751000	3852200	2870300	5025500	6433500	3228900	3220600	4846200	3555800	10148000	7547300	4417600	4677900	10391000	2470200	10596000	3479900	6323700	7161500	1442500	2234200	2771000	8358700	3444800	4874200	4373500	3592900	7303300	6121600	4486200	5369400	9955000	2770000	6079800	7006800	3066000	6810400	7800400	3610500	7554200	6931400	2914200	2154700
P01100	0	30161	0	0	0	0	0	0	0	0	25520	0	53186	0	135070	6578.4	0	15131	135460	118600	11344	0	2281.8	0	72265	0	0	0	0	0	52301	82128	0	0	0	99001	29153	0	0	46470	58418	0	8474.8	14641	12437	15165	5418.3	0	41243
P01111	251980	62847	41121	69596	33818	0	44374	26959	0	85038	0	0	0	2946.2	0	0	164930	22656	0	0	241990	0	104330	12565	0	93669	53222	55575	0	49264	19794	43374	0	902850	0	64929	29512	0	0	224670	29978	9720.8	10865	39522	25053	0	0	30557	220040
P01112	335080	304770	338970	233450	235580	324030	384990	235380	789340	857420	536320	586330	354140	731420	499230	594670	661850	540790	454050	21605	1346800	406600	683400	442270	457540	506430	317690	344980	746280	294210	650140	405550	536830	841930	519330	418070	414780	482710	852960	952370	398370	777630	600870	417940	639120	775660	557560	848210	908320
P01116	329100	235450	537830	250600	391500	379480	626410	392230	351580	343280	85391	148240	261030	256330	71495	246680	140380	285150	206400	56410	415650	33866	248370	372550	348870	320340	537780	250040	276700	621210	83103	326660	127600	249910	428280	286330	284120	266210	550830	603380	189640	545900	435100	277370	399630	573270	447770	553140	618490
P01127	0	0	3993	0	0	0	0	0	0	0	30393	0	0	0	0	17312	6329.2	0	0	40614	0	0	0	7953.9	8648.2	0	0	0	51366	0	0	0	0	0	0	29995	0	0	0	0	0	0	0	0	0	0	0	0	0
P01130	25576	13999	28155	64031	21544	0	15877	125600	292670	83555	36478	126210	39832	56246	56293	156990	48142	8718.7	120400	20745	112750	0	61471	12114	63412	0	27506	25737	8677.7	20039	30393	12349	45878	65963	81149	26010	47690	72954	170280	162920	35149	130480	5529.1	16880	20626	64640	48003	101420	57263
P01137	144800	374020	123110	509330	110070	126020	134550	79157	194070	174540	86906	138570	134170	164140	199540	272420	189660	141570	249610	251350	159880	116700	248490	142570	418730	235910	259970	63972	135300	221290	125550	69053	69606	109860	46131	38387	31650	79704	16893	69500	37637	106810	83383	54012	93536	88958	98594	56104	116600
P06881	0	0	0	0	0	0	0	0	0	0	0	0	0	0	0	0	0	0	0	0	0	0	0	0	0	0	0	0	0	0	0	0	0	0	0	0	0	0	0	0	0	0	0	0	0	0	0	0	0
P01344	40141	225020	22991	0	46386	33804	0	11309	10597	37224	15251	132630	19713	42158	39213	49041	31007	36999	71375	24571	35073	23566	32813	48234	63765	0	33732	19967	39857	38265	60002	21066	41455	99163	20808	60523	28642	135290	13351	32097	0	27605	27116	8609.9	29977	47104	10106	16900	30414
P01583	0	0	0	0	0	0	0	0	0	0	0	0	0	0	0	0	0	0	0	0	0	0	0	0	0	0	0	0	0	0	0	0	0	0	0	0	0	0	0	0	0	0	0	0	0	0	0	0	0
P01591	1456700	1202100	3743500	647830	2218300	1599900	1809300	5683800	1063800	833660	2667000	2562700	2328900	1159500	9564300	1860200	2432800	2772700	2490500	12679000	972940	5345300	389020	1596400	845630	7987700	1281200	3396800	1136900	1060500	1765500	4650100	995430	3175800	1734700	1443500	2175700	2299900	534870	1125300	3017000	1109800	1115500	3947000	1010500	1681500	1440300	793620	876460
P01594	158830	62264	17928	27701	16521	232210	14941	0	101350	279010	421760	78075	275320	163540	408130	497750	419970	330230	168920	1394100	847270	2506200	72164	444390	448350	0	0	62684	277600	108270	216620	65016	168170	529850	734440	16183	35658	339290	54041	72590	167770	31236	339740	221760	86744	101440	249040	23784	57611
P04432	185080	160500	23220	529270	17684	185490	35010	55804	100950	65264	415460	57817	178020	141470	130220	192740	174600	91399	254140	366570	258230	1898500	14699	818860	200940	61023	40194	9209.5	135500	453670	0	64961	145660	308600	184940	52647	58138	172010	66528	102710	175250	88433	154730	355110	18275	65599	31047	49733	8855.8
P01599	75547	113900	41266	112730	93788	59100	42944	67273	33599	150420	19000	0	150860	100600	549370	189850	203110	53451	86192	177200	140230	362600	4019.1	107800	151240	182280	59027	89668	55225	69617	81866	184490	84783	0	139420	44824	99481	83850	44389	34702	164630	9045.9	82236	137140	31079	77505	77847	0	0
P01601	1545.1	0	0	0	0	0	5054.5	3535.7	0	10371	12479	12555	1782.4	17144	33055	0	41276	30106	3280.9	13158	0	38831	0	0	12665	6026.4	2947.2	0	27726	10960	15632	18785	9149.4	5492.4	27718	0	11530	10274	8158.6	16126	30176	43808	29499	29551	20399	0	14564	0	13855
P01602	725770	484240	133780	248030	162840	533520	121800	238720	212500	282900	1009400	590020	844210	363530	624300	497970	579180	245570	831920	1266700	379540	3751700	146540	429030	443360	266210	120540	11560	338600	538770	0	353060	51345	923480	581760	185260	185850	954220	60189	106760	236820	78181	243240	397060	81604	94124	202100	26697	48716
P01619	1641700	2164800	1054300	1383700	1008800	1936600	889270	1870600	724480	2088900	3700200	1542100	4853300	2298600	4753000	3553200	3321900	2141300	2403000	10798000	2075700	9493900	920680	3225500	2809800	2347800	1129500	1407400	1511800	2248500	1446800	1716600	2130400	3507600	3409800	970910	1476700	2634200	1369200	1541600	2876000	853770	1982000	3550100	1197800	2055300	2338000	635830	656530
P01624	265290	1532700	466570	642170	511150	1633200	409080	781900	78522	306990	648110	34828	972340	178070	559200	347660	1182200	438920	381360	2765100	578900	5222500	41901	521200	388060	783520	660170	907730	412870	816570	568240	1546800	162490	617600	215560	656830	1464500	327220	161430	246800	1454500	4354.7	788240	1216200	426240	171620	386240	82337	82350
P01699	0	0	0	0	0	0	0	0	0	0	0	0	0	0	0	0	0	0	0	50325	0	0	0	0	0	0	0	0	0	59758	0	0	0	0	0	0	0	0	0	0	0	0	0	0	0	0	0	0	0
P01700	192700	212010	222120	121210	249690	189350	75949	265690	9533.8	150840	392370	66130	341000	95888	394090	128700	592950	231430	251040	1692900	141250	1282500	54250	631380	255200	543170	200430	179560	326080	402780	124020	188680	417300	239890	285710	137330	124950	61462	93875	172810	699930	129890	576270	427240	162700	367570	260640	68922	77179
P01701	881240	697710	459150	482820	311970	613630	254170	669700	477730	624490	1489000	662380	831330	945200	1851300	1936700	1019500	698440	1500500	2499100	624900	3068100	423650	1282800	956940	488560	769420	702570	1063800	943430	538070	806670	665720	951490	1392100	426750	915940	730260	281160	479550	807650	289830	836490	1209900	473230	1029100	559910	310600	266370
P01703	333170	118640	21592	106640	2764.5	77580	21504	73041	5189.9	40297	472260	28357	633430	62779	51915	64282	72089	43765	89395	364070	250290	1781300	0	155010	28661	85540	42965	17349	386430	381290	35612	96173	44868	318290	192060	18615	148970	89105	43205	40516	225540	22867	287750	372350	28127	118460	21309	13695	37828
P01704	41984	13888	10212	62200	88511	473770	13226	72334	61228	79243	114210	38146	10721	167470	340120	8598.8	27342	53340	54313	81583	103140	1097700	51320	153070	37028	30646	50997	13483	17365	34034	27828	8191.4	66307	35902	69948	0	36085	62260	128200	63259	0	119890	195280	13422	27958	1544.3	41142	7704.9	43407
P01705	0	403510	100740	197360	146930	0	112100	260590	0	0	9362.6	16534	0	0	21680	0	0	0	0	38207	0	44352	0	0	0	388540	133200	352200	0	146340	0	171400	0	0	0	207610	138750	5022.8	0	3174.6	387620	0	0	462320	0	0	0	0	0
P01706	78243	240610	0	0	9851.3	0	0	149200	0	12336	122500	30375	179130	118780	7752.9	17952	111940	8162.5	8106.2	119340	0	392550	0	0	47137	76589	0	31289	0	0	0	200440	13167	0	24365	100530	67586	13091	0	0	130230	0	32817	210380	5504.6	0	0	6832	0
P01714	715320	855570	327970	311550	229010	228130	102220	698680	497370	141130	619880	95894	215940	357660	380240	1429100	526310	486700	284820	1919100	847960	1432800	74423	541670	978160	1007400	309530	542090	915770	1195600	463160	556770	553590	613700	491700	314590	398080	431350	352200	459520	915640	171340	468260	858820	581810	869170	397740	323750	217820
P01715	144310	49500	0	29287	0	15162	0	18286	0	0	73670	16545	296200	2887.4	16335	0	0	0	14968	16535	52464	220000	0	10955	6356.3	0	0	0	0	103250	0	43418	0	9844	14816	0	0	0	0	0	92678	0	13842	133080	0	0	0	0	0
P01717	210010	572410	217170	410260	262480	49014	150260	566590	47506	89106	324800	121870	29342	78519	254050	193090	161990	99729	80735	2071300	120270	1764500	33398	865940	194640	388920	224650	206980	201750	475450	75263	554760	130620	133630	139620	370030	489760	118770	216540	355900	896050	194510	626830	1633000	379580	530190	374650	91768	34307
P01718	152730	0	7193.2	0	1260.1	0	0	0	0	34426	11508	7159.9	0	0	63020	0	74400	0	47194	56936	0	523350	32244	87432	36463	0	0	0	0	0	0	41950	27268	48479	82916	0	0	31602	0	0	0	16993	40783	60924	10148	0	6066.1	20795	0
P01721	82004	915960	57329	144350	10285	176250	17978	492080	187000	45433	544170	170920	472730	72307	187690	220280	118930	230070	184120	192690	482570	1206400	248240	23475	38687	48295	45258	47464	75917	151580	75631	148960	134880	237640	91034	44816	60139	117950	39321	175760	246480	73114	187570	577910	101960	252720	152780	52624	77761
P01730	94296	147780	107810	193610	7667.6	91938	78519	0	29508	52029	9994	42564	56866	66206	102370	90802	80901	62679	56115	0	27650	136190	33939	117500	116980	217120	17895	29970	107690	47237	0	18947	0	142910	9785.4	0	0	64829	0	25120	38733	30149	13425	104010	24051	28381	27283	6086.2	10259
P01732	41019	34500	12625	73892	0	42526	0	30684	20536	26573	8954.4	26978	29608	11354	100260	74084	77222	0	9827.9	88835	0	102250	9343.4	72854	3583.2	24400	0	23853	92710	0	155620	17827	151100	96015	26086	0	0	30216	47320	78428	0	139590	27170	0	78095	63247	59792	59506	40146
P01742	83284	375140	112210	180540	194150	73361	69681	284740	46978	87804	247330	96752	28640	82740	50318	40636	124990	87880	39975	244210	48006	594010	47442	186560	127380	146220	104740	211760	166310	116320	49829	258730	82439	78337	145240	71635	125600	89247	115800	48458	255300	76016	124700	379800	78416	121450	75604	15708	5890.1
P01743	701160	1376700	471090	704770	458950	440520	468270	1129900	293380	497360	1530200	384790	892720	450160	1819100	854230	670660	461370	714320	4421000	939410	3726100	234500	821630	798480	666770	667710	994010	620550	905750	295900	896030	550400	662220	574310	605600	847550	801270	722930	476290	1128600	311410	535330	2088100	421860	544340	571720	236810	208660
P01762	131850	0	0	0	0	0	0	0	9478.6	0	166650	3514.3	10350	0	0	281030	4264.5	0	33226	33135	0	172570	0	0	58371	0	0	0	0	0	0	0	0	5739.4	0	0	0	0	0	0	0	13742	0	0	0	0	0	0	0
P01763	0	0	0	0	0	30577	0	0	0	0	0	0	45078	0	0	146640	14661	0	96037	5658.2	0	286300	0	15982	0	0	0	0	20942	0	0	0	0	349220	60365	0	0	101140	0	29144	0	0	14025	0	0	0	0	0	0
P01764	334540	180300	0	100110	0	147780	12262	15338	0	0	421810	305630	241480	0	68625	144860	83046	0	194880	224310	108970	927320	45240	0	0	2982.4	0	0	343640	129240	0	67021	37341	410770	153060	78340	18613	109590	0	0	40979	0	54835	155650	32782	69100	38620	0	27412
P01766	23187	8900.2	0	0	0	0	0	0	3054.2	4329.8	7747.2	8521.1	4116.5	6055.7	15083	5289.5	15691	4552.3	15727	208740	0	120510	0	0	3914.4	0	27799	0	0	2666.8	0	0	0	80270	0	0	4579.7	0	0	0	0	0	0	0	0	0	0	0	0
P01767	9875.5	95477	0	0	4938.7	38920	0	0	0	0	296380	0	10645	0	60073	52032	26572	36085	0	58239	126010	342700	0	0	47152	0	0	0	27723	0	0	25160	0	201650	41739	0	0	157830	0	0	9612.9	0	0	46753	26483	0	0	0	0
P0DP03	750100	841070	486600	592510	327690	697770	244060	866640	85780	590050	1653700	337360	1529000	975180	1507800	776010	1186200	668280	1046100	3136700	683460	5852100	259780	754010	829110	600040	501810	545840	664310	674010	313760	798280	344040	414450	323780	418960	394670	309780	127570	184180	792430	212080	455550	1080700	267310	107650	267560	59263	156730
P01772	0	0	0	0	0	0	0	0	0	0	0	0	0	0	0	0	0	0	0	0	0	0	0	0	0	0	0	0	0	0	0	0	0	0	0	0	0	0	0	0	0	0	0	0	0	0	0	0	0
P01780	80281	243010	47545	189490	101790	97756	139250	306540	0	125310	15851	0	115870	165670	200400	83543	328720	202820	113860	633040	4776.3	421390	12010	97753	156850	77210	144810	138600	114650	209270	94119	315610	57668	90928	205790	120730	213520	191410	177920	209200	348460	100380	248190	581710	125480	73763	174250	18353	131110
P01782	221590	550000	259540	141170	310540	365640	96239	791350	88669	332130	420200	150620	694490	435970	464070	365970	466300	195830	315870	896150	271950	1537800	72711	230270	466070	209300	286130	495600	187120	591820	79666	384030	93806	432070	176400	256450	180000	245710	72514	151170	560610	51566	199830	1055400	102800	207910	219480	48152	54507
P01817	24281	41721	19841	23656	11126	69072	18304	66719	0	16832	14706	55755	116660	18970	18514	190130	44586	15475	47827	73223	29936	112310	0	108430	35301	16365	28593	0	0	22145	0	26313	16054	34603	20901	0	21152	30656	0	0	13876	0	13276	94014	0	0	21470	0	12319
P01824	0	0	0	0	0	0	0	0	4659.8	0	5073.3	0	0	0	0	0	0	0	0	164800	15121	64184	0	0	53760	0	0	0	0	0	0	0	0	18022	0	0	0	0	0	0	0	0	0	0	0	0	0	0	0
P01833	104630000	275270	4350200	1885.7	8408900	14257000	34761000	7960200	7166600	9225600	8715700	4978800	67591000	8356600	24229000	1390300	2275500	3119800	2435900	100480000	307470	1640900	3415400	3462000	5653500	22856000	743760	2842700	8476200	26754	358100	7521000	1104000	3063500	2774100	1288300	1794600	484440	915610	398090	367890	714800	203260	4088100	329290	702660	1279900	2861800	155810
P01834	45118000	25739000	22549000	29289000	22780000	51346000	14124000	20885000	29381000	47565000	56945000	39768000	62265000	42690000	75501000	58316000	61783000	44907000	53283000	106280000	37031000	133890000	25735000	51594000	58004000	31152000	18173000	27594000	58059000	32037000	39179000	37427000	46858000	60325000	56400000	26047000	41079000	60544000	29458000	40917000	38608000	33080000	45192000	54176000	39303000	51685000	45417000	20727000	16126000
P01848	15964	35915	37387	33875	0	15268	0	11987	0	0	0	0	5373.8	0	29732	0	0	2342.2	6299.6	0	0	9792.4	0	17844	0	53714	0	38593	11984	26556	0	0	5323.6	0	0	0	2745.9	0	0	0	0	32252	0	10816	0	18987	0	0	0
P01854	73137	8225.5	39362	0	0	0	0	0	38061	17038	0	0	0	71304	129350	0	35209	55326	0	0	19333	41148	3254.2	14421	47557	87539	34425	0	0	12734	74500	21008	226160	90121	0	0	0	0	0	35838	33370	252400	0	112430	72123	68853	40420	34463	8445.6
P01859	28346000	38942000	16162000	28089000	24680000	31979000	13242000	36140000	13537000	32643000	44055000	25043000	23232000	49989000	43115000	13323000	54241000	13868000	27294000	91052000	13874000	90299000	19728000	22952000	48477000	27211000	14496000	29837000	55832000	19102000	17348000	44026000	24973000	33532000	42842000	16045000	25606000	34719000	16417000	30106000	40625000	16565000	35687000	62654000	25210000	40853000	40494000	10740000	10830000
P01860	26507000	29173000	11071000	23980000	17054000	22892000	11820000	24427000	11212000	20574000	32953000	21598000	20781000	10636000	35956000	17973000	18602000	11423000	26409000	37786000	11480000	83944000	10888000	28080000	34944000	23531000	10149000	24898000	40610000	20856000	6517800	20701000	11472000	30843000	30433000	17753000	12584000	19490000	8188500	15785000	27931000	10942000	16354000	47976000	14139000	26355000	18565000	5990200	6589600
P01861	15824000	8571900	4649000	6636400	4782400	9513600	3334700	7605700	18296000	15613000	47081000	15053000	9676800	9767300	6592100	14863000	14123000	12062000	10021000	17396000	12943000	103470000	4324100	10323000	25843000	6525900	4291300	9794300	15270000	10568000	4718500	4758100	10409000	27987000	18697000	2375000	2560700	25220000	3408300	9624600	29710000	6718700	12222000	29158000	7015100	18037000	9580600	1385200	1192900
P01871	16905000	11854000	11496000	5939500	8371600	50985000	6739800	21113000	14808000	9966600	16549000	6143500	27749000	12850000	22856000	16994000	18585000	12597000	25507000	43783000	19530000	51971000	7385000	9685800	14215000	29775000	12410000	13651000	13654000	8315000	17372000	14824000	20089000	14987000	21578000	12193000	20196000	23386000	7099000	18216000	21654000	14228000	11553000	35996000	18096000	26051000	18680000	13219000	30143000
P01876	30684000	24483000	28788000	24847000	26582000	25929000	26497000	52183000	12645000	17344000	56349000	38237000	36666000	29629000	128790000	51373000	38018000	46682000	45132000	134930000	8500700	70089000	8265300	36070000	34695000	83888000	12535000	35592000	36621000	24828000	21821000	45281000	21008000	55199000	29228000	17584000	30749000	30231000	9240100	24680000	65469000	15153000	22277000	50649000	8252500	26588000	29047000	6293000	5139600
P01877	148500	0	0	0	47677	90926	15399	782040	23966	30367	303300	120060	80464	89888	1080300	0	75679	0	0	156520	0	265940	0	160910	0	328040	0	50900	55125	0	0	105230	0	92978	0	0	0	0	0	9067.1	10048	0	0	204370	0	0	5319.2	0	0
P01880	0	0	18963	0	14591	0	8462.1	0	0	0	0	34978	0	0	104170	0	0	0	17886	0	0	25362	0	17225	20102	14208	0	218840	0	0	0	23582	0	126170	0	0	0	0	0	0	0	0	0	7702.2	338530	52743	40190	0	0
P01889	4259.7	0	0	0	0	0	0	0	0	0	0	19991	989060	0	11780	21285	27376	0	0	0	5530.1	35097	0	16707	0	0	0	0	0	0	11929	0	0	0	0	0	0	0	0	0	0	27224	0	0	8094.9	30444	0	0	0
P01891	0	0	0	0	39807	0	0	0	41986	0	0	0	0	0	15175	0	0	0	0	185060	0	0	0	0	0	0	0	0	0	0	0	0	0	0	0	0	0	0	0	0	0	0	13045	0	0	10931	34901	0	0
P01892	14676000	11221000	10502000	21503000	6693800	30866000	11034000	7183400	27117000	20394000	8578200	14952000	37842000	27282000	21027000	25643000	26553000	8189700	9874800	9516100	16935000	24339000	15570000	20066000	15925000	16990000	7400100	15053000	23770000	15563000	10084000	8146500	11477000	16870000	15189000	11628000	6561500	8298500	7900300	12342000	6874600	24173000	7736000	8812800	13226000	11154000	17884000	16981000	19262000
P01903	12402000	10908000	12320000	10294000	20662000	19830000	30822000	4643500	35187000	19577000	4825800	14245000	29563000	19621000	26182000	7048600	26124000	13524000	5308600	9804900	6658600	9456500	12050000	9510900	11723000	27796000	3755800	9519800	13037000	8560000	12359000	17156000	9526700	9611500	9217600	7502700	10594000	6952700	4734900	9445000	8654300	13054000	6147500	10031000	8028400	8782600	9226700	8228800	10062000
P01906	300900	824170	903410	469050	447810	1615200	0	0	0	414440	342670	511450	1333000	340710	970160	676300	716350	284050	226020	449740	344970	364250	725740	0	510320	784230	32157	2221.4	489380	277810	289390	275830	261810	0	96614	302010	389960	440530	156040	0	168610	130350	117070	165570	49551	271580	304370	44750	119520
P01909	335790	265160	488710	2863100	419580	880280	1353400	197180	2487400	1380800	89743	150720	1419500	1065600	2368000	424200	1153600	484640	599180	425880	61249	442930	536110	6323500	649860	908440	117360	1139200	465200	248850	569440	495600	466520	2473200	561200	145450	278880	144220	141750	504590	215430	2710700	277520	247470	222340	2169300	1328000	901220	184190
P01920	1449100	665140	1764800	4616700	1993500	2440100	6892700	1004000	6932400	884260	388240	629560	2004000	2093700	2211000	1469600	2711300	1131700	1902600	551720	314930	1533500	1933700	5529700	1369400	3189600	850420	3674200	1780800	819120	1607700	1420900	1354000	1709400	1925600	327440	525190	355010	505690	1314500	1656900	3649400	569130	2092400	671450	2641200	1717600	1543800	451780
P02008	0	7439.2	0	16409	15842	0	48702	455020	0	64324	0	9098.8	10286	0	9987.4	26647	48350	0	7784.6	2060.2	0	0	0	10964	0	0	203000	0	85994	5090.2	7500.5	0	67522	0	0	134520	313120	0	7818.7	4994.6	72497	8892.2	0	0	59136	31794	179260	0	0
P02042	7230200	22929000	7124500	10306000	16795000	8338700	7389800	3371100	7540500	18423000	5954800	5403500	4417100	8355700	8301000	7386100	9436500	4751800	6427100	2473100	5156800	7424200	5000600	6122600	4974900	5938000	20666000	16526000	9948000	7136000	15237000	38833000	29875000	15459000	29487000	37286000	43915000	11135000	34740000	37671000	38192000	21240000	33131000	23204000	38472000	32511000	41126000	32935000	30593000
P02144	0	0	0	0	0	189150	0	0	0	0	433580	28014	766610	2884.3	0	21081	0	0	19746	10234	17404	0	0	0	0	0	0	113180	0	18684	23896	119570	150000	26431	480350	1446100	568280	338550	1107100	625080	1475600	371750	161190	699760	956370	622570	1921700	87160	6203.4
P02452	2316300	11322000	12913000	3353400	11210000	1027800	8379600	3002100	784060	584730	2023700	5993500	551320	3267200	2220600	2416300	1485100	3041700	3428100	1729200	2395500	2050100	4932700	4374100	5398000	9290500	5829700	6652400	1757800	28195000	2694200	9673700	1372600	1984100	2025300	11884000	7954700	5668600	2099500	1814100	9613900	1909800	5089900	8427900	2499300	1589300	2077800	2606800	3604300
P02458	24070	75709	90938	1373.3	810730	0	14164	10370	0	4314	0	34262	0	35465	43402	21956	16904	0	0	6796.3	0	34021	0	0	22082	21478	0	11885	267880	25584	61399	4141.9	1960.3	0	0	0	70391	0	15445	11380	0	20213	37744	7656	20997	19842	26911	26170	44368
P02461	685680	4390800	4072500	956330	2444100	593490	1877000	547180	96246	276260	917520	1830000	295500	1101700	998730	1892900	1041000	908960	1155900	1366000	616420	1526500	1181600	1939100	2512900	2074000	2754100	1426800	1233500	7659800	2022000	2814900	995660	903910	502660	2439100	1550300	3055200	819410	509020	2300200	1193100	2049200	2305600	865350	907400	873740	1170300	1407800
P02462	2647800	7298100	6659000	2743300	2413500	3879300	2960700	1379000	1785300	6932800	1061200	1337000	1339100	5881700	3683400	4625100	9248600	2226200	2314200	2713000	1421300	2987000	2001000	1480000	1378300	3308500	4144100	3370300	6846500	1123500	10888000	8103200	9082900	5031900	6961800	8585100	5455600	7262100	3807900	8355800	4457900	8503800	3467500	2772300	4499600	4547900	3559500	8933400	8434400
P02511	150930	842380	470660	119680	763520	230660	1137000	327670	320100	734040	92293	100790	98726	708940	396210	387080	924850	418090	133480	11393	59540	1088200	269440	188460	195350	183060	313870	618280	2285800	231200	954490	1880500	1564300	1195700	1584300	1838400	1668600	1215300	1926100	3249900	3207500	1304900	1479700	1860100	1376500	1870300	1899200	1997400	1632200
[truncated: 7,975 more rows]
[truncated: 76 more columns]
