# Supplementary material for: Loss of NLN suppresses lung cancer progression by inducing ferroptosis through downregulating m6A methylation of GPX4
Source: Redox Biol. 2025 Nov 11;88:103928. doi: 10.1016/j.redox.2025.103928 (PMC12664413; doi:10.1016/j.redox.2025.103928)
Supplement: Multimedia component 3 [file mmc3.xlsx]

## Sheet: Diff_distribution
Compared sample name	Down-regulated	Up-regulated
S_C/S_F	656	2530
A_C/A_F	530	2866
S_C/A_C	727	518
C/F	581	2728

## Sheet: S_CvsS_F
Protein accession	Protein description	Gene name	S_C/S_F Ratio	S_C/S_F P value	Regulated Type	Subcellular localization	KEGG KO No.	KEGG Gene	KEGG pathway	Biological Process	Cellular Component	Molecular Function	IPR ID	Domain description	KOG category	KOG NO.	KOG description
A0A075B6K4	Immunoglobulin lambda variable 3-10 OS=Homo sapiens OX=9606 GN=IGLV3-10 PE=3 SV=2	IGLV3-10	1.73216	0.00374891	Up	extracellular				GO:0002376 immune system process; GO:0006955 immune response; GO:0050896 response to stimulus; GO:0002377 immunoglobulin production; GO:0002440 production of molecular mediator of immune response; GO:0002250 adaptive immune response;	GO:0016020 membrane; GO:0005615 extracellular space; GO:0044421 extracellular region part; GO:0044464 cell part; GO:0071944 cell periphery; GO:0005623 cell; GO:0005576 extracellular region; GO:0005886 plasma membrane;	GO:0005515 protein binding; GO:0003823 antigen binding; GO:0005488 binding;	IPR007110; IPR013783; IPR003599; IPR013106;	Immunoglobulin-like domain; Immunoglobulin-like fold; Immunoglobulin subtype; Immunoglobulin V-set domain;
A0A075B6S5	Immunoglobulin kappa variable 1-27 OS=Homo sapiens OX=9606 GN=IGKV1-27 PE=3 SV=1	IGKV1-27	1.78351	0.00439536	Up	extracellular				GO:0002376 immune system process; GO:0006955 immune response; GO:0050896 response to stimulus; GO:0002377 immunoglobulin production; GO:0002440 production of molecular mediator of immune response; GO:0002250 adaptive immune response;	GO:0016020 membrane; GO:0005615 extracellular space; GO:0044421 extracellular region part; GO:0044464 cell part; GO:0071944 cell periphery; GO:0005623 cell; GO:0005576 extracellular region; GO:0005886 plasma membrane;	GO:0005515 protein binding; GO:0003823 antigen binding; GO:0005488 binding;	IPR007110; IPR013783; IPR003599; IPR013106;	Immunoglobulin-like domain; Immunoglobulin-like fold; Immunoglobulin subtype; Immunoglobulin V-set domain;
A0A0A0MRZ8	Immunoglobulin kappa variable 3D-11 OS=Homo sapiens OX=9606 GN=IGKV3D-11 PE=3 SV=6	IGKV3D-11	2.42886	8.53847e-06	Up	extracellular				GO:0002376 immune system process; GO:0006955 immune response; GO:0050896 response to stimulus; GO:0002377 immunoglobulin production; GO:0002440 production of molecular mediator of immune response; GO:0002250 adaptive immune response;	GO:0016020 membrane; GO:0005615 extracellular space; GO:0044421 extracellular region part; GO:0044464 cell part; GO:0071944 cell periphery; GO:0005623 cell; GO:0005576 extracellular region; GO:0005886 plasma membrane;	GO:0005515 protein binding; GO:0003823 antigen binding; GO:0005488 binding;	IPR007110; IPR013783; IPR003599; IPR013106;	Immunoglobulin-like domain; Immunoglobulin-like fold; Immunoglobulin subtype; Immunoglobulin V-set domain;
A0A0A0MS15	Immunoglobulin heavy variable 3-49 OS=Homo sapiens OX=9606 GN=IGHV3-49 PE=3 SV=1	IGHV3-49	2.63305	2.00391e-08	Up	extracellular				GO:0044700 single organism signaling; GO:0002694 regulation of leukocyte activation; GO:0016064 immunoglobulin mediated immune response; GO:0007166 cell surface receptor signaling pathway; GO:0098542 defense response to other organism; GO:0044699 single-organism process; GO:0051249 regulation of lymphocyte activation; GO:0009607 response to biotic stimulus; GO:0051234 establishment of localizatio…	GO:0016020 membrane; GO:0044421 extracellular region part; GO:0005615 extracellular space; GO:0009897 external side of plasma membrane; GO:0071944 cell periphery; GO:0042571 immunoglobulin complex, circulating; GO:0019814 immunoglobulin complex; GO:0032991 macromolecular complex; GO:0005623 cell; GO:0005576 extracellular region; GO:0005886 plasma membrane; GO:0072562 blood microparticle; GO:00444…	GO:0034987 immunoglobulin receptor binding; GO:0005515 protein binding; GO:0005102 receptor binding; GO:0003823 antigen binding; GO:0005488 binding;	IPR007110; IPR013783; IPR013106;	Immunoglobulin-like domain; Immunoglobulin-like fold; Immunoglobulin V-set domain;
A0A0A0MT36	Immunoglobulin kappa variable 6D-21 OS=Homo sapiens OX=9606 GN=IGKV6D-21 PE=3 SV=1	IGKV6D-21	1.85721	0.00587609	Up	extracellular				GO:0002376 immune system process; GO:0006955 immune response; GO:0050896 response to stimulus; GO:0002377 immunoglobulin production; GO:0002440 production of molecular mediator of immune response; GO:0002250 adaptive immune response;	GO:0016020 membrane; GO:0005615 extracellular space; GO:0044421 extracellular region part; GO:0044464 cell part; GO:0071944 cell periphery; GO:0005623 cell; GO:0005576 extracellular region; GO:0005886 plasma membrane;	GO:0005515 protein binding; GO:0003823 antigen binding; GO:0005488 binding;	IPR007110; IPR013783; IPR013106; IPR003599;	Immunoglobulin-like domain; Immunoglobulin-like fold; Immunoglobulin V-set domain; Immunoglobulin subtype;
A0A0B4J1V0	Immunoglobulin heavy variable 3-15 OS=Homo sapiens OX=9606 GN=IGHV3-15 PE=3 SV=1	IGHV3-15	2.2884	0.000174742	Up	extracellular				GO:0044700 single organism signaling; GO:0002694 regulation of leukocyte activation; GO:0016064 immunoglobulin mediated immune response; GO:0007166 cell surface receptor signaling pathway; GO:0098542 defense response to other organism; GO:0044699 single-organism process; GO:0051249 regulation of lymphocyte activation; GO:0009607 response to biotic stimulus; GO:0051234 establishment of localizatio…	GO:0016020 membrane; GO:0044421 extracellular region part; GO:0005615 extracellular space; GO:0009897 external side of plasma membrane; GO:0071944 cell periphery; GO:0042571 immunoglobulin complex, circulating; GO:0019814 immunoglobulin complex; GO:0032991 macromolecular complex; GO:0005623 cell; GO:0005576 extracellular region; GO:0005886 plasma membrane; GO:0072562 blood microparticle; GO:00444…	GO:0034987 immunoglobulin receptor binding; GO:0005515 protein binding; GO:0005102 receptor binding; GO:0003823 antigen binding; GO:0005488 binding;	IPR007110; IPR013783; IPR013106;	Immunoglobulin-like domain; Immunoglobulin-like fold; Immunoglobulin V-set domain;
A0A0C4DH31	Immunoglobulin heavy variable 1-18 OS=Homo sapiens OX=9606 GN=IGHV1-18 PE=3 SV=1	IGHV1-18	3.42376	1.57391e-06	Up	extracellular				GO:0044700 single organism signaling; GO:0002694 regulation of leukocyte activation; GO:0016064 immunoglobulin mediated immune response; GO:0007166 cell surface receptor signaling pathway; GO:0098542 defense response to other organism; GO:0044699 single-organism process; GO:0051249 regulation of lymphocyte activation; GO:0009607 response to biotic stimulus; GO:0051234 establishment of localizatio…	GO:0016020 membrane; GO:0044421 extracellular region part; GO:0005615 extracellular space; GO:0009897 external side of plasma membrane; GO:0071944 cell periphery; GO:0042571 immunoglobulin complex, circulating; GO:0019814 immunoglobulin complex; GO:0032991 macromolecular complex; GO:0005623 cell; GO:0005576 extracellular region; GO:0005886 plasma membrane; GO:0072562 blood microparticle; GO:00444…	GO:0034987 immunoglobulin receptor binding; GO:0005515 protein binding; GO:0005102 receptor binding; GO:0003823 antigen binding; GO:0005488 binding;	IPR007110; IPR013783; IPR013106;	Immunoglobulin-like domain; Immunoglobulin-like fold; Immunoglobulin V-set domain;
A0A0C4DH38	Immunoglobulin heavy variable 5-51 OS=Homo sapiens OX=9606 GN=IGHV5-51 PE=3 SV=1	IGHV5-51	2.37694	1.22134e-06	Up	extracellular				GO:0044700 single organism signaling; GO:0002694 regulation of leukocyte activation; GO:0016064 immunoglobulin mediated immune response; GO:0007166 cell surface receptor signaling pathway; GO:0098542 defense response to other organism; GO:0044699 single-organism process; GO:0051249 regulation of lymphocyte activation; GO:0009607 response to biotic stimulus; GO:0051234 establishment of localizatio…	GO:0016020 membrane; GO:0044421 extracellular region part; GO:0005615 extracellular space; GO:0009897 external side of plasma membrane; GO:0071944 cell periphery; GO:0042571 immunoglobulin complex, circulating; GO:0019814 immunoglobulin complex; GO:0032991 macromolecular complex; GO:0005623 cell; GO:0005576 extracellular region; GO:0005886 plasma membrane; GO:0072562 blood microparticle; GO:00444…	GO:0034987 immunoglobulin receptor binding; GO:0005515 protein binding; GO:0005102 receptor binding; GO:0003823 antigen binding; GO:0005488 binding;	IPR007110; IPR013783; IPR013106;	Immunoglobulin-like domain; Immunoglobulin-like fold; Immunoglobulin V-set domain;
A0A0C4DH67	Immunoglobulin kappa variable 1-8 OS=Homo sapiens OX=9606 GN=IGKV1-8 PE=3 SV=1	IGKV1-8	2.28511	7.96205e-05	Up	extracellular				GO:0002376 immune system process; GO:0006955 immune response; GO:0050896 response to stimulus; GO:0002250 adaptive immune response;	GO:0016020 membrane; GO:0005623 cell; GO:0044464 cell part; GO:0071944 cell periphery; GO:0005576 extracellular region; GO:0005886 plasma membrane;	GO:0005515 protein binding; GO:0003823 antigen binding; GO:0005488 binding;	IPR007110; IPR013783; IPR013106;	Immunoglobulin-like domain; Immunoglobulin-like fold; Immunoglobulin V-set domain;
A0A0C4DH72	Immunoglobulin kappa variable 1-6 OS=Homo sapiens OX=9606 GN=IGKV1-6 PE=3 SV=1	IGKV1-6	2.16968	1.69868e-05	Up	extracellular				GO:0002376 immune system process; GO:0006955 immune response; GO:0050896 response to stimulus; GO:0002377 immunoglobulin production; GO:0002440 production of molecular mediator of immune response; GO:0002250 adaptive immune response;	GO:0016020 membrane; GO:0005615 extracellular space; GO:0044421 extracellular region part; GO:0044464 cell part; GO:0071944 cell periphery; GO:0005623 cell; GO:0005576 extracellular region; GO:0005886 plasma membrane;	GO:0005515 protein binding; GO:0003823 antigen binding; GO:0005488 binding;	IPR007110; IPR013783; IPR003599; IPR013106;	Immunoglobulin-like domain; Immunoglobulin-like fold; Immunoglobulin subtype; Immunoglobulin V-set domain;
A0A0J9YX35	Immunoglobulin heavy variable 3-64D OS=Homo sapiens OX=9606 GN=IGHV3-64D PE=3 SV=1	IGHV3-64D	2.15385	2.96786e-07	Up	extracellular	K06856	IGH; immunoglobulin heavy chain	hsa04020 Calcium signaling pathway; hsa04064 NF-kappa B signaling pathway; hsa04072 Phospholipase D signaling pathway; hsa04145 Phagosome; hsa04151 PI3K-Akt signaling pathway; hsa04640 Hematopoietic cell lineage; hsa04650 Natural killer cell mediated cytotoxicity; hsa04662 B cell receptor signaling pathway; hsa04664 Fc epsilon RI signaling pathway; hsa04666 Fc gamma R-mediated phagocytosis; hsa04…			GO:0005515 protein binding; GO:0005488 binding;	IPR007110; IPR013783; IPR013106;	Immunoglobulin-like domain; Immunoglobulin-like fold; Immunoglobulin V-set domain;
A0AV96	RNA-binding protein 47 OS=Homo sapiens OX=9606 GN=RBM47 PE=1 SV=2	RBM47	1.76832	0.00387697	Up	nucleus				GO:0044707 single-multicellular organism process; GO:0016554 cytidine to uridine editing; GO:0006725 cellular aromatic compound metabolic process; GO:0048869 cellular developmental process; GO:0044699 single-organism process; GO:0009451 RNA modification; GO:0044237 cellular metabolic process; GO:0071704 organic substance metabolic process; GO:0008152 metabolic process; GO:0030154 cell differentia…	GO:0043226 organelle; GO:0043231 intracellular membrane-bounded organelle; GO:0043229 intracellular organelle; GO:0005634 nucleus; GO:0044464 cell part; GO:0005622 intracellular; GO:0044424 intracellular part; GO:0043227 membrane-bounded organelle; GO:0005623 cell;	GO:0097159 organic cyclic compound binding; GO:1901363 heterocyclic compound binding; GO:0003723 RNA binding; GO:1901265 nucleoside phosphate binding; GO:0005488 binding; GO:0003676 nucleic acid binding; GO:0000166 nucleotide binding; GO:0036094 small molecule binding;	IPR000504; IPR012677;	RNA recognition motif domain; Nucleotide-binding alpha-beta plait domain;	A	KOG0117	Heterogeneous nuclear ribonucleoprotein R (RRM superfamily)
A0AVT1	Ubiquitin-like modifier-activating enzyme 6 OS=Homo sapiens OX=9606 GN=UBA6 PE=1 SV=1	UBA6	3.07391	1.88003e-15	Up	nucleus	K10699	UBE1L2, UBA6; ubiquitin-activating enzyme E1-like protein 2 [EC:6.2.1.45]	hsa04120 Ubiquitin mediated proteolysis	GO:0021766 hippocampus development; GO:0007420 brain development; GO:0048666 neuron development; GO:0048869 cellular developmental process; GO:0022008 neurogenesis; GO:0044699 single-organism process; GO:0021764 amygdala development; GO:0021761 limbic system development; GO:0044237 cellular metabolic process; GO:0050877 neurological system process; GO:0007610 behavior; GO:0021537 telencephalon de…	GO:0044464 cell part; GO:0005622 intracellular; GO:0005737 cytoplasm; GO:0044424 intracellular part; GO:0005623 cell; GO:0005829 cytosol; GO:0044444 cytoplasmic part;	GO:0008641 small protein activating enzyme activity; GO:0005524 ATP binding; GO:1901265 nucleoside phosphate binding; GO:0004839 ubiquitin activating enzyme activity; GO:0001882 nucleoside binding; GO:0043167 ion binding; GO:0016874 ligase activity; GO:0005515 protein binding; GO:0016877 ligase activity, forming carbon-sulfur bonds; GO:0019780 FAT10 activating enzyme activity; GO:0000166 nucleoti…	IPR032418; IPR019572; IPR000594; IPR016040; IPR032420; IPR018965;	Ubiquitin-activating enzyme E1, FCCH domain; Ubiquitin-activating enzyme, catalytic cysteine domain; THIF-type NAD/FAD binding fold; NAD(P)-binding domain; Ubiquitin-activating enzyme E1, four-helix bundle; Ubiquitin-activating enzyme E1, C-terminal;	O	KOG2012	Ubiquitin activating enzyme UBA1
A0MZ66	Shootin-1 OS=Homo sapiens OX=9606 GN=SHTN1 PE=1 SV=4	SHTN1	2.27681	6.22113e-06	Up	nucleus				GO:0044700 single organism signaling; GO:0044085 cellular component biogenesis; GO:0030335 positive regulation of cell migration; GO:0065008 regulation of biological quality; GO:0007166 cell surface receptor signaling pathway; GO:0032989 cellular component morphogenesis; GO:0045927 positive regulation of growth; GO:0001558 regulation of cell growth; GO:0060327 cytoplasmic actin-based contraction …	GO:0005874 microtubule; GO:0005737 cytoplasm; GO:0043025 neuronal cell body; GO:0032991 macromolecular complex; GO:0030426 growth cone; GO:0099512 supramolecular fiber; GO:0044424 intracellular part; GO:0098858 actin-based cell projection; GO:0005623 cell; GO:0099080 supramolecular complex; GO:0044422 organelle part; GO:0043228 non-membrane-bounded organelle; GO:0005856 cytoskeleton; GO:0015630 m…	GO:0051015 actin filament binding; GO:0050839 cell adhesion molecule binding; GO:0008092 cytoskeletal protein binding; GO:0019894 kinesin binding; GO:0005488 binding; GO:0045296 cadherin binding; GO:0044877 macromolecular complex binding; GO:0003779 actin binding; GO:0005515 protein binding; GO:0032403 protein complex binding;
A1L4H1	Soluble scavenger receptor cysteine-rich domain-containing protein SSC5D OS=Homo sapiens OX=9606 GN=SSC5D PE=1 SV=3	SSC5D	0.436337	5.49129e-05	Down	extracellular				GO:0009593 detection of chemical stimulus; GO:0098542 defense response to other organism; GO:0044699 single-organism process; GO:0051241 negative regulation of multicellular organismal process; GO:0051046 regulation of secretion; GO:0098581 detection of external biotic stimulus; GO:0001818 negative regulation of cytokine production; GO:0050710 negative regulation of cytokine secretion; GO:0051234…	GO:0031012 extracellular matrix; GO:0016020 membrane; GO:0005615 extracellular space; GO:0044421 extracellular region part; GO:0044464 cell part; GO:0005622 intracellular; GO:0005737 cytoplasm; GO:0044424 intracellular part; GO:0005623 cell; GO:0005576 extracellular region;	GO:0060089 molecular transducer activity; GO:0004872 receptor activity; GO:0001968 fibronectin binding; GO:0043236 laminin binding; GO:0005488 binding; GO:0038024 cargo receptor activity; GO:0005515 protein binding; GO:0005044 scavenger receptor activity; GO:0050840 extracellular matrix binding;	IPR001190; IPR017448;	SRCR domain; SRCR-like domain;
A1X283	SH3 and PX domain-containing protein 2B OS=Homo sapiens OX=9606 GN=SH3PXD2B PE=1 SV=3	SH3PXD2B	4.33709	5.69292e-12	Up	mitochondria				GO:0044085 cellular component biogenesis; GO:0006801 superoxide metabolic process; GO:0001649 osteoblast differentiation; GO:0065008 regulation of biological quality; GO:0022414 reproductive process; GO:0048869 cellular developmental process; GO:0044699 single-organism process; GO:0044237 cellular metabolic process; GO:0045927 positive regulation of growth; GO:0051130 positive regulation of cellu…	GO:0043229 intracellular organelle; GO:0042995 cell projection; GO:0043232 intracellular non-membrane-bounded organelle; GO:0044430 cytoskeletal part; GO:0030054 cell junction; GO:0044446 intracellular organelle part; GO:0005737 cytoplasm; GO:0032991 macromolecular complex; GO:0044424 intracellular part; GO:0002102 podosome; GO:0005623 cell; GO:0015629 actin cytoskeleton; GO:0044422 organelle par…	GO:1901981 phosphatidylinositol phosphate binding; GO:0043167 ion binding; GO:0080025 phosphatidylinositol-3,5-bisphosphate binding; GO:0005515 protein binding; GO:0098772 molecular function regulator; GO:1902936 phosphatidylinositol bisphosphate binding; GO:0030234 enzyme regulator activity; GO:0032266 phosphatidylinositol-3-phosphate binding; GO:0005488 binding; GO:0010314 phosphatidylinositol-…	IPR011511; IPR001452; IPR001683;	Variant SH3 domain; SH3 domain; Phox homologous domain;	C	KOG4773	NADPH oxidase
A2NJV5	Immunoglobulin kappa variable 2-29 OS=Homo sapiens OX=9606 GN=IGKV2-29 PE=3 SV=2	IGKV2-29	1.98967	0.000932147	Up	extracellular						GO:0005515 protein binding; GO:0005488 binding;	IPR007110; IPR013783; IPR013106;	Immunoglobulin-like domain; Immunoglobulin-like fold; Immunoglobulin V-set domain;
A3KN83	Protein strawberry notch homolog 1 OS=Homo sapiens OX=9606 GN=SBNO1 PE=1 SV=1	SBNO1	2.67367	4.84025e-10	Up	nucleus				GO:0050794 regulation of cellular process; GO:0010468 regulation of gene expression; GO:0006355 regulation of transcription, DNA-templated; GO:0031326 regulation of cellular biosynthetic process; GO:0080090 regulation of primary metabolic process; GO:0060255 regulation of macromolecule metabolic process; GO:0019219 regulation of nucleobase-containing compound metabolic process; GO:0010556 regulat…			IPR026937; IPR027417;	Strawberry notch, helicase C domain; P-loop containing nucleoside triphosphate hydrolase;	KT	KOG1513	Nuclear helicase MOP-3/SNO (DEAD-box superfamily)
A5YKK6	CCR4-NOT transcription complex subunit 1 OS=Homo sapiens OX=9606 GN=CNOT1 PE=1 SV=2	CNOT1	1.71027	1.32991e-09	Up	cytoplasm	K12604	CNOT1, NOT1; CCR4-NOT transcription complex subunit 1	hsa03018 RNA degradation	GO:0044700 single organism signaling; GO:1902807 negative regulation of cell cycle G1/S phase transition; GO:0097659 nucleic acid-templated transcription; GO:0010608 posttranscriptional regulation of gene expression; GO:0010564 regulation of cell cycle process; GO:0044237 cellular metabolic process; GO:0072431 signal transduction involved in mitotic G1 DNA damage checkpoint; GO:1902403 signal tra…	GO:0016020 membrane; GO:0005615 extracellular space; GO:0044421 extracellular region part; GO:0031090 organelle membrane; GO:0000932 P-body; GO:0005737 cytoplasm; GO:0044438 microbody part; GO:0032991 macromolecular complex; GO:0044424 intracellular part; GO:0005623 cell; GO:0044422 organelle part; GO:0036464 cytoplasmic ribonucleoprotein granule; GO:0005778 peroxisomal membrane; GO:0043228 non-m…	GO:0030331 estrogen receptor binding; GO:0003723 RNA binding; GO:0070016 armadillo repeat domain binding; GO:0005102 receptor binding; GO:0005515 protein binding; GO:0051427 hormone receptor binding; GO:1901363 heterocyclic compound binding; GO:0097159 organic cyclic compound binding; GO:0032947 protein complex scaffold; GO:0042974 retinoic acid receptor binding; GO:0005488 binding; GO:0003676 nu…	IPR032193; IPR032191; IPR007196; IPR032194; IPR024557;	CCR4-NOT transcription complex subunit 1, TTP binding domain; CCR4-NOT transcription complex subunit 1, CAF1-binding domain; CCR4-Not complex component, Not1, C-terminal; CCR4-NOT transcription complex subunit 1, HEAT repeat; CCR4-Not complex, Not1 subunit, domain of unknown function DUF3819;	K	KOG1831	Negative regulator of transcription
A6NDG6	Glycerol-3-phosphate phosphatase OS=Homo sapiens OX=9606 GN=PGP PE=1 SV=1	PGP	3.76424	9.61687e-12	Up	extracellular	K19269	PGP, PGLP; phosphoglycolate phosphatase [EC:3.1.3.18 3.1.3.48]	hsa00630 Glyoxylate and dicarboxylate metabolism; hsa01100 Metabolic pathways; hsa01200 Carbon metabolism	GO:0046486 glycerolipid metabolic process; GO:0006066 alcohol metabolic process; GO:0044699 single-organism process; GO:0044255 cellular lipid metabolic process; GO:0009058 biosynthetic process; GO:0044237 cellular metabolic process; GO:0006796 phosphate-containing compound metabolic process; GO:0008152 metabolic process; GO:0044262 cellular carbohydrate metabolic process; GO:0006650 glycerophosp…	GO:0044464 cell part; GO:0005622 intracellular; GO:0005737 cytoplasm; GO:0044424 intracellular part; GO:0005829 cytosol; GO:0005623 cell; GO:0044444 cytoplasmic part;	GO:0000287 magnesium ion binding; GO:0043136 glycerol-3-phosphatase activity; GO:0016791 phosphatase activity; GO:0043167 ion binding; GO:0000121 glycerol-1-phosphatase activity; GO:0016787 hydrolase activity; GO:0004721 phosphoprotein phosphatase activity; GO:0042578 phosphoric ester hydrolase activity; GO:0003824 catalytic activity; GO:0004725 protein tyrosine phosphatase activity; GO:0005488 b…	IPR023215; IPR023214;	Nitrophenylphosphatase-like domain; HAD-like domain;	P	KOG2882	p-Nitrophenyl phosphatase
A6NDU8	UPF0600 protein C5orf51 OS=Homo sapiens OX=9606 GN=C5orf51 PE=1 SV=1	C5orf51	3.45949	6.60196e-15	Up	extracellular					GO:0043229 intracellular organelle; GO:0005737 cytoplasm; GO:0044446 intracellular organelle part; GO:0031981 nuclear lumen; GO:0044424 intracellular part; GO:0005829 cytosol; GO:0005623 cell; GO:0044422 organelle part; GO:0043226 organelle; GO:0043231 intracellular membrane-bounded organelle; GO:0031974 membrane-enclosed lumen; GO:0005654 nucleoplasm; GO:0005634 nucleus; GO:0070013 intracellular…
A6NHL2	Tubulin alpha chain-like 3 OS=Homo sapiens OX=9606 GN=TUBAL3 PE=1 SV=2	TUBAL3	1.71453	3.015e-05	Up	cytoskeleton	K07374	TUBA; tubulin alpha	hsa04145 Phagosome; hsa04210 Apoptosis; hsa04530 Tight junction; hsa04540 Gap junction; hsa05130 Pathogenic Escherichia coli infection	GO:0016043 cellular component organization; GO:0007010 cytoskeleton organization; GO:0007017 microtubule-based process; GO:0009987 cellular process; GO:0006996 organelle organization; GO:0071840 cellular component organization or biogenesis;	GO:0043229 intracellular organelle; GO:0099513 polymeric cytoskeletal fiber; GO:0005874 microtubule; GO:0043232 intracellular non-membrane-bounded organelle; GO:0044430 cytoskeletal part; GO:0005737 cytoplasm; GO:0044446 intracellular organelle part; GO:0099512 supramolecular fiber; GO:0044424 intracellular part; GO:0099080 supramolecular complex; GO:0005623 cell; GO:0044422 organelle part; GO:00…	GO:1901265 nucleoside phosphate binding; GO:0001882 nucleoside binding; GO:0043167 ion binding; GO:0016817 hydrolase activity, acting on acid anhydrides; GO:0016787 hydrolase activity; GO:0000166 nucleotide binding; GO:0017111 nucleoside-triphosphatase activity; GO:1901363 heterocyclic compound binding; GO:0097159 organic cyclic compound binding; GO:0032549 ribonucleoside binding; GO:0097367 carb…	IPR003008; IPR023123; IPR008280; IPR018316;	Tubulin/FtsZ, GTPase domain; Tubulin, C-terminal; Tubulin/FtsZ, C-terminal; Tubulin/FtsZ, 2-layer sandwich domain;	Z	KOG1376	Alpha tubulin
A6NHR9	Structural maintenance of chromosomes flexible hinge domain-containing protein 1 OS=Homo sapiens OX=9606 GN=SMCHD1 PE=1 SV=2	SMCHD1	1.81647	2.13182e-06	Up	cytoplasm	K23113			GO:0010468 regulation of gene expression; GO:0040029 regulation of gene expression, epigenetic; GO:0016043 cellular component organization; GO:0050789 regulation of biological process; GO:0051276 chromosome organization; GO:0009048 dosage compensation by inactivation of X chromosome; GO:0007549 dosage compensation; GO:0060255 regulation of macromolecule metabolic process; GO:0006996 organelle org…	GO:0001740 Barr body; GO:0043229 intracellular organelle; GO:0043232 intracellular non-membrane-bounded organelle; GO:0000805 X chromosome; GO:0044446 intracellular organelle part; GO:0000803 sex chromosome; GO:0031981 nuclear lumen; GO:0044424 intracellular part; GO:0005623 cell; GO:0044422 organelle part; GO:0043228 non-membrane-bounded organelle; GO:0031974 membrane-enclosed lumen; GO:0043231 …	GO:0005524 ATP binding; GO:1901265 nucleoside phosphate binding; GO:0001882 nucleoside binding; GO:0043167 ion binding; GO:0005515 protein binding; GO:0000166 nucleotide binding; GO:0097159 organic cyclic compound binding; GO:1901363 heterocyclic compound binding; GO:0032549 ribonucleoside binding; GO:0097367 carbohydrate derivative binding; GO:0032553 ribonucleotide binding; GO:0005488 binding; …	IPR010935; IPR003594;	SMCs flexible hinge; Histidine kinase-like ATPase, C-terminal domain;
A6NIH7	Protein unc-119 homolog B OS=Homo sapiens OX=9606 GN=UNC119B PE=1 SV=1	UNC119B	2.01429	4.46054e-07	Up	cytoplasm				GO:0044085 cellular component biogenesis; GO:0016043 cellular component organization; GO:0044707 single-multicellular organism process; GO:0048869 cellular developmental process; GO:0060271 cilium assembly; GO:0044699 single-organism process; GO:0022008 neurogenesis; GO:0015031 protein transport; GO:0044782 cilium organization; GO:0051234 establishment of localization; GO:0030154 cell differentia…	GO:0005929 cilium; GO:0043226 organelle; GO:0042995 cell projection; GO:0035869 ciliary transition zone; GO:0044441 ciliary part; GO:0005622 intracellular; GO:0044464 cell part; GO:0005737 cytoplasm; GO:0044424 intracellular part; GO:0005829 cytosol; GO:0044463 cell projection part; GO:0005623 cell; GO:0044422 organelle part; GO:0044444 cytoplasmic part;	GO:0008289 lipid binding; GO:0005515 protein binding; GO:0005488 binding;	IPR008015; IPR014756;	GMP phosphodiesterase, delta subunit; Immunoglobulin E-set;	UT	KOG4037	Photoreceptor synaptic vesicle protein HRG4/UNC-119
A6NMZ7	Collagen alpha-6(VI) chain OS=Homo sapiens OX=9606 GN=COL6A6 PE=1 SV=2	COL6A6	0.0229391	8.10212e-18	Down	endoplasmic reticulum	K06238	COL6A; collagen, type VI, alpha	hsa04151 PI3K-Akt signaling pathway; hsa04510 Focal adhesion; hsa04512 ECM-receptor interaction; hsa04974 Protein digestion and absorption; hsa05165 Human papillomavirus infection	GO:0044707 single-multicellular organism process; GO:0044712 single-organism catabolic process; GO:0044236 multicellular organism metabolic process; GO:0044699 single-organism process; GO:0032501 multicellular organismal process; GO:0071704 organic substance metabolic process; GO:0022610 biological adhesion; GO:0044243 multicellular organismal catabolic process; GO:0008152 metabolic process; GO:0…	GO:0031012 extracellular matrix; GO:0032991 macromolecular complex; GO:0044421 extracellular region part; GO:0043234 protein complex; GO:0005576 extracellular region; GO:0005581 collagen trimer; GO:0005578 proteinaceous extracellular matrix;		IPR002035;	von Willebrand factor, type A;	W	KOG3544	Collagens (type IV and type XIII), and related proteins
A8K2U0	Alpha-2-macroglobulin-like protein 1 OS=Homo sapiens OX=9606 GN=A2ML1 PE=1 SV=3	A2ML1	22.1222	2.75012e-05	Up	extracellular				GO:0050794 regulation of cellular process; GO:0052548 regulation of endopeptidase activity; GO:0010951 negative regulation of endopeptidase activity; GO:0045861 negative regulation of proteolysis; GO:0080090 regulation of primary metabolic process; GO:0060255 regulation of macromolecule metabolic process; GO:0031324 negative regulation of cellular metabolic process; GO:0048519 negative regulation…	GO:0070062 extracellular exosome; GO:0043226 organelle; GO:0005615 extracellular space; GO:0044421 extracellular region part; GO:0031982 vesicle; GO:1903561 extracellular vesicle; GO:0043227 membrane-bounded organelle; GO:0005576 extracellular region; GO:0043230 extracellular organelle;	GO:0004867 serine-type endopeptidase inhibitor activity; GO:0030234 enzyme regulator activity; GO:0030414 peptidase inhibitor activity; GO:0061134 peptidase regulator activity; GO:0061135 endopeptidase regulator activity; GO:0098772 molecular function regulator; GO:0004857 enzyme inhibitor activity; GO:0004866 endopeptidase inhibitor activity;	IPR002890; IPR011625; IPR009048; IPR014756; IPR008930; IPR001599; IPR019565; IPR011626;	Alpha-2-macroglobulin, N-terminal; Alpha-2-macroglobulin, N-terminal 2; Alpha-macroglobulin, receptor-binding; Immunoglobulin E-set; Terpenoid cyclases/protein prenyltransferase alpha-alpha toroid; Alpha-2-macroglobulin; Alpha-2-macroglobulin, thiol-ester bond-forming; Alpha-macroglobulin complement component;	O	KOG1366	Alpha-macroglobulin
A8MXV4	Nucleoside diphosphate-linked moiety X motif 19 OS=Homo sapiens OX=9606 GN=NUDT19 PE=1 SV=1	NUDT19	1.71029	0.0032309	Up	mitochondria	K13355	NUDT19; nucleoside diphosphate-linked moiety X motif 19, mitochondrial [EC:3.6.1.-]	hsa04146 Peroxisome	GO:0034440 lipid oxidation; GO:0033540 fatty acid beta-oxidation using acyl-CoA oxidase; GO:0044699 single-organism process; GO:0044255 cellular lipid metabolic process; GO:0044237 cellular metabolic process; GO:0071704 organic substance metabolic process; GO:0008152 metabolic process; GO:0030258 lipid modification; GO:0044248 cellular catabolic process; GO:0032787 monocarboxylic acid metabolic p…	GO:0043229 intracellular organelle; GO:0044439 peroxisomal part; GO:0005777 peroxisome; GO:0005737 cytoplasm; GO:0044446 intracellular organelle part; GO:0044438 microbody part; GO:0044424 intracellular part; GO:0005623 cell; GO:0005739 mitochondrion; GO:0044422 organelle part; GO:0031974 membrane-enclosed lumen; GO:0043226 organelle; GO:0043231 intracellular membrane-bounded organelle; GO:007001…	GO:0003824 catalytic activity; GO:0005102 receptor binding; GO:0005488 binding; GO:0016788 hydrolase activity, acting on ester bonds; GO:0043167 ion binding; GO:0043169 cation binding; GO:0046872 metal ion binding; GO:0047617 acyl-CoA hydrolase activity; GO:0016787 hydrolase activity; GO:0016289 CoA hydrolase activity; GO:0005515 protein binding; GO:0016790 thiolester hydrolase activity;	IPR015797; IPR000086;	NUDIX hydrolase domain-like; NUDIX hydrolase domain;	S	KOG3904	Predicted hydrolase RP2 (NUDIX/MutT superfamily)
A8TX70	Collagen alpha-5(VI) chain OS=Homo sapiens OX=9606 GN=COL6A5 PE=1 SV=1	COL6A5	0.134495	1.94937e-08	Down	endoplasmic reticulum	K06238	COL6A; collagen, type VI, alpha	hsa04151 PI3K-Akt signaling pathway; hsa04510 Focal adhesion; hsa04512 ECM-receptor interaction; hsa04974 Protein digestion and absorption; hsa05165 Human papillomavirus infection	GO:0044707 single-multicellular organism process; GO:0044712 single-organism catabolic process; GO:0044236 multicellular organism metabolic process; GO:0044699 single-organism process; GO:0032501 multicellular organismal process; GO:0071704 organic substance metabolic process; GO:0022610 biological adhesion; GO:0044243 multicellular organismal catabolic process; GO:0008152 metabolic process; GO:0…	GO:0031012 extracellular matrix; GO:0032991 macromolecular complex; GO:0044421 extracellular region part; GO:0043234 protein complex; GO:0005576 extracellular region; GO:0005581 collagen trimer; GO:0005578 proteinaceous extracellular matrix;	GO:0005515 protein binding; GO:0005488 binding;	IPR002035;	von Willebrand factor, type A;	W	KOG3544	Collagens (type IV and type XIII), and related proteins
E9PAV3	Nascent polypeptide-associated complex subunit alpha, muscle-specific form OS=Homo sapiens OX=9606 GN=NACA PE=1 SV=1	NACA	2.45226	2.65041e-11	Up	nucleus	K03626	EGD2, NACA; nascent polypeptide-associated complex subunit alpha	hsa04928 Parathyroid hormone synthesis, secretion and action	GO:0050794 regulation of cellular process; GO:0006725 cellular aromatic compound metabolic process; GO:0097659 nucleic acid-templated transcription; GO:0060255 regulation of macromolecule metabolic process; GO:0019219 regulation of nucleobase-containing compound metabolic process; GO:0009058 biosynthetic process; GO:0044237 cellular metabolic process; GO:0071704 organic substance metabolic proces…	GO:0043226 organelle; GO:0043231 intracellular membrane-bounded organelle; GO:0043229 intracellular organelle; GO:0005634 nucleus; GO:0044464 cell part; GO:0005622 intracellular; GO:0005737 cytoplasm; GO:0044424 intracellular part; GO:0043227 membrane-bounded organelle; GO:0005623 cell;	GO:0097159 organic cyclic compound binding; GO:1901363 heterocyclic compound binding; GO:0003677 DNA binding; GO:0005488 binding; GO:0003676 nucleic acid binding;	IPR002715;	Nascent polypeptide-associated complex NAC domain;	K	KOG2239	Transcription factor containing NAC and TS-N domains
O00115	Deoxyribonuclease-2-alpha OS=Homo sapiens OX=9606 GN=DNASE2 PE=1 SV=2	DNASE2	2.01234	1.13962e-07	Up	extracellular	K01158	DNASE2; deoxyribonuclease II [EC:3.1.22.1]	hsa04142 Lysosome	GO:0016043 cellular component organization; GO:0044707 single-multicellular organism process; GO:0065008 regulation of biological quality; GO:0006308 DNA catabolic process; GO:0006725 cellular aromatic compound metabolic process; GO:0002262 myeloid cell homeostasis; GO:0006259 DNA metabolic process; GO:0048869 cellular developmental process; GO:0044699 single-organism process; GO:0044237 cellular…	GO:0043229 intracellular organelle; GO:0044421 extracellular region part; GO:0005737 cytoplasm; GO:0031982 vesicle; GO:0044424 intracellular part; GO:0005623 cell; GO:0005576 extracellular region; GO:0043226 organelle; GO:0070062 extracellular exosome; GO:0043231 intracellular membrane-bounded organelle; GO:0044464 cell part; GO:0005622 intracellular; GO:0005764 lysosome; GO:1903561 extracellular…	GO:0003677 DNA binding; GO:0004536 deoxyribonuclease activity; GO:0004520 endodeoxyribonuclease activity; GO:0016787 hydrolase activity; GO:0016889 endodeoxyribonuclease activity, producing 3'-phosphomonoesters; GO:0016894 endonuclease activity, active with either ribo- or deoxyribonucleic acids and producing 3'-phosphomonoesters; GO:1901363 heterocyclic compound binding; GO:0097159 organic cycli…			L	KOG3825	Deoxyribonuclease II
O00139	Kinesin-like protein KIF2A OS=Homo sapiens OX=9606 GN=KIF2A PE=1 SV=3	KIF2A	1.94832	8.62169e-11	Up	cytoplasm,nucleus	K10393	KIF2_24, MCAK; kinesin family member 2/24		GO:0044085 cellular component biogenesis; GO:0044707 single-multicellular organism process; GO:0016043 cellular component organization; GO:0048869 cellular developmental process; GO:0007067 mitotic nuclear division; GO:0048285 organelle fission; GO:0048193 Golgi vesicle transport; GO:0007051 spindle organization; GO:0044699 single-organism process; GO:1903047 mitotic cell cycle process; GO:005123…	GO:0016020 membrane; GO:0005874 microtubule; GO:0005737 cytoplasm; GO:0032991 macromolecular complex; GO:0036126 sperm flagellum; GO:0097729 9+2 motile cilium; GO:0044424 intracellular part; GO:0099512 supramolecular fiber; GO:0016604 nuclear body; GO:0005623 cell; GO:0099080 supramolecular complex; GO:0044422 organelle part; GO:0043228 non-membrane-bounded organelle; GO:0031974 membrane-enclosed…	GO:1901265 nucleoside phosphate binding; GO:0003774 motor activity; GO:0016817 hydrolase activity, acting on acid anhydrides; GO:0005515 protein binding; GO:0016787 hydrolase activity; GO:0016887 ATPase activity; GO:1901363 heterocyclic compound binding; GO:0097159 organic cyclic compound binding; GO:0016462 pyrophosphatase activity; GO:0008092 cytoskeletal protein binding; GO:0032553 ribonucleot…	IPR027417; IPR001752;	P-loop containing nucleoside triphosphate hydrolase; Kinesin motor domain;
O00148	ATP-dependent RNA helicase DDX39A OS=Homo sapiens OX=9606 GN=DDX39A PE=1 SV=2	DDX39A	2.14614	5.41257e-12	Up	cytoplasm	K13182	DDX39; ATP-dependent RNA helicase DDX39 [EC:3.6.4.13]		GO:0050658 RNA transport; GO:0097659 nucleic acid-templated transcription; GO:0009058 biosynthetic process; GO:0051168 nuclear export; GO:0051169 nuclear transport; GO:0044237 cellular metabolic process; GO:0015031 protein transport; GO:0051234 establishment of localization; GO:0006353 DNA-templated transcription, termination; GO:0071427 mRNA-containing ribonucleoprotein complex export from nucle…	GO:0043229 intracellular organelle; GO:0016020 membrane; GO:0044446 intracellular organelle part; GO:0005737 cytoplasm; GO:0031981 nuclear lumen; GO:0032991 macromolecular complex; GO:0044424 intracellular part; GO:0005681 spliceosomal complex; GO:0016604 nuclear body; GO:0005623 cell; GO:0044422 organelle part; GO:0031974 membrane-enclosed lumen; GO:0043226 organelle; GO:0043231 intracellular me…	GO:1901265 nucleoside phosphate binding; GO:0008026 ATP-dependent helicase activity; GO:0016817 hydrolase activity, acting on acid anhydrides; GO:0005515 protein binding; GO:0016787 hydrolase activity; GO:0016887 ATPase activity; GO:1901363 heterocyclic compound binding; GO:0097159 organic cyclic compound binding; GO:0042802 identical protein binding; GO:0016462 pyrophosphatase activity; GO:00038…	IPR011545; IPR014014; IPR014001; IPR027417; IPR001650;	DEAD/DEAH box helicase domain; RNA helicase, DEAD-box type, Q motif; Helicase superfamily 1/2, ATP-binding domain; P-loop containing nucleoside triphosphate hydrolase; Helicase, C-terminal;	A	KOG0329	ATP-dependent RNA helicase
O00154	Cytosolic acyl coenzyme A thioester hydrolase OS=Homo sapiens OX=9606 GN=ACOT7 PE=1 SV=3	ACOT7	6.54208	1.35946e-18	Up	mitochondria	K17360	ACOT7; acyl-coenzyme A thioesterase 7 [EC:3.1.2.2]	hsa00062 Fatty acid elongation; hsa01040 Biosynthesis of unsaturated fatty acids	GO:0051188 cofactor biosynthetic process; GO:0009116 nucleoside metabolic process; GO:0042278 purine nucleoside metabolic process; GO:0016053 organic acid biosynthetic process; GO:0009117 nucleotide metabolic process; GO:0035337 fatty-acyl-CoA metabolic process; GO:0044699 single-organism process; GO:0009163 nucleoside biosynthetic process; GO:0046129 purine ribonucleoside biosynthetic process; G…	GO:0043229 intracellular organelle; GO:0044421 extracellular region part; GO:0044446 intracellular organelle part; GO:0031982 vesicle; GO:0005737 cytoplasm; GO:0031981 nuclear lumen; GO:0044424 intracellular part; GO:0005623 cell; GO:0005829 cytosol; GO:0005576 extracellular region; GO:0044422 organelle part; GO:0005739 mitochondrion; GO:0031974 membrane-enclosed lumen; GO:0043231 intracellular m…	GO:0052689 carboxylic ester hydrolase activity; GO:0046983 protein dimerization activity; GO:0043167 ion binding; GO:0036042 long-chain fatty acyl-CoA binding; GO:0047617 acyl-CoA hydrolase activity; GO:0005515 protein binding; GO:0016289 CoA hydrolase activity; GO:0016787 hydrolase activity; GO:0016790 thiolester hydrolase activity; GO:0016290 palmitoyl-CoA hydrolase activity; GO:0048037 cofacto…	IPR006683; IPR029069; IPR033120;	Thioesterase domain; HotDog domain; Hotdog acyl-CoA thioesterase (ACOT)-type domain;	I	KOG2763	Acyl-CoA thioesterase
O00159	Unconventional myosin-Ic OS=Homo sapiens OX=9606 GN=MYO1C PE=1 SV=4	MYO1C	0.223368	4.66086e-22	Down	cytoplasm	K10356	MYO1; myosin I		GO:0044700 single organism signaling; GO:0050658 RNA transport; GO:0065008 regulation of biological quality; GO:0030335 positive regulation of cell migration; GO:0007166 cell surface receptor signaling pathway; GO:1903533 regulation of protein targeting; GO:0030832 regulation of actin filament length; GO:0015031 protein transport; GO:0015931 nucleobase-containing compound transport; GO:0032879 re…	GO:0016020 membrane; GO:0044421 extracellular region part; GO:0098862 cluster of actin-based cell projections; GO:0098857 membrane microdomain; GO:0032587 ruffle membrane; GO:0005737 cytoplasm; GO:0032991 macromolecular complex; GO:0098858 actin-based cell projection; GO:0099080 supramolecular complex; GO:0005623 cell; GO:0044422 organelle part; GO:0043228 non-membrane-bounded organelle; GO:00700…	GO:0051015 actin filament binding; GO:1901265 nucleoside phosphate binding; GO:0003774 motor activity; GO:0005102 receptor binding; GO:0016817 hydrolase activity, acting on acid anhydrides; GO:0016787 hydrolase activity; GO:0005515 protein binding; GO:0017160 Ral GTPase binding; GO:0016887 ATPase activity; GO:1901363 heterocyclic compound binding; GO:0097159 organic cyclic compound binding; GO:00…	IPR010926; IPR027417; IPR001609;	Class I myosin tail homology domain; P-loop containing nucleoside triphosphate hydrolase; Myosin head, motor domain;	Z	KOG0164	Myosin class I heavy chain
O00178	GTP-binding protein 1 OS=Homo sapiens OX=9606 GN=GTPBP1 PE=1 SV=3	GTPBP1	1.88981	2.03121e-07	Up	cytoplasm				GO:0050794 regulation of cellular process; GO:0044700 single organism signaling; GO:0060255 regulation of macromolecule metabolic process; GO:0031331 positive regulation of cellular catabolic process; GO:0019219 regulation of nucleobase-containing compound metabolic process; GO:0044699 single-organism process; GO:0050896 response to stimulus; GO:0007165 signal transduction; GO:0061014 positive re…	GO:1905354 exoribonuclease complex; GO:0016020 membrane; GO:1902494 catalytic complex; GO:0044464 cell part; GO:0005622 intracellular; GO:0005737 cytoplasm; GO:0032991 macromolecular complex; GO:0044424 intracellular part; GO:0005829 cytosol; GO:0000177 cytoplasmic exosome (RNase complex); GO:0005623 cell; GO:0044444 cytoplasmic part; GO:0000178 exosome (RNase complex);	GO:0003723 RNA binding; GO:1901265 nucleoside phosphate binding; GO:0001882 nucleoside binding; GO:0043167 ion binding; GO:0016817 hydrolase activity, acting on acid anhydrides; GO:0016787 hydrolase activity; GO:0000166 nucleotide binding; GO:0017111 nucleoside-triphosphatase activity; GO:1901363 heterocyclic compound binding; GO:0097159 organic cyclic compound binding; GO:0032549 ribonucleoside …	IPR027417; IPR009001; IPR000795; IPR009000;	P-loop containing nucleoside triphosphate hydrolase; Translation elongation factor EF1A/initiation factor IF2gamma, C-terminal; Transcription factor, GTP-binding domain; Translation protein, beta-barrel domain;	R	KOG0463	GTP-binding protein GP-1
O00182	Galectin-9 OS=Homo sapiens OX=9606 GN=LGALS9 PE=1 SV=2	LGALS9	1.57569	0.00249125	Up	nucleus	K10093	LGALS9; galectin-9		GO:0044700 single organism signaling; GO:0050672 negative regulation of lymphocyte proliferation; GO:0002694 regulation of leukocyte activation; GO:0010941 regulation of cell death; GO:0032680 regulation of tumor necrosis factor production; GO:0022414 reproductive process; GO:0032656 regulation of interleukin-13 production; GO:0002698 negative regulation of immune effector process; GO:1903306 neg…	GO:0043229 intracellular organelle; GO:0005615 extracellular space; GO:0044421 extracellular region part; GO:0031982 vesicle; GO:0005737 cytoplasm; GO:0044424 intracellular part; GO:0005829 cytosol; GO:0005623 cell; GO:0005576 extracellular region; GO:0043231 intracellular membrane-bounded organelle; GO:0043226 organelle; GO:0070062 extracellular exosome; GO:0005634 nucleus; GO:0005622 intracellu…	GO:0005534 galactose binding; GO:0005488 binding; GO:0070492 oligosaccharide binding; GO:0030246 carbohydrate binding; GO:0005515 protein binding; GO:0048030 disaccharide binding; GO:0048029 monosaccharide binding; GO:0004871 signal transducer activity; GO:0019899 enzyme binding; GO:0036094 small molecule binding;	IPR001079; IPR013320;	Galectin, carbohydrate recognition domain; Concanavalin A-like lectin/glucanase domain;	W	KOG3587	Galectin, galactose-binding lectin
O00186	Syntaxin-binding protein 3 OS=Homo sapiens OX=9606 GN=STXBP3 PE=1 SV=2	STXBP3	0.619571	3.70392e-09	Down	cytoplasm	K15301	STXBP3, MUNC18-3; syntaxin-binding protein 3		GO:0044085 cellular component biogenesis; GO:0044700 single organism signaling; GO:0060627 regulation of vesicle-mediated transport; GO:0007596 blood coagulation; GO:0065008 regulation of biological quality; GO:0009914 hormone transport; GO:0045321 leukocyte activation; GO:0007420 brain development; GO:1903306 negative regulation of regulated secretory pathway; GO:0044699 single-organism process;…	GO:0016323 basolateral plasma membrane; GO:0016020 membrane; GO:0044421 extracellular region part; GO:0016324 apical plasma membrane; GO:0031410 cytoplasmic vesicle; GO:0071944 cell periphery; GO:0005737 cytoplasm; GO:0031982 vesicle; GO:0044424 intracellular part; GO:0005623 cell; GO:0070062 extracellular exosome; GO:0098590 plasma membrane region; GO:0005622 intracellular; GO:0044464 cell part;…	GO:0017075 syntaxin-1 binding; GO:0000149 SNARE binding; GO:0005515 protein binding; GO:0019905 syntaxin binding; GO:0005488 binding;	IPR027482;	Sec1-like, domain 2;	U	KOG1300	Vesicle trafficking protein Sec1
O00192	Armadillo repeat protein deleted in velo-cardio-facial syndrome OS=Homo sapiens OX=9606 GN=ARVCF PE=1 SV=1	ARVCF	0.634591	0.000252862	Down	nucleus				GO:0032502 developmental process; GO:0044707 single-multicellular organism process; GO:0022610 biological adhesion; GO:0016337 single organismal cell-cell adhesion; GO:0016339 calcium-dependent cell-cell adhesion via plasma membrane cell adhesion molecules; GO:0044767 single-organism developmental process; GO:0098609 cell-cell adhesion; GO:0098602 single organism cell adhesion; GO:0044699 single-…	GO:0016020 membrane; GO:0043226 organelle; GO:0043231 intracellular membrane-bounded organelle; GO:0043229 intracellular organelle; GO:0005634 nucleus; GO:0071944 cell periphery; GO:0044464 cell part; GO:0005622 intracellular; GO:0005737 cytoplasm; GO:0044424 intracellular part; GO:0043227 membrane-bounded organelle; GO:0005623 cell; GO:0005886 plasma membrane;	GO:0005515 protein binding; GO:0005488 binding;	IPR011989; IPR016024;	Armadillo-like helical; Armadillo-type fold;	TW	KOG1048	Neural adherens junction protein Plakophilin and related Armadillo repeat proteins
O00203	AP-3 complex subunit beta-1 OS=Homo sapiens OX=9606 GN=AP3B1 PE=1 SV=3	AP3B1	1.65981	1.97281e-10	Up	cytoplasm	K12397	AP3B; AP-3 complex subunit beta	hsa04142 Lysosome	GO:0050863 regulation of T cell activation; GO:0002694 regulation of leukocyte activation; GO:0007596 blood coagulation; GO:0065008 regulation of biological quality; GO:0072594 establishment of protein localization to organelle; GO:0044699 single-organism process; GO:0006623 protein targeting to vacuole; GO:0051249 regulation of lymphocyte activation; GO:0046635 positive regulation of alpha-beta …	GO:0016020 membrane; GO:0030119 AP-type membrane coat adaptor complex; GO:0031090 organelle membrane; GO:0031410 cytoplasmic vesicle; GO:0098796 membrane protein complex; GO:0099568 cytoplasmic region; GO:0005737 cytoplasm; GO:0031982 vesicle; GO:0032838 cell projection cytoplasm; GO:0044433 cytoplasmic vesicle part; GO:0032991 macromolecular complex; GO:0044424 intracellular part; GO:0005623 cel…	GO:0005515 protein binding; GO:0019902 phosphatase binding; GO:0019903 protein phosphatase binding; GO:0030742 GTP-dependent protein binding; GO:0019899 enzyme binding; GO:0005488 binding;	IPR015151; IPR011989; IPR016024; IPR029394; IPR029390; IPR002553;	Beta-adaptin appendage, C-terminal subdomain; Armadillo-like helical; Armadillo-type fold; AP-3 complex subunit beta 1, serine-rich domain; AP-3 complex subunit beta, C-terminal domain; Clathrin/coatomer adaptor, adaptin-like, N-terminal;	U	KOG1060	Vesicle coat complex AP-3, beta subunit
O00204	Sulfotransferase family cytosolic 2B member 1 OS=Homo sapiens OX=9606 GN=SULT2B1 PE=1 SV=2	SULT2B1	1.75018	0.00317399	Up	cytoplasm,nucleus	K01015	SULT2B1; alcohol sulfotransferase [EC:2.8.2.2]	hsa00140 Steroid hormone biosynthesis	GO:0000103 sulfate assimilation; GO:0009116 nucleoside metabolic process; GO:0042278 purine nucleoside metabolic process; GO:0006725 cellular aromatic compound metabolic process; GO:0009259 ribonucleotide metabolic process; GO:0009117 nucleotide metabolic process; GO:0044699 single-organism process; GO:0044237 cellular metabolic process; GO:0006796 phosphate-containing compound metabolic process;…	GO:0043229 intracellular organelle; GO:0005783 endoplasmic reticulum; GO:0044421 extracellular region part; GO:0005737 cytoplasm; GO:0031982 vesicle; GO:0012505 endomembrane system; GO:0044424 intracellular part; GO:0005829 cytosol; GO:0005623 cell; GO:0005576 extracellular region; GO:0043226 organelle; GO:0070062 extracellular exosome; GO:0043231 intracellular membrane-bounded organelle; GO:0005…	GO:0050294 steroid sulfotransferase activity; GO:0008146 sulfotransferase activity; GO:0003824 catalytic activity; GO:0005488 binding; GO:0004027 alcohol sulfotransferase activity; GO:0005515 protein binding; GO:0016782 transferase activity, transferring sulfur-containing groups; GO:0016740 transferase activity;	IPR000863; IPR027417;	Sulfotransferase domain; P-loop containing nucleoside triphosphate hydrolase;	R	KOG1584	Sulfotransferase
O00232	26S proteasome non-ATPase regulatory subunit 12 OS=Homo sapiens OX=9606 GN=PSMD12 PE=1 SV=3	PSMD12	2.04161	8.17395e-15	Up	cytoplasm	K03035	PSMD12, RPN5; 26S proteasome regulatory subunit N5	hsa03050 Proteasome; hsa05169 Epstein-Barr virus infection	GO:0044700 single organism signaling; GO:0010608 posttranscriptional regulation of gene expression; GO:0051443 positive regulation of ubiquitin-protein transferase activity; GO:0031347 regulation of defense response; GO:0010564 regulation of cell cycle process; GO:0044237 cellular metabolic process; GO:1903364 positive regulation of cellular protein catabolic process; GO:0008152 metabolic process…	GO:0016020 membrane; GO:0034774 secretory granule lumen; GO:0044421 extracellular region part; GO:0031410 cytoplasmic vesicle; GO:0005838 proteasome regulatory particle; GO:0031982 vesicle; GO:0005737 cytoplasm; GO:0044433 cytoplasmic vesicle part; GO:0032991 macromolecular complex; GO:0044424 intracellular part; GO:0005623 cell; GO:1904813 ficolin-1-rich granule lumen; GO:0044422 organelle part;…	GO:0005515 protein binding; GO:0005488 binding;	IPR000717; IPR011991;	Proteasome component (PCI) domain; Winged helix-turn-helix DNA-binding domain;	O	KOG1498	26S proteasome regulatory complex, subunit RPN5/PSMD12
O00233	26S proteasome non-ATPase regulatory subunit 9 OS=Homo sapiens OX=9606 GN=PSMD9 PE=1 SV=3	PSMD9	1.98738	3.92365e-12	Up	cytoskeleton	K06693	PSMD9; 26S proteasome non-ATPase regulatory subunit 9		GO:0044700 single organism signaling; GO:0044085 cellular component biogenesis; GO:0010608 posttranscriptional regulation of gene expression; GO:0051443 positive regulation of ubiquitin-protein transferase activity; GO:0050796 regulation of insulin secretion; GO:0009891 positive regulation of biosynthetic process; GO:0002793 positive regulation of peptide secretion; GO:0031347 regulation of defen…	GO:0043229 intracellular organelle; GO:0000502 proteasome complex; GO:0005838 proteasome regulatory particle; GO:0044446 intracellular organelle part; GO:0005737 cytoplasm; GO:0031981 nuclear lumen; GO:0032991 macromolecular complex; GO:0044424 intracellular part; GO:0005829 cytosol; GO:0005623 cell; GO:0044422 organelle part; GO:1905369 endopeptidase complex; GO:0031974 membrane-enclosed lumen; …	GO:0000989 transcription factor activity, transcription factor binding; GO:0003713 transcription coactivator activity; GO:0043425 bHLH transcription factor binding; GO:0005515 protein binding; GO:0003712 transcription cofactor activity; GO:0000988 transcription factor activity, protein binding; GO:0008134 transcription factor binding; GO:0005488 binding;	IPR001478;	PDZ domain;	O	KOG3129	26S proteasome regulatory complex, subunit PSMD9
O00244	Copper transport protein ATOX1 OS=Homo sapiens OX=9606 GN=ATOX1 PE=1 SV=1	ATOX1	3.04281	1.27467e-11	Up	extracellular	K07213	ATOX1, ATX1, copZ, golB; copper chaperone	hsa04978 Mineral absorption	GO:0046907 intracellular transport; GO:0065008 regulation of biological quality; GO:0034220 ion transmembrane transport; GO:0055076 transition metal ion homeostasis; GO:0030001 metal ion transport; GO:0030003 cellular cation homeostasis; GO:0035434 copper ion transmembrane transport; GO:0044699 single-organism process; GO:0006959 humoral immune response; GO:0043207 response to external biotic sti…	GO:0044464 cell part; GO:0005622 intracellular; GO:0005737 cytoplasm; GO:0044424 intracellular part; GO:0005829 cytosol; GO:0005623 cell; GO:0044444 cytoplasmic part;	GO:0015075 ion transmembrane transporter activity; GO:0005375 copper ion transmembrane transporter activity; GO:0051117 ATPase binding; GO:0043167 ion binding; GO:0046915 transition metal ion transmembrane transporter activity; GO:0022892 substrate-specific transporter activity; GO:0016530 metallochaperone activity; GO:0005515 protein binding; GO:0005507 copper ion binding; GO:0022891 substrate-s…	IPR006121;	Heavy metal-associated domain, HMA;	P	KOG1603	Copper chaperone
O00267	Transcription elongation factor SPT5 OS=Homo sapiens OX=9606 GN=SUPT5H PE=1 SV=1	SUPT5H	1.7497	2.09591e-10	Up	nucleus	K15172	SUPT5H, SPT5; transcription elongation factor SPT5		GO:0019079 viral genome replication; GO:0097659 nucleic acid-templated transcription; GO:0009891 positive regulation of biosynthetic process; GO:0050686 negative regulation of mRNA processing; GO:0006354 DNA-templated transcription, elongation; GO:0044237 cellular metabolic process; GO:0008152 metabolic process; GO:0044033 multi-organism metabolic process; GO:0031440 regulation of mRNA 3'-end pro…	GO:0043229 intracellular organelle; GO:0044446 intracellular organelle part; GO:0031981 nuclear lumen; GO:0032991 macromolecular complex; GO:0044424 intracellular part; GO:0005623 cell; GO:0044422 organelle part; GO:0031974 membrane-enclosed lumen; GO:0043231 intracellular membrane-bounded organelle; GO:0032044 DSIF complex; GO:0043226 organelle; GO:0005654 nucleoplasm; GO:0005634 nucleus; GO:007…	GO:0097159 organic cyclic compound binding; GO:1901363 heterocyclic compound binding; GO:0003723 RNA binding; GO:0046982 protein heterodimerization activity; GO:0005488 binding; GO:0046983 protein dimerization activity; GO:0003676 nucleic acid binding; GO:0005515 protein binding; GO:0003682 chromatin binding; GO:0019899 enzyme binding;	IPR008991; IPR006645; IPR014722; IPR024945; IPR005824; IPR005100; IPR022581;	Translation protein SH3-like domain; NusG, N-terminal; Ribosomal protein L2 domain 2; Spt5 C-terminal domain; KOW; Transcription elongation factor Spt5, NGN domain; Spt5 transcription elongation factor, N-terminal;	K	KOG1999	RNA polymerase II transcription elongation factor DSIF/SUPT5H/SPT5
O00273	DNA fragmentation factor subunit alpha OS=Homo sapiens OX=9606 GN=DFFA PE=1 SV=1	DFFA	1.74866	0.000105934	Up	nucleus	K02310	DFFA, DFF45; DNA fragmentation factor, 45 kD, alpha subunit	hsa04210 Apoptosis	GO:0010941 regulation of cell death; GO:0006308 DNA catabolic process; GO:0051129 negative regulation of cellular component organization; GO:0044699 single-organism process; GO:0044237 cellular metabolic process; GO:0008152 metabolic process; GO:0030262 apoptotic nuclear changes; GO:0006915 apoptotic process; GO:1901361 organic cyclic compound catabolic process; GO:1902511 negative regulation of …	GO:0016020 membrane; GO:0043229 intracellular organelle; GO:0043232 intracellular non-membrane-bounded organelle; GO:0071944 cell periphery; GO:0005737 cytoplasm; GO:0044446 intracellular organelle part; GO:0031981 nuclear lumen; GO:0044424 intracellular part; GO:0005829 cytosol; GO:0005623 cell; GO:0044422 organelle part; GO:0005886 plasma membrane; GO:0044427 chromosomal part; GO:0043228 non-me…	GO:0005515 protein binding; GO:0005488 binding;	IPR027296; IPR015121; IPR003508;	DNA fragmentation factor 45kDa C-terminal domain; DNA fragmentation factor 45kDa, middle domain; CIDE-N domain;
O00291	Huntingtin-interacting protein 1 OS=Homo sapiens OX=9606 GN=HIP1 PE=1 SV=5	HIP1	0.459886	2.96802e-10	Down	nucleus	K04559	HIP1; huntingtin interacting protein 1	hsa05016 Huntington disease	GO:0044085 cellular component biogenesis; GO:0060627 regulation of vesicle-mediated transport; GO:0044700 single organism signaling; GO:0065008 regulation of biological quality; GO:0010941 regulation of cell death; GO:0032270 positive regulation of cellular protein metabolic process; GO:0051896 regulation of protein kinase B signaling; GO:0097659 nucleic acid-templated transcription; GO:0044237 c…	GO:0016020 membrane; GO:0031090 organelle membrane; GO:0019898 extrinsic component of membrane; GO:0031410 cytoplasmic vesicle; GO:0071944 cell periphery; GO:0005737 cytoplasm; GO:0031982 vesicle; GO:0044433 cytoplasmic vesicle part; GO:0044424 intracellular part; GO:0031234 extrinsic component of cytoplasmic side of plasma membrane; GO:0098888 extrinsic component of presynaptic membrane; GO:0005…	GO:0035612 AP-2 adaptor complex binding; GO:0051015 actin filament binding; GO:0098748 endocytic adaptor activity; GO:0005102 receptor binding; GO:0046983 protein dimerization activity; GO:0080025 phosphatidylinositol-3,5-bisphosphate binding; GO:0005515 protein binding; GO:0032051 clathrin light chain binding; GO:1902936 phosphatidylinositol bisphosphate binding; GO:0030276 clathrin binding; GO:…	IPR002558; IPR032422; IPR013809; IPR011417; IPR008942;	I/LWEQ domain; Huntingtin-interacting protein 1, clathrin-binding domain; ENTH domain; AP180 N-terminal homology (ANTH) domain; ENTH/VHS;	Z	KOG0980	Actin-binding protein SLA2/Huntingtin-interacting protein Hip1
O00299	Chloride intracellular channel protein 1 OS=Homo sapiens OX=9606 GN=CLIC1 PE=1 SV=4	CLIC1	2.27846	1.17145e-13	Up	cytoplasm	K05021	CLIC1; chloride intracellular channel protein 1		GO:0044700 single organism signaling; GO:0098661 inorganic anion transmembrane transport; GO:0065008 regulation of biological quality; GO:0007596 blood coagulation; GO:0044699 single-organism process; GO:0051234 establishment of localization; GO:0009611 response to wounding; GO:0022610 biological adhesion; GO:0016337 single organismal cell-cell adhesion; GO:0007165 signal transduction; GO:0007154…	GO:0016020 membrane; GO:0098862 cluster of actin-based cell projections; GO:0005615 extracellular space; GO:0044421 extracellular region part; GO:0005903 brush border; GO:0031090 organelle membrane; GO:0071944 cell periphery; GO:0005737 cytoplasm; GO:0031982 vesicle; GO:0032991 macromolecular complex; GO:0031224 intrinsic component of membrane; GO:0044424 intracellular part; GO:0005623 cell; GO:0…	GO:0015075 ion transmembrane transporter activity; GO:0022803 passive transmembrane transporter activity; GO:0005253 anion channel activity; GO:0022892 substrate-specific transporter activity; GO:0005515 protein binding; GO:0005254 chloride channel activity; GO:0015267 channel activity; GO:0015103 inorganic anion transmembrane transporter activity; GO:0022891 substrate-specific transmembrane tran…	IPR010987; IPR012336; IPR004045;	Glutathione S-transferase, C-terminal-like; Thioredoxin-like fold; Glutathione S-transferase, N-terminal;
O00303	Eukaryotic translation initiation factor 3 subunit F OS=Homo sapiens OX=9606 GN=EIF3F PE=1 SV=1	EIF3F	1.5441	1.78876e-06	Up	mitochondria	K03249	EIF3F; translation initiation factor 3 subunit F	hsa03013 RNA transport	GO:0070646 protein modification by small protein removal; GO:0075522 IRES-dependent viral translational initiation; GO:0006518 peptide metabolic process; GO:0019081 viral translation; GO:0019058 viral life cycle; GO:0044267 cellular protein metabolic process; GO:0009058 biosynthetic process; GO:0044764 multi-organism cellular process; GO:0016579 protein deubiquitination; GO:1901566 organonitrogen…	GO:0016020 membrane; GO:0044464 cell part; GO:0005622 intracellular; GO:0005737 cytoplasm; GO:0032991 macromolecular complex; GO:0071541 eukaryotic translation initiation factor 3 complex, eIF3m; GO:0044424 intracellular part; GO:0005829 cytosol; GO:0043234 protein complex; GO:0005623 cell; GO:0044444 cytoplasmic part; GO:0005852 eukaryotic translation initiation factor 3 complex;	GO:0003723 RNA binding; GO:0004843 thiol-dependent ubiquitin-specific protease activity; GO:0008233 peptidase activity; GO:0003743 translation initiation factor activity; GO:0019783 ubiquitin-like protein-specific protease activity; GO:0005515 protein binding; GO:0008234 cysteine-type peptidase activity; GO:0016787 hydrolase activity; GO:1901363 heterocyclic compound binding; GO:0097159 organic c…	IPR000555; IPR024969;	JAB1/MPN/MOV34 metalloenzyme domain; Rpn11/EIF3F, C-terminal;	J	KOG2975	Translation initiation factor 3, subunit f (eIF-3f)
O00329	Phosphatidylinositol 4,5-bisphosphate 3-kinase catalytic subunit delta isoform OS=Homo sapiens OX=9606 GN=PIK3CD PE=1 SV=2	PIK3CD	2.08889	1.48874e-05	Up	cytoplasm	K00922	PIK3CA_B_D; phosphatidylinositol-4,5-bisphosphate 3-kinase catalytic subunit alpha/beta/delta [EC:2.7.1.153]	hsa00562 Inositol phosphate metabolism; hsa01100 Metabolic pathways; hsa01521 EGFR tyrosine kinase inhibitor resistance; hsa01522 Endocrine resistance; hsa01524 Platinum drug resistance; hsa04012 ErbB signaling pathway; hsa04014 Ras signaling pathway; hsa04015 Rap1 signaling pathway; hsa04024 cAMP signaling pathway; hsa04062 Chemokine signaling pathway; hsa04066 HIF-1 signaling pathway; hsa04068 …	GO:0044700 single organism signaling; GO:0002279 mast cell activation involved in immune response; GO:0030335 positive regulation of cell migration; GO:0045321 leukocyte activation; GO:0007166 cell surface receptor signaling pathway; GO:0046854 phosphatidylinositol phosphorylation; GO:0032989 cellular component morphogenesis; GO:0044255 cellular lipid metabolic process; GO:0044237 cellular metabo…	GO:0016020 membrane; GO:0043229 intracellular organelle; GO:0061695 transferase complex, transferring phosphorus-containing groups; GO:0019898 extrinsic component of membrane; GO:0071944 cell periphery; GO:0005737 cytoplasm; GO:0032991 macromolecular complex; GO:0044424 intracellular part; GO:1990234 transferase complex; GO:0005829 cytosol; GO:0005623 cell; GO:0005886 plasma membrane; GO:0043231 …	GO:1901265 nucleoside phosphate binding; GO:0016773 phosphotransferase activity, alcohol group as acceptor; GO:0005515 protein binding; GO:1901363 heterocyclic compound binding; GO:0097159 organic cyclic compound binding; GO:0016301 kinase activity; GO:0032553 ribonucleotide binding; GO:0003824 catalytic activity; GO:0005488 binding; GO:0032550 purine ribonucleoside binding; GO:0046934 phosphatid…	IPR001263; IPR000403; IPR003113; IPR002420; IPR029071; IPR016024; IPR000341; IPR000008; IPR011009;	Phosphoinositide 3-kinase, accessory (PIK) domain; Phosphatidylinositol 3-/4-kinase, catalytic domain; Phosphatidylinositol 3-kinase adaptor-binding (PI3K ABD) domain; Phosphatidylinositol 3-kinase, C2 domain; Ubiquitin-related domain; Armadillo-type fold; Phosphatidylinositol 3-kinase Ras-binding (PI3K RBD) domain; C2 domain; Protein kinase-like domain;	T	KOG0904	Phosphatidylinositol 3-kinase catalytic subunit (p110)
O00391	Sulfhydryl oxidase 1 OS=Homo sapiens OX=9606 GN=QSOX1 PE=1 SV=3	QSOX1	1.52029	0.00147125	Up	Golgi apparatus	K10758	QSOX; thiol oxidase [EC:1.8.3.2]		GO:0050794 regulation of cellular process; GO:0065008 regulation of biological quality; GO:0045321 leukocyte activation; GO:0002283 neutrophil activation involved in immune response; GO:0002252 immune effector process; GO:0045454 cell redox homeostasis; GO:0002576 platelet degranulation; GO:0044699 single-organism process; GO:0048519 negative regulation of biological process; GO:0031324 negative …	GO:0034774 secretory granule lumen; GO:0016020 membrane; GO:1904724 tertiary granule lumen; GO:0005615 extracellular space; GO:0044421 extracellular region part; GO:0031090 organelle membrane; GO:0031410 cytoplasmic vesicle; GO:0005737 cytoplasm; GO:0031982 vesicle; GO:0044433 cytoplasmic vesicle part; GO:0031224 intrinsic component of membrane; GO:0044424 intracellular part; GO:0030173 integral …	GO:0016864 intramolecular oxidoreductase activity, transposing S-S bonds; GO:0016853 isomerase activity; GO:0003824 catalytic activity; GO:0016972 thiol oxidase activity; GO:0016670 oxidoreductase activity, acting on a sulfur group of donors, oxygen as acceptor; GO:0016667 oxidoreductase activity, acting on a sulfur group of donors; GO:0016860 intramolecular oxidoreductase activity; GO:0003756 pr…	IPR017905; IPR013766; IPR012336;	ERV/ALR sulfhydryl oxidase domain; Thioredoxin domain; Thioredoxin-like fold;	D	KOG1731	FAD-dependent sulfhydryl oxidase/quiescin and related proteins
O00400	Acetyl-coenzyme A transporter 1 OS=Homo sapiens OX=9606 GN=SLC33A1 PE=1 SV=1	SLC33A1	2.52861	1.65022e-15	Up	plasma membrane	K03372	ACATN, SLC33A1; MFS transporter, PAT family, solute carrier family 33 (acetyl-CoA transportor), member 1 [EC:2.3.1.-]	hsa00604 Glycosphingolipid biosynthesis - ganglio series; hsa01100 Metabolic pathways	GO:0050794 regulation of cellular process; GO:0044700 single organism signaling; GO:0051182 coenzyme transport; GO:0007166 cell surface receptor signaling pathway; GO:0060255 regulation of macromolecule metabolic process; GO:0019219 regulation of nucleobase-containing compound metabolic process; GO:0071310 cellular response to organic substance; GO:0044699 single-organism process; GO:0071363 cell…	GO:0043229 intracellular organelle; GO:0016020 membrane; GO:0042175 nuclear outer membrane-endoplasmic reticulum membrane network; GO:0031226 intrinsic component of plasma membrane; GO:0005783 endoplasmic reticulum; GO:0098588 bounding membrane of organelle; GO:0031090 organelle membrane; GO:0071944 cell periphery; GO:0044446 intracellular organelle part; GO:0005737 cytoplasm; GO:0000139 Golgi me…	GO:0015294 solute:cation symporter activity; GO:0022804 active transmembrane transporter activity; GO:0015291 secondary active transmembrane transporter activity; GO:0008521 acetyl-CoA transporter activity; GO:0015075 ion transmembrane transporter activity; GO:0015293 symporter activity; GO:0022892 substrate-specific transporter activity; GO:0015295 solute:proton symporter activity; GO:0051185 co…	IPR020846;	Major facilitator superfamily domain;	P	KOG3574	Acetyl-CoA transporter
O00401	Neural Wiskott-Aldrich syndrome protein OS=Homo sapiens OX=9606 GN=WASL PE=1 SV=2	WASL	1.93558	2.081e-07	Up	mitochondria	K05747	WAS; Wiskott-Aldrich syndrome protein	hsa04062 Chemokine signaling pathway; hsa04144 Endocytosis; hsa04520 Adherens junction; hsa04530 Tight junction; hsa04666 Fc gamma R-mediated phagocytosis; hsa04810 Regulation of actin cytoskeleton; hsa05100 Bacterial invasion of epithelial cells; hsa05130 Pathogenic Escherichia coli infection; hsa05131 Shigellosis; hsa05132 Salmonella infection; hsa05231 Choline metabolism in cancer	GO:0044085 cellular component biogenesis; GO:0044700 single organism signaling; GO:0060627 regulation of vesicle-mediated transport; GO:0065008 regulation of biological quality; GO:0060491 regulation of cell projection assembly; GO:0007166 cell surface receptor signaling pathway; GO:0097659 nucleic acid-templated transcription; GO:0060997 dendritic spine morphogenesis; GO:0032989 cellular compone…	GO:0016020 membrane; GO:0044421 extracellular region part; GO:0005938 cell cortex; GO:0031090 organelle membrane; GO:0031410 cytoplasmic vesicle; GO:0071944 cell periphery; GO:0099568 cytoplasmic region; GO:0005737 cytoplasm; GO:0031982 vesicle; GO:0044433 cytoplasmic vesicle part; GO:0030863 cortical cytoskeleton; GO:0030864 cortical actin cytoskeleton; GO:0044424 intracellular part; GO:0005623 …	GO:0008092 cytoskeletal protein binding; GO:0030234 enzyme regulator activity; GO:0005488 binding; GO:0060589 nucleoside-triphosphatase regulator activity; GO:0030695 GTPase regulator activity; GO:0003779 actin binding; GO:0005515 protein binding; GO:0098772 molecular function regulator;	IPR033927; IPR003124; IPR000095; IPR011993; IPR011026; IPR000697;	WASP family, EVH1 domain; WH2 domain; CRIB domain; PH domain-like; Wiscott-Aldrich syndrome protein, C-terminal; WH1/EVH1 domain;	TZ	KOG3671	Actin regulatory protein (Wiskott-Aldrich syndrome protein)
O00410	Importin-5 OS=Homo sapiens OX=9606 GN=IPO5 PE=1 SV=4	IPO5	2.09088	7.0621e-10	Up	cytoplasm	K20222	IPO5, KPNB3, RANBP5; importin-5		GO:0001101 response to acid chemical; GO:0006607 NLS-bearing protein import into nucleus; GO:0072594 establishment of protein localization to organelle; GO:1903533 regulation of protein targeting; GO:0017038 protein import; GO:0044699 single-organism process; GO:0051169 nuclear transport; GO:0044764 multi-organism cellular process; GO:0015031 protein transport; GO:0051234 establishment of localiz…	GO:0043229 intracellular organelle; GO:0016020 membrane; GO:0005643 nuclear pore; GO:0031090 organelle membrane; GO:0043232 intracellular non-membrane-bounded organelle; GO:0005635 nuclear envelope; GO:0005737 cytoplasm; GO:0044446 intracellular organelle part; GO:0031967 organelle envelope; GO:0031981 nuclear lumen; GO:0032991 macromolecular complex; GO:0012505 endomembrane system; GO:0044424 in…	GO:0031267 small GTPase binding; GO:0003723 RNA binding; GO:0008565 protein transporter activity; GO:0060589 nucleoside-triphosphatase regulator activity; GO:0030695 GTPase regulator activity; GO:0022892 substrate-specific transporter activity; GO:0005515 protein binding; GO:0033218 amide binding; GO:0005095 GTPase inhibitor activity; GO:0098772 molecular function regulator; GO:0004857 enzyme inh…	IPR001494; IPR034085; IPR011989; IPR016024;	Importin-beta, N-terminal domain; TOG domain; Armadillo-like helical; Armadillo-type fold;	YU	KOG2171	Karyopherin (importin) beta 3
O00423	Echinoderm microtubule-associated protein-like 1 OS=Homo sapiens OX=9606 GN=EML1 PE=1 SV=3	EML1	0.267753	4.89532e-07	Down	nucleus	K18595	EML1_2; echinoderm microtubule-associated protein-like 1/2		GO:0016043 cellular component organization; GO:0044707 single-multicellular organism process; GO:0007420 brain development; GO:0048285 organelle fission; GO:0007067 mitotic nuclear division; GO:0048869 cellular developmental process; GO:0007051 spindle organization; GO:0022008 neurogenesis; GO:0044699 single-organism process; GO:1903047 mitotic cell cycle process; GO:0072089 stem cell proliferati…	GO:0051233 spindle midzone; GO:0005874 microtubule; GO:0005737 cytoplasm; GO:0032991 macromolecular complex; GO:0099512 supramolecular fiber; GO:0044424 intracellular part; GO:0005623 cell; GO:0099080 supramolecular complex; GO:0044422 organelle part; GO:0043228 non-membrane-bounded organelle; GO:0072686 mitotic spindle; GO:0005856 cytoskeleton; GO:0015630 microtubule cytoskeleton; GO:0005622 int…	GO:0008092 cytoskeletal protein binding; GO:0008017 microtubule binding; GO:0005488 binding; GO:0043167 ion binding; GO:0015631 tubulin binding; GO:0046872 metal ion binding; GO:0043169 cation binding; GO:0005515 protein binding; GO:0005509 calcium ion binding;	IPR005108; IPR017986; IPR015943; IPR011047;	HELP; WD40-repeat-containing domain; WD40/YVTN repeat-like-containing domain; Quinoprotein alcohol dehydrogenase-like superfamily;	S	KOG2106	Uncharacterized conserved protein, contains HELP and WD40 domains
O00425	Insulin-like growth factor 2 mRNA-binding protein 3 OS=Homo sapiens OX=9606 GN=IGF2BP3 PE=1 SV=2	IGF2BP3	20.1626	6.09521e-10	Up	cytoplasm	K13197	IGF2BP3; insulin-like growth factor 2 mRNA-binding protein 3		GO:0050658 RNA transport; GO:0006518 peptide metabolic process; GO:0010608 posttranscriptional regulation of gene expression; GO:0009058 biosynthetic process; GO:0044237 cellular metabolic process; GO:0051234 establishment of localization; GO:0008152 metabolic process; GO:0050657 nucleic acid transport; GO:0015931 nucleobase-containing compound transport; GO:0019538 protein metabolic process; GO:…	GO:0043226 organelle; GO:0043231 intracellular membrane-bounded organelle; GO:0043229 intracellular organelle; GO:0005634 nucleus; GO:0044464 cell part; GO:0005622 intracellular; GO:0005737 cytoplasm; GO:0044424 intracellular part; GO:0043227 membrane-bounded organelle; GO:0005623 cell; GO:0005829 cytosol; GO:0044444 cytoplasmic part;	GO:0097159 organic cyclic compound binding; GO:1901363 heterocyclic compound binding; GO:0003729 mRNA binding; GO:0003723 RNA binding; GO:0048027 mRNA 5'-UTR binding; GO:1901265 nucleoside phosphate binding; GO:0003730 mRNA 3'-UTR binding; GO:0005488 binding; GO:0003676 nucleic acid binding; GO:0005515 protein binding; GO:0000166 nucleotide binding; GO:0045182 translation regulator activity; GO:0…	IPR004087; IPR000504; IPR004088; IPR012677;	K Homology domain; RNA recognition motif domain; K Homology domain, type 1; Nucleotide-binding alpha-beta plait domain;	AR	KOG2193	IGF-II mRNA-binding protein IMP, contains RRM and KH domains
O00429	Dynamin-1-like protein OS=Homo sapiens OX=9606 GN=DNM1L PE=1 SV=2	DNM1L	2.44181	2.49802e-14	Up	cytoplasm	K17065	DNM1L; dynamin 1-like protein [EC:3.6.5.5]	hsa04217 Necroptosis; hsa04621 NOD-like receptor signaling pathway; hsa04668 TNF signaling pathway	GO:0044700 single organism signaling; GO:0044085 cellular component biogenesis; GO:0010941 regulation of cell death; GO:0032989 cellular component morphogenesis; GO:0032459 regulation of protein oligomerization; GO:0010821 regulation of mitochondrion organization; GO:0009605 response to external stimulus; GO:1905395 response to flavonoid; GO:1990910 response to hypobaric hypoxia; GO:0051240 posit…	GO:0016020 membrane; GO:0019867 outer membrane; GO:0098862 cluster of actin-based cell projections; GO:0031090 organelle membrane; GO:0005737 cytoplasm; GO:0044433 cytoplasmic vesicle part; GO:0032991 macromolecular complex; GO:0099080 supramolecular complex; GO:0005623 cell; GO:0044422 organelle part; GO:0043228 non-membrane-bounded organelle; GO:0070382 exocytic vesicle; GO:0008021 synaptic ves…	GO:1901265 nucleoside phosphate binding; GO:0031625 ubiquitin protein ligase binding; GO:0060589 nucleoside-triphosphatase regulator activity; GO:0030695 GTPase regulator activity; GO:0046983 protein dimerization activity; GO:0016817 hydrolase activity, acting on acid anhydrides; GO:0016787 hydrolase activity; GO:0005515 protein binding; GO:0098772 molecular function regulator; GO:0017137 Rab GTP…	IPR030381; IPR003130; IPR001401; IPR027417; IPR020850; IPR000375;	Dynamin-type guanine nucleotide-binding (G) domain; Dynamin GTPase effector; Dynamin, GTPase domain; P-loop containing nucleoside triphosphate hydrolase; GTPase effector domain; Dynamin central domain;	UR	KOG0446	Vacuolar sorting protein VPS1, dynamin, and related proteins
O00442	RNA 3'-terminal phosphate cyclase OS=Homo sapiens OX=9606 GN=RTCA PE=1 SV=1	RTCA	2.16529	1.01114e-09	Up	endoplasmic reticulum,mitochondria	K01974	RTCA, rtcA; RNA 3'-terminal phosphate cyclase (ATP) [EC:6.5.1.4]		GO:0006396 RNA processing; GO:0006725 cellular aromatic compound metabolic process; GO:1901360 organic cyclic compound metabolic process; GO:0006807 nitrogen compound metabolic process; GO:0044238 primary metabolic process; GO:0044237 cellular metabolic process; GO:0071704 organic substance metabolic process; GO:0016070 RNA metabolic process; GO:0008152 metabolic process; GO:0090304 nucleic acid …	GO:0043229 intracellular organelle; GO:0044446 intracellular organelle part; GO:0031981 nuclear lumen; GO:0044424 intracellular part; GO:0005623 cell; GO:0044422 organelle part; GO:0043226 organelle; GO:0043231 intracellular membrane-bounded organelle; GO:0031974 membrane-enclosed lumen; GO:0005654 nucleoplasm; GO:0005634 nucleus; GO:0070013 intracellular organelle lumen; GO:0044464 cell part; GO…	GO:0003723 RNA binding; GO:0005524 ATP binding; GO:0009975 cyclase activity; GO:1901265 nucleoside phosphate binding; GO:0016874 ligase activity; GO:0001882 nucleoside binding; GO:0043167 ion binding; GO:0016886 ligase activity, forming phosphoric ester bonds; GO:0000166 nucleotide binding; GO:0003963 RNA-3'-phosphate cyclase activity; GO:1901363 heterocyclic compound binding; GO:0097159 organic …	IPR013791; IPR023797; IPR013792;	RNA 3'-terminal phosphate cyclase, insert domain; RNA 3'-terminal phosphate cyclase domain; RNA 3'-terminal phosphate cyclase/enolpyruvate transferase, alpha/beta;	A	KOG3980	RNA 3'-terminal phosphate cyclase
O00461	Golgi integral membrane protein 4 OS=Homo sapiens OX=9606 GN=GOLIM4 PE=1 SV=1	GOLIM4	2.2899	1.65037e-10	Up	extracellular				GO:0006810 transport; GO:0051179 localization; GO:0051234 establishment of localization;	GO:0016020 membrane; GO:0031410 cytoplasmic vesicle; GO:0031090 organelle membrane; GO:0005801 cis-Golgi network; GO:0005737 cytoplasm; GO:0031982 vesicle; GO:0044433 cytoplasmic vesicle part; GO:0031224 intrinsic component of membrane; GO:0044424 intracellular part; GO:0005623 cell; GO:0044422 organelle part; GO:0031974 membrane-enclosed lumen; GO:0070013 intracellular organelle lumen; GO:004442…
O00462	Beta-mannosidase OS=Homo sapiens OX=9606 GN=MANBA PE=1 SV=3	MANBA	3.52484	6.2637e-09	Up	extracellular	K01192	E3.2.1.25, MANBA, manB; beta-mannosidase [EC:3.2.1.25]	hsa00511 Other glycan degradation; hsa04142 Lysosome	GO:0045321 leukocyte activation; GO:0002283 neutrophil activation involved in immune response; GO:0002252 immune effector process; GO:0044267 cellular protein metabolic process; GO:0009313 oligosaccharide catabolic process; GO:0044699 single-organism process; GO:0050896 response to stimulus; GO:0044237 cellular metabolic process; GO:0051234 establishment of localization; GO:0071704 organic substa…	GO:0016020 membrane; GO:0031090 organelle membrane; GO:0031410 cytoplasmic vesicle; GO:0071944 cell periphery; GO:0031982 vesicle; GO:0005737 cytoplasm; GO:0044433 cytoplasmic vesicle part; GO:0044424 intracellular part; GO:0005623 cell; GO:0044422 organelle part; GO:0005775 vacuolar lumen; GO:0031974 membrane-enclosed lumen; GO:0005765 lysosomal membrane; GO:0070013 intracellular organelle lumen…	GO:0004567 beta-mannosidase activity; GO:0015923 mannosidase activity; GO:0003824 catalytic activity; GO:0005488 binding; GO:0005537 mannose binding; GO:0016798 hydrolase activity, acting on glycosyl bonds; GO:0004553 hydrolase activity, hydrolyzing O-glycosyl compounds; GO:0030246 carbohydrate binding; GO:0016787 hydrolase activity; GO:0048029 monosaccharide binding; GO:0036094 small molecule bi…	IPR006102; IPR017853; IPR013812; IPR008979; IPR006103; IPR013781;	Glycoside hydrolase, family 2, immunoglobulin-like beta-sandwich; Glycoside hydrolase superfamily; Glycoside hydrolase, family 2/20, immunoglobulin-like beta-sandwich domain; Galactose-binding domain-like; Glycoside hydrolase family 2, catalytic domain; Glycoside hydrolase, catalytic domain;	G	KOG2230	Predicted beta-mannosidase
O00468	Agrin OS=Homo sapiens OX=9606 GN=AGRN PE=1 SV=6	AGRN	0.455531	5.5182e-08	Down	extracellular	K06254	AGRN; agrin	hsa04512 ECM-receptor interaction	GO:0044700 single organism signaling; GO:0021700 developmental maturation; GO:0065008 regulation of biological quality; GO:0060491 regulation of cell projection assembly; GO:1904398 positive regulation of neuromuscular junction development; GO:0051965 positive regulation of synapse assembly; GO:0009891 positive regulation of biosynthetic process; GO:0044255 cellular lipid metabolic process; GO:00…	GO:0016020 membrane; GO:0044421 extracellular region part; GO:0071944 cell periphery; GO:0030054 cell junction; GO:0005737 cytoplasm; GO:0031982 vesicle; GO:0031224 intrinsic component of membrane; GO:0044424 intracellular part; GO:0005623 cell; GO:0044420 extracellular matrix component; GO:0044422 organelle part; GO:0005775 vacuolar lumen; GO:0005604 basement membrane; GO:0031974 membrane-enclos…	GO:0033691 sialic acid binding; GO:0035374 chondroitin sulfate binding; GO:0002162 dystroglycan binding; GO:0043394 proteoglycan binding; GO:0043167 ion binding; GO:0043395 heparan sulfate proteoglycan binding; GO:0043177 organic acid binding; GO:0005515 protein binding; GO:1901681 sulfur compound binding; GO:0050840 extracellular matrix binding; GO:0097367 carbohydrate derivative binding; GO:003…	IPR008993; IPR002350; IPR001881; IPR000082; IPR000742; IPR001791; IPR013320; IPR003884; IPR002049; IPR004850; IPR003645;	Tissue inhibitor of metalloproteinases-like, OB-fold; Kazal domain; EGF-like calcium-binding domain; SEA domain; EGF-like domain; Laminin G domain; Concanavalin A-like lectin/glucanase domain; Factor I / membrane attack complex; Laminin EGF domain; NtA (N-terminal agrin) domain; Follistatin-like, N-terminal;
O00469	Procollagen-lysine,2-oxoglutarate 5-dioxygenase 2 OS=Homo sapiens OX=9606 GN=PLOD2 PE=1 SV=2	PLOD2	27.3795	3.09337e-20	Up	extracellular	K13645	PLOD2; procollagen-lysine,2-oxoglutarate 5-dioxygenase 2 [EC:1.14.11.4]	hsa00310 Lysine degradation	GO:0006950 response to stress; GO:0009628 response to abiotic stimulus; GO:0055114 oxidation-reduction process; GO:0044267 cellular protein metabolic process; GO:0044699 single-organism process; GO:0044238 primary metabolic process; GO:0050896 response to stimulus; GO:0044237 cellular metabolic process; GO:0071704 organic substance metabolic process; GO:0008152 metabolic process; GO:0044710 singl…	GO:0043229 intracellular organelle; GO:0016020 membrane; GO:0042175 nuclear outer membrane-endoplasmic reticulum membrane network; GO:0005783 endoplasmic reticulum; GO:0044421 extracellular region part; GO:0030867 rough endoplasmic reticulum membrane; GO:0098588 bounding membrane of organelle; GO:0031090 organelle membrane; GO:0005791 rough endoplasmic reticulum; GO:0044446 intracellular organell…	GO:0019842 vitamin binding; GO:0005506 iron ion binding; GO:0070815 peptidyl-lysine 5-dioxygenase activity; GO:0031418 L-ascorbic acid binding; GO:0043167 ion binding; GO:0043177 organic acid binding; GO:0016705 oxidoreductase activity, acting on paired donors, with incorporation or reduction of molecular oxygen; GO:0016706 oxidoreductase activity, acting on paired donors, with incorporation or r…	IPR006620; IPR005123; IPR029044;	Prolyl 4-hydroxylase, alpha subunit; Oxoglutarate/iron-dependent dioxygenase; Nucleotide-diphospho-sugar transferases;	O	KOG1971	Lysyl hydroxylase
O00478	Butyrophilin subfamily 3 member A3 OS=Homo sapiens OX=9606 GN=BTN3A3 PE=1 SV=1	BTN3A3	0.505734	1.76002e-07	Down	plasma membrane	K06712	BTN, CD277; butyrophilin		GO:0002443 leukocyte mediated immunity; GO:0002252 immune effector process; GO:0002456 T cell mediated immunity; GO:0002250 adaptive immune response; GO:0002376 immune system process; GO:0002460 adaptive immune response based on somatic recombination of immune receptors built from immunoglobulin superfamily domains; GO:0050896 response to stimulus; GO:0002449 lymphocyte mediated immunity; GO:0006…	GO:0016020 membrane; GO:0044464 cell part; GO:0071944 cell periphery; GO:0044425 membrane part; GO:0031224 intrinsic component of membrane; GO:0005623 cell; GO:0016021 integral component of membrane; GO:0005886 plasma membrane;	GO:0005515 protein binding; GO:0005488 binding;	IPR006574; IPR007110; IPR001870; IPR003599; IPR013320; IPR003877; IPR013783; IPR013106; IPR003879;	SPRY-associated; Immunoglobulin-like domain; B30.2/SPRY domain; Immunoglobulin subtype; Concanavalin A-like lectin/glucanase domain; SPRY domain; Immunoglobulin-like fold; Immunoglobulin V-set domain; Butyrophylin-like;
O00487	26S proteasome non-ATPase regulatory subunit 14 OS=Homo sapiens OX=9606 GN=PSMD14 PE=1 SV=1	PSMD14	1.77271	8.69117e-09	Up	cytoplasm	K03030	PSMD14, RPN11, POH1; 26S proteasome regulatory subunit N11	hsa03050 Proteasome; hsa05169 Epstein-Barr virus infection	GO:0044700 single organism signaling; GO:0010608 posttranscriptional regulation of gene expression; GO:0051443 positive regulation of ubiquitin-protein transferase activity; GO:0031347 regulation of defense response; GO:0010564 regulation of cell cycle process; GO:0044237 cellular metabolic process; GO:0070536 protein K63-linked deubiquitination; GO:1903364 positive regulation of cellular protein…	GO:0034774 secretory granule lumen; GO:0044421 extracellular region part; GO:0031410 cytoplasmic vesicle; GO:0005838 proteasome regulatory particle; GO:0031982 vesicle; GO:0005737 cytoplasm; GO:0044433 cytoplasmic vesicle part; GO:0032991 macromolecular complex; GO:0044424 intracellular part; GO:0005623 cell; GO:1904813 ficolin-1-rich granule lumen; GO:0044422 organelle part; GO:1905369 endopepti…	GO:0008233 peptidase activity; GO:0043167 ion binding; GO:0061134 peptidase regulator activity; GO:0044877 macromolecular complex binding; GO:0016504 peptidase activator activity; GO:0008237 metallopeptidase activity; GO:0061133 endopeptidase activator activity; GO:0016787 hydrolase activity; GO:0005515 protein binding; GO:0098772 molecular function regulator; GO:0070628 proteasome binding; GO:00…	IPR000555; IPR024969;	JAB1/MPN/MOV34 metalloenzyme domain; Rpn11/EIF3F, C-terminal;	O	KOG1555	26S proteasome regulatory complex, subunit RPN11
O00501	Claudin-5 OS=Homo sapiens OX=9606 GN=CLDN5 PE=2 SV=1	CLDN5	0.0622195	4.29997e-21	Down	plasma membrane	K06087	CLDN; claudin	hsa04514 Cell adhesion molecules (CAMs); hsa04530 Tight junction; hsa04670 Leukocyte transendothelial migration; hsa05160 Hepatitis C	GO:0044700 single organism signaling; GO:0044085 cellular component biogenesis; GO:0007166 cell surface receptor signaling pathway; GO:0071560 cellular response to transforming growth factor beta stimulus; GO:0045216 cell-cell junction organization; GO:0044699 single-organism process; GO:0030858 positive regulation of epithelial cell differentiation; GO:0071363 cellular response to growth factor …	GO:0016020 membrane; GO:0044421 extracellular region part; GO:0071944 cell periphery; GO:0030054 cell junction; GO:0031982 vesicle; GO:0031224 intrinsic component of membrane; GO:0005623 cell; GO:0005911 cell-cell junction; GO:0005576 extracellular region; GO:0016021 integral component of membrane; GO:0005923 bicellular tight junction; GO:0043296 apical junction complex; GO:0005886 plasma membran…	GO:0005515 protein binding; GO:0042802 identical protein binding; GO:0005198 structural molecule activity; GO:0005488 binding;
O00515	Ladinin-1 OS=Homo sapiens OX=9606 GN=LAD1 PE=1 SV=2	LAD1	5.8307	3.98206e-06	Up	nucleus					GO:0031012 extracellular matrix; GO:0070062 extracellular exosome; GO:0043226 organelle; GO:0044421 extracellular region part; GO:0031982 vesicle; GO:1903561 extracellular vesicle; GO:0005578 proteinaceous extracellular matrix; GO:0043227 membrane-bounded organelle; GO:0044420 extracellular matrix component; GO:0005576 extracellular region; GO:0043230 extracellular organelle; GO:0005604 basement …	GO:0050839 cell adhesion molecule binding; GO:0005515 protein binding; GO:0005198 structural molecule activity; GO:0005488 binding; GO:0045296 cadherin binding;
O00541	Pescadillo homolog OS=Homo sapiens OX=9606 GN=PES1 PE=1 SV=1	PES1	4.71544	3.08213e-14	Up	cytoplasm,nucleus	K14843	PES1, NOP7; pescadillo		GO:0050794 regulation of cellular process; GO:0044085 cellular component biogenesis; GO:0016043 cellular component organization; GO:0006997 nucleus organization; GO:0022613 ribonucleoprotein complex biogenesis; GO:0000466 maturation of 5.8S rRNA from tricistronic rRNA transcript (SSU-rRNA, 5.8S rRNA, LSU-rRNA); GO:0006725 cellular aromatic compound metabolic process; GO:0044699 single-organism pr…	GO:0016020 membrane; GO:0005737 cytoplasm; GO:0032991 macromolecular complex; GO:0044424 intracellular part; GO:0005623 cell; GO:0044422 organelle part; GO:0030684 preribosome; GO:0043228 non-membrane-bounded organelle; GO:0000793 condensed chromosome; GO:0031974 membrane-enclosed lumen; GO:0005654 nucleoplasm; GO:0070013 intracellular organelle lumen; GO:0044464 cell part; GO:0005622 intracellul…	GO:0097159 organic cyclic compound binding; GO:1901363 heterocyclic compound binding; GO:0003723 RNA binding; GO:0005515 protein binding; GO:0005488 binding; GO:0003676 nucleic acid binding;	IPR001357;	BRCT domain;	A	KOG2481	Protein required for normal rRNA processing
O00571	ATP-dependent RNA helicase DDX3X OS=Homo sapiens OX=9606 GN=DDX3X PE=1 SV=3	DDX3X	1.98364	8.801e-10	Up	nucleus	K11594	DDX3X, bel; ATP-dependent RNA helicase DDX3X [EC:3.6.4.13]	hsa04622 RIG-I-like receptor signaling pathway; hsa05161 Hepatitis B; hsa05203 Viral carcinogenesis	GO:0044085 cellular component biogenesis; GO:0044700 single organism signaling; GO:0010941 regulation of cell death; GO:0010608 posttranscriptional regulation of gene expression; GO:0009891 positive regulation of biosynthetic process; GO:0010564 regulation of cell cycle process; GO:0044237 cellular metabolic process; GO:0009607 response to biotic stimulus; GO:0045927 positive regulation of growth…	GO:0034774 secretory granule lumen; GO:0016020 membrane; GO:0019867 outer membrane; GO:0044421 extracellular region part; GO:0031090 organelle membrane; GO:0031410 cytoplasmic vesicle; GO:0031982 vesicle; GO:0005737 cytoplasm; GO:0044433 cytoplasmic vesicle part; GO:0032991 macromolecular complex; GO:0044424 intracellular part; GO:0016604 nuclear body; GO:0005623 cell; GO:1904813 ficolin-1-rich g…	GO:0048027 mRNA 5'-UTR binding; GO:1901265 nucleoside phosphate binding; GO:0008026 ATP-dependent helicase activity; GO:0016817 hydrolase activity, acting on acid anhydrides; GO:0005515 protein binding; GO:0016787 hydrolase activity; GO:0043273 CTPase activity; GO:0016887 ATPase activity; GO:1901363 heterocyclic compound binding; GO:0097159 organic cyclic compound binding; GO:0003729 mRNA binding…	IPR014014; IPR011545; IPR027417; IPR014001; IPR001650;	RNA helicase, DEAD-box type, Q motif; DEAD/DEAH box helicase domain; P-loop containing nucleoside triphosphate hydrolase; Helicase superfamily 1/2, ATP-binding domain; Helicase, C-terminal;	A	KOG0335	ATP-dependent RNA helicase
O00592	Podocalyxin OS=Homo sapiens OX=9606 GN=PODXL PE=1 SV=2	PODXL	0.183636	9.13001e-15	Down	endoplasmic reticulum	K06817	PODXL; podocalyxin-like		GO:0030335 positive regulation of cell migration; GO:0051674 localization of cell; GO:0060491 regulation of cell projection assembly; GO:0035148 tube formation; GO:0040017 positive regulation of locomotion; GO:0048869 cellular developmental process; GO:0044699 single-organism process; GO:0022610 biological adhesion; GO:0048729 tissue morphogenesis; GO:0032879 regulation of localization; GO:000715…	GO:0016020 membrane; GO:0005615 extracellular space; GO:0044421 extracellular region part; GO:0016324 apical plasma membrane; GO:0098857 membrane microdomain; GO:0030054 cell junction; GO:0071944 cell periphery; GO:0036057 slit diaphragm; GO:0031982 vesicle; GO:0005737 cytoplasm; GO:0031224 intrinsic component of membrane; GO:0044424 intracellular part; GO:0005887 integral component of plasma mem…	GO:0005515 protein binding; GO:0005488 binding;
O00602	Ficolin-1 OS=Homo sapiens OX=9606 GN=FCN1 PE=1 SV=2	FCN1	0.508552	5.42576e-05	Down	extracellular	K10104	FCN; ficolin		GO:0044700 single organism signaling; GO:0045321 leukocyte activation; GO:0002220 innate immune response activating cell surface receptor signaling pathway; GO:0007166 cell surface receptor signaling pathway; GO:0051046 regulation of secretion; GO:0044699 single-organism process; GO:0031347 regulation of defense response; GO:0006909 phagocytosis; GO:0051234 establishment of localization; GO:00069…	GO:0016020 membrane; GO:0034774 secretory granule lumen; GO:0009897 external side of plasma membrane; GO:0019898 extrinsic component of membrane; GO:0031410 cytoplasmic vesicle; GO:0071944 cell periphery; GO:0031982 vesicle; GO:0005737 cytoplasm; GO:0044433 cytoplasmic vesicle part; GO:0032991 macromolecular complex; GO:0044424 intracellular part; GO:0005623 cell; GO:1904813 ficolin-1-rich granul…	GO:0038023 signaling receptor activity; GO:0008233 peptidase activity; GO:0033691 sialic acid binding; GO:0005102 receptor binding; GO:0008236 serine-type peptidase activity; GO:0043167 ion binding; GO:0043177 organic acid binding; GO:0016787 hydrolase activity; GO:0005515 protein binding; GO:0004871 signal transducer activity; GO:0004175 endopeptidase activity; GO:0004252 serine-type endopeptida…	IPR002181; IPR014716; IPR014715;	Fibrinogen, alpha/beta/gamma chain, C-terminal globular domain; Fibrinogen, alpha/beta/gamma chain, C-terminal globular, subdomain 1; Fibrinogen, alpha/beta/gamma chain, C-terminal globular, subdomain 2;	R	KOG2579	Ficolin and related extracellular proteins
O00625	Pirin OS=Homo sapiens OX=9606 GN=PIR PE=1 SV=1	PIR	4.68069	2.86903e-07	Up	cytoplasm	K06911	K06911; uncharacterized protein		GO:0097659 nucleic acid-templated transcription; GO:0048869 cellular developmental process; GO:0044699 single-organism process; GO:0009058 biosynthetic process; GO:0044237 cellular metabolic process; GO:2001141 regulation of RNA biosynthetic process; GO:0008152 metabolic process; GO:0043170 macromolecule metabolic process; GO:0032502 developmental process; GO:0010468 regulation of gene expression…	GO:0043226 organelle; GO:0043231 intracellular membrane-bounded organelle; GO:0043229 intracellular organelle; GO:0005634 nucleus; GO:0044464 cell part; GO:0005622 intracellular; GO:0005737 cytoplasm; GO:0044424 intracellular part; GO:0005829 cytosol; GO:0043227 membrane-bounded organelle; GO:0005623 cell; GO:0044444 cytoplasmic part;	GO:0016702 oxidoreductase activity, acting on single donors with incorporation of molecular oxygen, incorporation of two atoms of oxygen; GO:0016701 oxidoreductase activity, acting on single donors with incorporation of molecular oxygen; GO:0008127 quercetin 2,3-dioxygenase activity; GO:0003824 catalytic activity; GO:0005488 binding; GO:0051213 dioxygenase activity; GO:0043167 ion binding; GO:000…	IPR008778; IPR011051; IPR014710; IPR003829;	Pirin, C-terminal domain; RmlC-like cupin domain; RmlC-like jelly roll fold; Pirin, N-terminal domain;
O00629	Importin subunit alpha-3 OS=Homo sapiens OX=9606 GN=KPNA4 PE=1 SV=1	KPNA4	2.05536	3.49031e-07	Up	cytoplasm				GO:0065008 regulation of biological quality; GO:0006607 NLS-bearing protein import into nucleus; GO:0072594 establishment of protein localization to organelle; GO:0017038 protein import; GO:0044699 single-organism process; GO:1902581 multi-organism cellular localization; GO:0051169 nuclear transport; GO:0044764 multi-organism cellular process; GO:0035821 modification of morphology or physiology o…	GO:0044421 extracellular region part; GO:0031982 vesicle; GO:0005737 cytoplasm; GO:0032991 macromolecular complex; GO:0044424 intracellular part; GO:0005623 cell; GO:0044422 organelle part; GO:0031974 membrane-enclosed lumen; GO:0070062 extracellular exosome; GO:0005654 nucleoplasm; GO:0070013 intracellular organelle lumen; GO:0044464 cell part; GO:0005622 intracellular; GO:1903561 extracellular …	GO:0005048 signal sequence binding; GO:0008565 protein transporter activity; GO:0042277 peptide binding; GO:0005488 binding; GO:0008139 nuclear localization sequence binding; GO:0022892 substrate-specific transporter activity; GO:0005515 protein binding; GO:0033218 amide binding; GO:0005215 transporter activity;	IPR002652; IPR011989; IPR016024;	Importin-alpha, importin-beta-binding domain; Armadillo-like helical; Armadillo-type fold;	U	KOG0166	Karyopherin (importin) alpha
O00635	E3 ubiquitin-protein ligase TRIM38 OS=Homo sapiens OX=9606 GN=TRIM38 PE=1 SV=1	TRIM38	1.98818	1.25145e-05	Up	nucleus	K12014	TRIM38; tripartite motif-containing protein 38 [EC:2.3.2.27]		GO:0044700 single organism signaling; GO:0007166 cell surface receptor signaling pathway; GO:0023051 regulation of signaling; GO:1902533 positive regulation of intracellular signal transduction; GO:0071346 cellular response to interferon-gamma; GO:0002698 negative regulation of immune effector process; GO:0044699 single-organism process; GO:0031347 regulation of defense response; GO:0071345 cellu…	GO:0044464 cell part; GO:0005622 intracellular; GO:0005737 cytoplasm; GO:0044424 intracellular part; GO:0005829 cytosol; GO:0005623 cell; GO:0044444 cytoplasmic part;	GO:0046914 transition metal ion binding; GO:0003824 catalytic activity; GO:0005488 binding; GO:0043167 ion binding; GO:0046872 metal ion binding; GO:0043169 cation binding; GO:0005515 protein binding; GO:0008270 zinc ion binding; GO:0016740 transferase activity; GO:0004871 signal transducer activity;	IPR006574; IPR001841; IPR013083; IPR001870; IPR003879; IPR013320; IPR000315; IPR003877;	SPRY-associated; Zinc finger, RING-type; Zinc finger, RING/FYVE/PHD-type; B30.2/SPRY domain; Butyrophylin-like; Concanavalin A-like lectin/glucanase domain; B-box-type zinc finger; SPRY domain;
O00712	Nuclear factor 1 B-type OS=Homo sapiens OX=9606 GN=NFIB PE=1 SV=2	NFIB	0.332023	6.95558e-14	Down	nucleus	K09169	NFIB; nuclear factor I/B		GO:0048732 gland development; GO:0097659 nucleic acid-templated transcription; GO:0007420 brain development; GO:0030323 respiratory tube development; GO:0035148 tube formation; GO:0009891 positive regulation of biosynthetic process; GO:0032989 cellular component morphogenesis; GO:0044237 cellular metabolic process; GO:0008285 negative regulation of cell proliferation; GO:0021537 telencephalon dev…	GO:0043229 intracellular organelle; GO:0042995 cell projection; GO:0043232 intracellular non-membrane-bounded organelle; GO:0044446 intracellular organelle part; GO:0031981 nuclear lumen; GO:0044452 nucleolar part; GO:0044424 intracellular part; GO:0005730 nucleolus; GO:0044300 cerebellar mossy fiber; GO:0005623 cell; GO:0001650 fibrillar center; GO:0044422 organelle part; GO:0043228 non-membrane…	GO:0000981 RNA polymerase II transcription factor activity, sequence-specific DNA binding; GO:0001077 transcriptional activator activity, RNA polymerase II core promoter proximal region sequence-specific binding; GO:0003690 double-stranded DNA binding; GO:0000987 core promoter proximal region sequence-specific DNA binding; GO:0003700 transcription factor activity, sequence-specific DNA binding; G…	IPR019548; IPR003619; IPR020604;	CTF transcription factor/nuclear factor 1, N-terminal; MAD homology 1, Dwarfin-type; CTF transcription factor/nuclear factor 1, DNA-binding domain;	K	KOG3663	Nuclear factor I
O00743	Serine/threonine-protein phosphatase 6 catalytic subunit OS=Homo sapiens OX=9606 GN=PPP6C PE=1 SV=1	PPP6C	2.13802	1.49479e-10	Up	extracellular	K15498	PPP6C; serine/threonine-protein phosphatase 6 catalytic subunit [EC:3.1.3.16]		GO:0044085 cellular component biogenesis; GO:0051640 organelle localization; GO:0016043 cellular component organization; GO:0006901 vesicle coating; GO:0046907 intracellular transport; GO:0048207 vesicle targeting, rough ER to cis-Golgi; GO:0048208 COPII vesicle coating; GO:0044267 cellular protein metabolic process; GO:0044699 single-organism process; GO:0048193 Golgi vesicle transport; GO:00069…	GO:0043229 intracellular organelle; GO:0016020 membrane; GO:0098588 bounding membrane of organelle; GO:0031090 organelle membrane; GO:0044446 intracellular organelle part; GO:0005737 cytoplasm; GO:0000139 Golgi membrane; GO:0012505 endomembrane system; GO:0044424 intracellular part; GO:0005829 cytosol; GO:0005623 cell; GO:0044422 organelle part; GO:0043226 organelle; GO:0043231 intracellular memb…	GO:0003824 catalytic activity; GO:0042578 phosphoric ester hydrolase activity; GO:0005488 binding; GO:0004722 protein serine/threonine phosphatase activity; GO:0016791 phosphatase activity; GO:0043167 ion binding; GO:0016788 hydrolase activity, acting on ester bonds; GO:0043169 cation binding; GO:0046872 metal ion binding; GO:0005515 protein binding; GO:0016787 hydrolase activity; GO:0004721 phos…	IPR029052; IPR004843; IPR006186;	Metallo-dependent phosphatase-like; Calcineurin-like phosphoesterase domain, ApaH type; Serine/threonine-specific protein phosphatase/bis(5-nucleosyl)-tetraphosphatase;
O00754	Lysosomal alpha-mannosidase OS=Homo sapiens OX=9606 GN=MAN2B1 PE=1 SV=3	MAN2B1	1.92142	9.68831e-08	Up	extracellular	K12311	MAN2B1, LAMAN; lysosomal alpha-mannosidase [EC:3.2.1.24]	hsa00511 Other glycan degradation; hsa04142 Lysosome	GO:0045321 leukocyte activation; GO:0002283 neutrophil activation involved in immune response; GO:0002252 immune effector process; GO:0006517 protein deglycosylation; GO:0009313 oligosaccharide catabolic process; GO:0044267 cellular protein metabolic process; GO:0006013 mannose metabolic process; GO:0044699 single-organism process; GO:0050896 response to stimulus; GO:0044237 cellular metabolic pr…	GO:0034774 secretory granule lumen; GO:0005615 extracellular space; GO:0044421 extracellular region part; GO:0031410 cytoplasmic vesicle; GO:0005737 cytoplasm; GO:0031982 vesicle; GO:0044433 cytoplasmic vesicle part; GO:0044424 intracellular part; GO:0035578 azurophil granule lumen; GO:0005623 cell; GO:0044422 organelle part; GO:0005775 vacuolar lumen; GO:0070062 extracellular exosome; GO:0031974…	GO:0015923 mannosidase activity; GO:0046914 transition metal ion binding; GO:0003824 catalytic activity; GO:0005488 binding; GO:0043167 ion binding; GO:0004559 alpha-mannosidase activity; GO:0016798 hydrolase activity, acting on glycosyl bonds; GO:0030246 carbohydrate binding; GO:0043169 cation binding; GO:0004553 hydrolase activity, hydrolyzing O-glycosyl compounds; GO:0046872 metal ion binding;…	IPR027291; IPR028995; IPR000602; IPR011682; IPR015341; IPR011013; IPR011330; IPR013780;	Glycoside hydrolase 38/57, N-terminal domain; Glycoside hydrolase families 57/38, central domain; Glycoside hydrolase family 38, N-terminal domain; Glycosyl hydrolase family 38, C-terminal; Glycoside hydrolase family 38, central domain; Galactose mutarotase-like domain; Glycoside hydrolase/deacetylase, beta/alpha-barrel; Glycosyl hydrolase, all-beta;	G	KOG1959	Glycosyl hydrolase, family 38 - alpha-mannosidase
O00764	Pyridoxal kinase OS=Homo sapiens OX=9606 GN=PDXK PE=1 SV=1	PDXK	1.71965	4.50608e-07	Up	cytoplasm	K00868	pdxK, pdxY; pyridoxine kinase [EC:2.7.1.35]	hsa00750 Vitamin B6 metabolism; hsa01100 Metabolic pathways	GO:0051188 cofactor biosynthetic process; GO:0045321 leukocyte activation; GO:0042822 pyridoxal phosphate metabolic process; GO:0044699 single-organism process; GO:0009058 biosynthetic process; GO:0044237 cellular metabolic process; GO:0072524 pyridine-containing compound metabolic process; GO:0006796 phosphate-containing compound metabolic process; GO:0051234 establishment of localization; GO:00…	GO:0034774 secretory granule lumen; GO:0044421 extracellular region part; GO:0031410 cytoplasmic vesicle; GO:0031982 vesicle; GO:0005737 cytoplasm; GO:0044433 cytoplasmic vesicle part; GO:0044424 intracellular part; GO:0005623 cell; GO:0044422 organelle part; GO:0070062 extracellular exosome; GO:0031974 membrane-enclosed lumen; GO:0031983 vesicle lumen; GO:0070013 intracellular organelle lumen; G…	GO:0008478 pyridoxal kinase activity; GO:1901265 nucleoside phosphate binding; GO:0016773 phosphotransferase activity, alcohol group as acceptor; GO:0031402 sodium ion binding; GO:0046983 protein dimerization activity; GO:0030955 potassium ion binding; GO:0005515 protein binding; GO:0030170 pyridoxal phosphate binding; GO:1901363 heterocyclic compound binding; GO:0097159 organic cyclic compound b…	IPR013749; IPR029056;	Pyridoxamine kinase/Phosphomethylpyrimidine kinase; Ribokinase-like;	H	KOG2599	Pyridoxal/pyridoxine/pyridoxamine kinase
O14495	Phospholipid phosphatase 3 OS=Homo sapiens OX=9606 GN=PLPP3 PE=1 SV=1	PLPP3	0.203987	4.32259e-18	Down	plasma membrane	K01080	PLPP1_2_3; phosphatidate phosphatase [EC:3.1.3.4]	hsa00561 Glycerolipid metabolism; hsa00564 Glycerophospholipid metabolism; hsa00565 Ether lipid metabolism; hsa00600 Sphingolipid metabolism; hsa01100 Metabolic pathways; hsa04072 Phospholipase D signaling pathway; hsa04666 Fc gamma R-mediated phagocytosis; hsa04975 Fat digestion and absorption; hsa05231 Choline metabolism in cancer	GO:0044700 single organism signaling; GO:0065008 regulation of biological quality; GO:0030335 positive regulation of cell migration; GO:0032270 positive regulation of cellular protein metabolic process; GO:0007166 cell surface receptor signaling pathway; GO:0022414 reproductive process; GO:0008354 germ cell migration; GO:0044255 cellular lipid metabolic process; GO:0044237 cellular metabolic proc…	GO:0043229 intracellular organelle; GO:0016020 membrane; GO:0044421 extracellular region part; GO:0031226 intrinsic component of plasma membrane; GO:0030054 cell junction; GO:0071944 cell periphery; GO:0005737 cytoplasm; GO:0031982 vesicle; GO:0070161 anchoring junction; GO:0012505 endomembrane system; GO:0031224 intrinsic component of membrane; GO:0044424 intracellular part; GO:0005887 integral …	GO:0005102 receptor binding; GO:0016791 phosphatase activity; GO:0044877 macromolecular complex binding; GO:0042577 lipid phosphatase activity; GO:0005178 integrin binding; GO:0016787 hydrolase activity; GO:0005515 protein binding; GO:0004721 phosphoprotein phosphatase activity; GO:0050839 cell adhesion molecule binding; GO:0042578 phosphoric ester hydrolase activity; GO:0003824 catalytic activit…	IPR000326;	Phosphatidic acid phosphatase type 2/haloperoxidase;	I	KOG3030	Lipid phosphate phosphatase and related enzymes of the PAP2 family
O14498	Immunoglobulin superfamily containing leucine-rich repeat protein OS=Homo sapiens OX=9606 GN=ISLR PE=2 SV=1	ISLR	1.961	3.62843e-05	Up	extracellular				GO:0016192 vesicle-mediated transport; GO:0044763 single-organism cellular process; GO:0002576 platelet degranulation; GO:0044699 single-organism process; GO:0051234 establishment of localization; GO:0006810 transport; GO:0022610 biological adhesion; GO:0045055 regulated exocytosis; GO:1902578 single-organism localization; GO:0032940 secretion by cell; GO:0007155 cell adhesion; GO:0051179 localiz…	GO:0034774 secretory granule lumen; GO:0005615 extracellular space; GO:0044421 extracellular region part; GO:0031410 cytoplasmic vesicle; GO:0005737 cytoplasm; GO:0031982 vesicle; GO:0044433 cytoplasmic vesicle part; GO:0044424 intracellular part; GO:0005623 cell; GO:0044422 organelle part; GO:0031974 membrane-enclosed lumen; GO:0070062 extracellular exosome; GO:0031983 vesicle lumen; GO:0070013 …	GO:0005515 protein binding; GO:0005488 binding;	IPR003598; IPR007110; IPR000483; IPR013783; IPR032675; IPR013098;	Immunoglobulin subtype 2; Immunoglobulin-like domain; Cysteine-rich flanking region, C-terminal; Immunoglobulin-like fold; Leucine-rich repeat domain, L domain-like; Immunoglobulin I-set;	R	KOG0619	FOG: Leucine rich repeat
O14530	Thioredoxin domain-containing protein 9 OS=Homo sapiens OX=9606 GN=TXNDC9 PE=1 SV=2	TXNDC9	2.03977	2.18279e-06	Up	cytoplasm				GO:0050794 regulation of cellular process; GO:0009116 nucleoside metabolic process; GO:0065008 regulation of biological quality; GO:0006725 cellular aromatic compound metabolic process; GO:0045454 cell redox homeostasis; GO:0044699 single-organism process; GO:0009163 nucleoside biosynthetic process; GO:0009058 biosynthetic process; GO:1901566 organonitrogen compound biosynthetic process; GO:00442…	GO:0043229 intracellular organelle; GO:0043232 intracellular non-membrane-bounded organelle; GO:0044430 cytoskeletal part; GO:0005737 cytoplasm; GO:0044446 intracellular organelle part; GO:0030496 midbody; GO:0044424 intracellular part; GO:0005623 cell; GO:0044422 organelle part; GO:0043228 non-membrane-bounded organelle; GO:0043226 organelle; GO:0005856 cytoskeleton; GO:0043231 intracellular mem…	GO:0050839 cell adhesion molecule binding; GO:0005515 protein binding; GO:0005488 binding; GO:0045296 cadherin binding;	IPR013766; IPR012336;	Thioredoxin domain; Thioredoxin-like fold;	OC	KOG1672	ATP binding protein
O14558	Heat shock protein beta-6 OS=Homo sapiens OX=9606 GN=HSPB6 PE=1 SV=2	HSPB6	0.107442	8.71818e-15	Down	cytoplasm,nucleus	K09545	HSPB6; heat shock protein beta-6		GO:0050794 regulation of cellular process; GO:0010667 negative regulation of cardiac muscle cell apoptotic process; GO:0010941 regulation of cell death; GO:0043069 negative regulation of programmed cell death; GO:0061077 chaperone-mediated protein folding; GO:0043067 regulation of programmed cell death; GO:0048519 negative regulation of biological process; GO:0010665 regulation of cardiac muscle …	GO:0043226 organelle; GO:0043231 intracellular membrane-bounded organelle; GO:0043229 intracellular organelle; GO:0005634 nucleus; GO:0044464 cell part; GO:0005622 intracellular; GO:0005737 cytoplasm; GO:0044424 intracellular part; GO:0043227 membrane-bounded organelle; GO:0005623 cell; GO:0005576 extracellular region;	GO:0005212 structural constituent of eye lens; GO:0042802 identical protein binding; GO:0051087 chaperone binding; GO:0042803 protein homodimerization activity; GO:0005488 binding; GO:0046983 protein dimerization activity; GO:0005515 protein binding; GO:0051082 unfolded protein binding; GO:0005198 structural molecule activity;	IPR002068; IPR003090; IPR008978;	Alpha crystallin/Hsp20 domain; Alpha-crystallin, N-terminal; HSP20-like chaperone;	O	KOG3591	Alpha crystallins
O14562	Ubiquitin domain-containing protein UBFD1 OS=Homo sapiens OX=9606 GN=UBFD1 PE=1 SV=2	UBFD1	2.20163	1.70939e-07	Up	cytoplasm						GO:0097159 organic cyclic compound binding; GO:1901363 heterocyclic compound binding; GO:0050839 cell adhesion molecule binding; GO:0003723 RNA binding; GO:0005488 binding; GO:0045296 cadherin binding; GO:0003676 nucleic acid binding; GO:0005515 protein binding;	IPR029071; IPR000626;	Ubiquitin-related domain; Ubiquitin domain;	O	KOG1872	Ubiquitin-specific protease
O14569	Cytochrome b561 domain-containing protein 2 OS=Homo sapiens OX=9606 GN=CYB561D2 PE=1 SV=1	CYB561D2	0.664114	2.47611e-05	Down	plasma membrane	K08371	CYB561D2; cytochrome b-561 domain containing protein 2		GO:0044699 single-organism process; GO:0008152 metabolic process; GO:0055114 oxidation-reduction process; GO:0044710 single-organism metabolic process;	GO:0031224 intrinsic component of membrane; GO:0016020 membrane; GO:0016021 integral component of membrane; GO:0044425 membrane part;	GO:0046872 metal ion binding; GO:0043169 cation binding; GO:0005488 binding; GO:0043167 ion binding;	IPR006593;	Cytochrome b561/ferric reductase transmembrane;
O14579	Coatomer subunit epsilon OS=Homo sapiens OX=9606 GN=COPE PE=1 SV=3	COPE	1.90689	1.26732e-13	Up	cytoplasm	K17268	COPE; coatomer subunit epsilon		GO:0046907 intracellular transport; GO:0006891 intra-Golgi vesicle-mediated transport; GO:0016192 vesicle-mediated transport; GO:0048193 Golgi vesicle transport; GO:0071702 organic substance transport; GO:0015031 protein transport; GO:0051641 cellular localization; GO:0051234 establishment of localization; GO:0006810 transport; GO:0045184 establishment of protein localization; GO:0051649 establis…	GO:0016020 membrane; GO:0005783 endoplasmic reticulum; GO:0042175 nuclear outer membrane-endoplasmic reticulum membrane network; GO:0031090 organelle membrane; GO:0031410 cytoplasmic vesicle; GO:0098796 membrane protein complex; GO:0030137 COPI-coated vesicle; GO:0030660 Golgi-associated vesicle membrane; GO:0005737 cytoplasm; GO:0031982 vesicle; GO:0044433 cytoplasmic vesicle part; GO:0032991 ma…	GO:0005515 protein binding; GO:0005198 structural molecule activity; GO:0005488 binding;	IPR011990;	Tetratricopeptide-like helical domain;	U	KOG3081	Vesicle coat complex COPI, epsilon subunit
O14617	AP-3 complex subunit delta-1 OS=Homo sapiens OX=9606 GN=AP3D1 PE=1 SV=1	AP3D1	1.95199	1.77424e-14	Up	cytoplasm	K12396	AP3D; AP-3 complex subunit delta	hsa04142 Lysosome	GO:0002694 regulation of leukocyte activation; GO:0021700 developmental maturation; GO:0065008 regulation of biological quality; GO:0015031 protein transport; GO:0009605 response to external stimulus; GO:0099003 vesicle-mediated transport in synapse; GO:0008152 metabolic process; GO:0051240 positive regulation of multicellular organismal process; GO:0032879 regulation of localization; GO:0099517 …	GO:0016020 membrane; GO:0030119 AP-type membrane coat adaptor complex; GO:0031090 organelle membrane; GO:0031410 cytoplasmic vesicle; GO:0098796 membrane protein complex; GO:0098830 presynaptic endosome; GO:0099568 cytoplasmic region; GO:0005737 cytoplasm; GO:0031982 vesicle; GO:0032838 cell projection cytoplasm; GO:0044433 cytoplasmic vesicle part; GO:0032991 macromolecular complex; GO:0044424 i…	GO:0005488 binding; GO:0005215 transporter activity;	IPR011989; IPR016024; IPR002553;	Armadillo-like helical; Armadillo-type fold; Clathrin/coatomer adaptor, adaptin-like, N-terminal;	U	KOG1059	Vesicle coat complex AP-3, delta subunit
O14639	Actin-binding LIM protein 1 OS=Homo sapiens OX=9606 GN=ABLIM1 PE=1 SV=3	ABLIM1	0.201628	6.37579e-12	Down	nucleus	K07520	ABLIM; actin-binding LIM protein	hsa04360 Axon guidance	GO:0044085 cellular component biogenesis; GO:0044707 single-multicellular organism process; GO:0016043 cellular component organization; GO:0097581 lamellipodium organization; GO:0007601 visual perception; GO:0060271 cilium assembly; GO:0044699 single-organism process; GO:0044782 cilium organization; GO:0050877 neurological system process; GO:0009653 anatomical structure morphogenesis; GO:0070925 …	GO:0031252 cell leading edge; GO:0043229 intracellular organelle; GO:0042995 cell projection; GO:0043232 intracellular non-membrane-bounded organelle; GO:0044430 cytoskeletal part; GO:0044446 intracellular organelle part; GO:0005737 cytoplasm; GO:0097517 contractile actin filament bundle; GO:0044424 intracellular part; GO:0005623 cell; GO:0015629 actin cytoskeleton; GO:0044422 organelle part; GO:…	GO:0008092 cytoskeletal protein binding; GO:0046914 transition metal ion binding; GO:0005488 binding; GO:0043167 ion binding; GO:0003779 actin binding; GO:0043169 cation binding; GO:0046872 metal ion binding; GO:0005515 protein binding; GO:0008270 zinc ion binding;	IPR001781; IPR003128; IPR032402;	Zinc finger, LIM-type; Villin headpiece; Putative adherens-junction anchoring domain;	TZ	KOG1044	Actin-binding LIM Zn-finger protein Limatin involved in axon guidance
O14657	Torsin-1B OS=Homo sapiens OX=9606 GN=TOR1B PE=1 SV=2	TOR1B	1.54036	0.000551285	Up	extracellular	K22990			GO:0044085 cellular component biogenesis; GO:0006997 nucleus organization; GO:0016043 cellular component organization; GO:0010256 endomembrane system organization; GO:0051260 protein homooligomerization; GO:0061077 chaperone-mediated protein folding; GO:0044699 single-organism process; GO:0050896 response to stimulus; GO:0006998 nuclear envelope organization; GO:0051259 protein oligomerization; G…	GO:0016020 membrane; GO:0044421 extracellular region part; GO:0005783 endoplasmic reticulum; GO:0031090 organelle membrane; GO:0031982 vesicle; GO:0005737 cytoplasm; GO:0044424 intracellular part; GO:0005623 cell; GO:0044422 organelle part; GO:0070062 extracellular exosome; GO:0031974 membrane-enclosed lumen; GO:0031965 nuclear membrane; GO:0070013 intracellular organelle lumen; GO:0044464 cell p…	GO:0005524 ATP binding; GO:1901265 nucleoside phosphate binding; GO:0001882 nucleoside binding; GO:0043167 ion binding; GO:0016817 hydrolase activity, acting on acid anhydrides; GO:0005515 protein binding; GO:0016787 hydrolase activity; GO:0000166 nucleotide binding; GO:0017111 nucleoside-triphosphatase activity; GO:0016887 ATPase activity; GO:0097159 organic cyclic compound binding; GO:1901363 h…	IPR027417;	P-loop containing nucleoside triphosphate hydrolase;	R	KOG2170	ATPase of the AAA+ superfamily
O14683	Tumor protein p53-inducible protein 11 OS=Homo sapiens OX=9606 GN=TP53I11 PE=1 SV=2	TP53I11	0.350959	2.17958e-10	Down	plasma membrane				GO:0050794 regulation of cellular process; GO:0050789 regulation of biological process; GO:0042127 regulation of cell proliferation; GO:0006950 response to stress; GO:0048519 negative regulation of biological process; GO:0048523 negative regulation of cellular process; GO:0050896 response to stimulus; GO:0065007 biological regulation; GO:0008285 negative regulation of cell proliferation;	GO:0031224 intrinsic component of membrane; GO:0016020 membrane; GO:0016021 integral component of membrane; GO:0044425 membrane part;
O14734	Acyl-coenzyme A thioesterase 8 OS=Homo sapiens OX=9606 GN=ACOT8 PE=1 SV=1	ACOT8	2.44162	1.77517e-09	Up	cytoplasm	K11992	ACOT8, PTE; acyl-CoA thioesterase 8 [EC:3.1.2.27]	hsa00120 Primary bile acid biosynthesis; hsa01100 Metabolic pathways; hsa04146 Peroxisome	GO:0051188 cofactor biosynthetic process; GO:0016053 organic acid biosynthetic process; GO:0035337 fatty-acyl-CoA metabolic process; GO:0044699 single-organism process; GO:0009058 biosynthetic process; GO:0044255 cellular lipid metabolic process; GO:0044764 multi-organism cellular process; GO:0044237 cellular metabolic process; GO:0035384 thioester biosynthetic process; GO:0044272 sulfur compound…	GO:0043229 intracellular organelle; GO:0044439 peroxisomal part; GO:0005777 peroxisome; GO:0044446 intracellular organelle part; GO:0005737 cytoplasm; GO:0044438 microbody part; GO:0044424 intracellular part; GO:0005623 cell; GO:0044422 organelle part; GO:0005739 mitochondrion; GO:0031974 membrane-enclosed lumen; GO:0043231 intracellular membrane-bounded organelle; GO:0043226 organelle; GO:003190…	GO:0033882 choloyl-CoA hydrolase activity; GO:0052689 carboxylic ester hydrolase activity; GO:0052815 medium-chain acyl-CoA hydrolase activity; GO:0005102 receptor binding; GO:0003824 catalytic activity; GO:0003986 acetyl-CoA hydrolase activity; GO:0005488 binding; GO:0016788 hydrolase activity, acting on ester bonds; GO:0047617 acyl-CoA hydrolase activity; GO:0005515 protein binding; GO:0016289 …	IPR029069;	HotDog domain;	I	KOG3016	Acyl-CoA thioesterase
O14737	Programmed cell death protein 5 OS=Homo sapiens OX=9606 GN=PDCD5 PE=1 SV=3	PDCD5	2.07264	4.38552e-05	Up	cytoplasm	K06875	PDCD5, TFAR19; programmed cell death protein 5		GO:0010941 regulation of cell death; GO:1903955 positive regulation of protein targeting to mitochondrion; GO:0032270 positive regulation of cellular protein metabolic process; GO:0090199 regulation of release of cytochrome c from mitochondria; GO:1903533 regulation of protein targeting; GO:0023051 regulation of signaling; GO:0071560 cellular response to transforming growth factor beta stimulus; …	GO:0043229 intracellular organelle; GO:0044421 extracellular region part; GO:0031982 vesicle; GO:0005737 cytoplasm; GO:0044424 intracellular part; GO:0005623 cell; GO:0005829 cytosol; GO:0005576 extracellular region; GO:0043231 intracellular membrane-bounded organelle; GO:0043226 organelle; GO:0070062 extracellular exosome; GO:0005634 nucleus; GO:0005622 intracellular; GO:0044464 cell part; GO:19…	GO:0003677 DNA binding; GO:0043167 ion binding; GO:0015631 tubulin binding; GO:0005515 protein binding; GO:0048487 beta-tubulin binding; GO:0098772 molecular function regulator; GO:0008201 heparin binding; GO:1901681 sulfur compound binding; GO:1901363 heterocyclic compound binding; GO:0097159 organic cyclic compound binding; GO:0010698 acetyltransferase activator activity; GO:0097367 carbohydrat…			D	KOG3431	Apoptosis-related protein/predicted DNA-binding protein
O14744	Protein arginine N-methyltransferase 5 OS=Homo sapiens OX=9606 GN=PRMT5 PE=1 SV=4	PRMT5	2.7502	1.36077e-11	Up	cytoplasm	K02516	PRMT5, HSL7; type II protein arginine methyltransferase [EC:2.1.1.320]	hsa03013 RNA transport	GO:0044085 cellular component biogenesis; GO:0022613 ribonucleoprotein complex biogenesis; GO:0048732 gland development; GO:0022618 ribonucleoprotein complex assembly; GO:0035247 peptidyl-arginine omega-N-methylation; GO:0014013 regulation of gliogenesis; GO:0097659 nucleic acid-templated transcription; GO:0010564 regulation of cell cycle process; GO:0044237 cellular metabolic process; GO:0008213…	GO:0043229 intracellular organelle; GO:0044446 intracellular organelle part; GO:0005737 cytoplasm; GO:0012505 endomembrane system; GO:0032991 macromolecular complex; GO:0031981 nuclear lumen; GO:0035097 histone methyltransferase complex; GO:0044424 intracellular part; GO:1990234 transferase complex; GO:0005829 cytosol; GO:0005623 cell; GO:0044422 organelle part; GO:0034708 methyltransferase compl…	GO:0008757 S-adenosylmethionine-dependent methyltransferase activity; GO:1901265 nucleoside phosphate binding; GO:0008168 methyltransferase activity; GO:0003690 double-stranded DNA binding; GO:0008327 methyl-CpG binding; GO:0016274 protein-arginine N-methyltransferase activity; GO:0046983 protein dimerization activity; GO:0044020 histone methyltransferase activity (H4-R3 specific); GO:0005515 pro…	IPR029063;	S-adenosyl-L-methionine-dependent methyltransferase;	D	KOG0822	Protein kinase inhibitor
O14745	Na(+)/H(+) exchange regulatory cofactor NHE-RF1 OS=Homo sapiens OX=9606 GN=SLC9A3R1 PE=1 SV=4	SLC9A3R1	2.22371	3.99099e-08	Up	nucleus	K13365	SLC9A3R1, NHERF1; Na(+)/H(+) exchange regulatory cofactor NHE-RF1	hsa04530 Tight junction; hsa04928 Parathyroid hormone synthesis, secretion and action; hsa05165 Human papillomavirus infection	GO:0044085 cellular component biogenesis; GO:0044700 single organism signaling; GO:0010941 regulation of cell death; GO:0048732 gland development; GO:0072502 cellular trivalent inorganic anion homeostasis; GO:0055062 phosphate ion homeostasis; GO:0090317 negative regulation of intracellular protein transport; GO:0030320 cellular monovalent inorganic anion homeostasis; GO:0034635 glutathione trans…	GO:0016020 membrane; GO:0098862 cluster of actin-based cell projections; GO:0044421 extracellular region part; GO:0016324 apical plasma membrane; GO:0005903 brush border; GO:0098857 membrane microdomain; GO:0071944 cell periphery; GO:0031982 vesicle; GO:0005737 cytoplasm; GO:0036126 sperm flagellum; GO:0097729 9+2 motile cilium; GO:0044424 intracellular part; GO:0098858 actin-based cell projectio…	GO:0043621 protein self-association; GO:0005102 receptor binding; GO:0044877 macromolecular complex binding; GO:0070851 growth factor receptor binding; GO:0005515 protein binding; GO:0031698 beta-2 adrenergic receptor binding; GO:0098772 molecular function regulator; GO:0030165 PDZ domain binding; GO:0050780 dopamine receptor binding; GO:0032947 protein complex scaffold; GO:0016247 channel regula…	IPR015098; IPR001478;	EBP50, C-terminal; PDZ domain;
O14776	Transcription elongation regulator 1 OS=Homo sapiens OX=9606 GN=TCERG1 PE=1 SV=2	TCERG1	1.72849	2.61736e-08	Up	nucleus	K12824	TCERG1, CA150; transcription elongation regulator 1	hsa03040 Spliceosome	GO:0097659 nucleic acid-templated transcription; GO:0009058 biosynthetic process; GO:0051253 negative regulation of RNA metabolic process; GO:0044237 cellular metabolic process; GO:2001141 regulation of RNA biosynthetic process; GO:0008152 metabolic process; GO:0010558 negative regulation of macromolecule biosynthetic process; GO:0043170 macromolecule metabolic process; GO:1903507 negative regula…	GO:0043229 intracellular organelle; GO:0044446 intracellular organelle part; GO:0031981 nuclear lumen; GO:0044424 intracellular part; GO:0005623 cell; GO:0044422 organelle part; GO:0043226 organelle; GO:0043231 intracellular membrane-bounded organelle; GO:0031974 membrane-enclosed lumen; GO:0005654 nucleoplasm; GO:0005634 nucleus; GO:0070013 intracellular organelle lumen; GO:0044464 cell part; GO…	GO:0003723 RNA binding; GO:0003714 transcription corepressor activity; GO:0001103 RNA polymerase II repressing transcription factor binding; GO:0005515 protein binding; GO:0003712 transcription cofactor activity; GO:0070064 proline-rich region binding; GO:1901363 heterocyclic compound binding; GO:0097159 organic cyclic compound binding; GO:0001104 RNA polymerase II transcription cofactor activity…	IPR002713; IPR001202;	FF domain; WW domain;	K	KOG0155	Transcription factor CA150
O14786	Neuropilin-1 OS=Homo sapiens OX=9606 GN=NRP1 PE=1 SV=3	NRP1	0.595208	4.9732e-08	Down	endoplasmic reticulum	K06724	NRP1, CD304; neuropilin 1	hsa04360 Axon guidance; hsa05166 Human T-cell leukemia virus 1 infection	GO:0044700 single organism signaling; GO:0060839 endothelial cell fate commitment; GO:0010941 regulation of cell death; GO:0090130 tissue migration; GO:0048008 platelet-derived growth factor receptor signaling pathway; GO:0048732 gland development; GO:0035282 segmentation; GO:0043523 regulation of neuron apoptotic process; GO:0010594 regulation of endothelial cell migration; GO:0048754 branching …	GO:0016020 membrane; GO:0005615 extracellular space; GO:0044421 extracellular region part; GO:0031410 cytoplasmic vesicle; GO:0071944 cell periphery; GO:0030054 cell junction; GO:0005737 cytoplasm; GO:0031982 vesicle; GO:0043025 neuronal cell body; GO:0031224 intrinsic component of membrane; GO:0032991 macromolecular complex; GO:0099512 supramolecular fiber; GO:0030426 growth cone; GO:0044424 int…	GO:0016773 phosphotransferase activity, alcohol group as acceptor; GO:0019838 growth factor binding; GO:0015026 coreceptor activity; GO:0017154 semaphorin receptor activity; GO:0004713 protein tyrosine kinase activity; GO:0005515 protein binding; GO:0004672 protein kinase activity; GO:0004888 transmembrane signaling receptor activity; GO:0008201 heparin binding; GO:0004871 signal transducer activ…	IPR000421; IPR000859; IPR000998; IPR013320; IPR022579; IPR008979;	Coagulation factor 5/8 C-terminal domain; CUB domain; MAM domain; Concanavalin A-like lectin/glucanase domain; Neuropilin, C-terminal; Galactose-binding domain-like;
O14787	Transportin-2 OS=Homo sapiens OX=9606 GN=TNPO2 PE=1 SV=3	TNPO2	1.58404	0.00562072	Up	cytoplasm	K18727	TNPO2, IPO3, KPNB2B; transportin-2		GO:0046907 intracellular transport; GO:0006607 NLS-bearing protein import into nucleus; GO:0072594 establishment of protein localization to organelle; GO:0000060 protein import into nucleus, translocation; GO:0017038 protein import; GO:1902593 single-organism nuclear import; GO:0044699 single-organism process; GO:0071702 organic substance transport; GO:0051169 nuclear transport; GO:0006610 riboso…	GO:0016020 membrane; GO:0043229 intracellular organelle; GO:0031090 organelle membrane; GO:0005635 nuclear envelope; GO:0005737 cytoplasm; GO:0044446 intracellular organelle part; GO:0031967 organelle envelope; GO:0031981 nuclear lumen; GO:0012505 endomembrane system; GO:0044424 intracellular part; GO:0005623 cell; GO:0044422 organelle part; GO:0031974 membrane-enclosed lumen; GO:0043226 organell…	GO:0031267 small GTPase binding; GO:0005048 signal sequence binding; GO:0008565 protein transporter activity; GO:0017016 Ras GTPase binding; GO:0042277 peptide binding; GO:0005488 binding; GO:0008139 nuclear localization sequence binding; GO:0022892 substrate-specific transporter activity; GO:0008536 Ran GTPase binding; GO:0005515 protein binding; GO:0033218 amide binding; GO:0051020 GTPase bindi…	IPR001494; IPR011989; IPR016024;	Importin-beta, N-terminal domain; Armadillo-like helical; Armadillo-type fold;	YU	KOG2023	Nuclear transport receptor Karyopherin-beta2/Transportin (importin beta superfamily)
O14795	Protein unc-13 homolog B OS=Homo sapiens OX=9606 GN=UNC13B PE=1 SV=2	UNC13B	0.295852	1.34221e-13	Down	nucleus	K15293	UNC13A_B_C, MUNC13; protein unc-13 A/B/C	hsa04721 Synaptic vesicle cycle	GO:0044085 cellular component biogenesis; GO:0060627 regulation of vesicle-mediated transport; GO:0044700 single organism signaling; GO:0065008 regulation of biological quality; GO:0010941 regulation of cell death; GO:0042593 glucose homeostasis; GO:0007269 neurotransmitter secretion; GO:1902805 positive regulation of synaptic vesicle transport; GO:0009749 response to glucose; GO:0031347 regulati…	GO:0016020 membrane; GO:0031410 cytoplasmic vesicle; GO:0071944 cell periphery; GO:0030054 cell junction; GO:0031982 vesicle; GO:0005737 cytoplasm; GO:0044424 intracellular part; GO:0005623 cell; GO:0043679 axon terminus; GO:0005622 intracellular; GO:0044464 cell part; GO:0098793 presynapse; GO:0043005 neuron projection; GO:0030139 endocytic vesicle; GO:0044306 neuron projection terminus; GO:0043…	GO:0031267 small GTPase binding; GO:0030742 GTP-dependent protein binding; GO:0019992 diacylglycerol binding; GO:0017016 Ras GTPase binding; GO:0005488 binding; GO:0043167 ion binding; GO:0008289 lipid binding; GO:0046872 metal ion binding; GO:0043169 cation binding; GO:0005515 protein binding; GO:0051020 GTPase binding; GO:0005516 calmodulin binding; GO:0019899 enzyme binding; GO:0017137 Rab GTP…	IPR014770; IPR002219; IPR014772; IPR019558; IPR010439; IPR000008;	Munc13 homology 1; Protein kinase C-like, phorbol ester/diacylglycerol-binding domain; Mammalian uncoordinated homology 13, domain 2; Mammalian uncoordinated homology 13, subgroup, domain 2; Calcium-dependent secretion activator domain; C2 domain;	TU	KOG1011	Neurotransmitter release regulator, UNC-13
O14841	5-oxoprolinase OS=Homo sapiens OX=9606 GN=OPLAH PE=1 SV=3	OPLAH	3.45807	1.99876e-05	Up	cytoplasm	K01469	OPLAH, OXP1, oplAH; 5-oxoprolinase (ATP-hydrolysing) [EC:3.5.2.9]	hsa00480 Glutathione metabolism; hsa01100 Metabolic pathways	GO:0006790 sulfur compound metabolic process; GO:0006518 peptide metabolic process; GO:0043043 peptide biosynthetic process; GO:0042398 cellular modified amino acid biosynthetic process; GO:0006807 nitrogen compound metabolic process; GO:0009058 biosynthetic process; GO:0043603 cellular amide metabolic process; GO:1901566 organonitrogen compound biosynthetic process; GO:1901576 organic substance …	GO:0044464 cell part; GO:0005622 intracellular; GO:0005737 cytoplasm; GO:0044424 intracellular part; GO:0005829 cytosol; GO:0005623 cell; GO:0044444 cytoplasmic part;	GO:0005524 ATP binding; GO:1901265 nucleoside phosphate binding; GO:0017168 5-oxoprolinase (ATP-hydrolyzing) activity; GO:0001882 nucleoside binding; GO:0043167 ion binding; GO:0016812 hydrolase activity, acting on carbon-nitrogen (but not peptide) bonds, in cyclic amides; GO:0016787 hydrolase activity; GO:0000166 nucleotide binding; GO:0097159 organic cyclic compound binding; GO:1901363 heterocy…	IPR008040;	Hydantoinaseoxoprolinase, N-terminal;
O14880	Microsomal glutathione S-transferase 3 OS=Homo sapiens OX=9606 GN=MGST3 PE=1 SV=1	MGST3	0.607702	1.64223e-05	Down	extracellular	K00799	GST, gst; glutathione S-transferase [EC:2.5.1.18]	hsa00480 Glutathione metabolism; hsa00980 Metabolism of xenobiotics by cytochrome P450; hsa00982 Drug metabolism - cytochrome P450; hsa00983 Drug metabolism - other enzymes; hsa01100 Metabolic pathways; hsa01524 Platinum drug resistance; hsa05200 Pathways in cancer; hsa05204 Chemical carcinogenesis; hsa05225 Hepatocellular carcinoma; hsa05418 Fluid shear stress and atherosclerosis	GO:0071466 cellular response to xenobiotic stimulus; GO:0050794 regulation of cellular process; GO:0044700 single organism signaling; GO:0044699 single-organism process; GO:0009058 biosynthetic process; GO:0050896 response to stimulus; GO:1901566 organonitrogen compound biosynthetic process; GO:0044237 cellular metabolic process; GO:0044272 sulfur compound biosynthetic process; GO:0071704 organic…	GO:0016020 membrane; GO:0042175 nuclear outer membrane-endoplasmic reticulum membrane network; GO:0044421 extracellular region part; GO:0005783 endoplasmic reticulum; GO:0031090 organelle membrane; GO:0031982 vesicle; GO:0005737 cytoplasm; GO:0031224 intrinsic component of membrane; GO:0044424 intracellular part; GO:0005623 cell; GO:0044422 organelle part; GO:0070062 extracellular exosome; GO:004…	GO:0004364 glutathione transferase activity; GO:0004602 glutathione peroxidase activity; GO:0003824 catalytic activity; GO:0005488 binding; GO:0016209 antioxidant activity; GO:0016765 transferase activity, transferring alkyl or aryl (other than methyl) groups; GO:0005515 protein binding; GO:0004601 peroxidase activity; GO:0016740 transferase activity; GO:0016684 oxidoreductase activity, acting on…	IPR023352;	Membrane associated eicosanoid/glutathione metabolism-like domain;
O14896	Interferon regulatory factor 6 OS=Homo sapiens OX=9606 GN=IRF6 PE=1 SV=1	IRF6	17.1813	1.91846e-15	Up	mitochondria	K10154	IRF6; interferon regulatory factor 6		GO:0044700 single organism signaling; GO:0043616 keratinocyte proliferation; GO:0048732 gland development; GO:0007166 cell surface receptor signaling pathway; GO:0097659 nucleic acid-templated transcription; GO:0048869 cellular developmental process; GO:0071346 cellular response to interferon-gamma; GO:0009891 positive regulation of biosynthetic process; GO:0044699 single-organism process; GO:000…	GO:0043229 intracellular organelle; GO:0044421 extracellular region part; GO:0031982 vesicle; GO:0005737 cytoplasm; GO:0044424 intracellular part; GO:0005623 cell; GO:0005829 cytosol; GO:0005576 extracellular region; GO:0043231 intracellular membrane-bounded organelle; GO:0043226 organelle; GO:0070062 extracellular exosome; GO:0005634 nucleus; GO:0005622 intracellular; GO:0044464 cell part; GO:19…	GO:0000975 regulatory region DNA binding; GO:0097159 organic cyclic compound binding; GO:1901363 heterocyclic compound binding; GO:0003677 DNA binding; GO:0001067 regulatory region nucleic acid binding; GO:0005488 binding; GO:0001071 nucleic acid binding transcription factor activity; GO:0003676 nucleic acid binding; GO:0005515 protein binding; GO:0003700 transcription factor activity, sequence-s…	IPR017855; IPR011991; IPR001346; IPR008984; IPR019471;	SMAD domain-like; Winged helix-turn-helix DNA-binding domain; Interferon regulatory factor DNA-binding domain; SMAD/FHA domain; Interferon regulatory factor-3;
O14908	PDZ domain-containing protein GIPC1 OS=Homo sapiens OX=9606 GN=GIPC1 PE=1 SV=2	GIPC1	1.95745	1.08518e-05	Up	nucleus	K20056	GIPC, SEMCAP; PDZ domain-containing protein GIPC		GO:0044700 single organism signaling; GO:0046717 acid secretion; GO:0065008 regulation of biological quality; GO:0090130 tissue migration; GO:0051674 localization of cell; GO:0023051 regulation of signaling; GO:0044699 single-organism process; GO:0010564 regulation of cell cycle process; GO:0015031 protein transport; GO:0051234 establishment of localization; GO:0006605 protein targeting; GO:00901…	GO:0030425 dendrite; GO:0016020 membrane; GO:0044421 extracellular region part; GO:0098862 cluster of actin-based cell projections; GO:0005903 brush border; GO:0005938 cell cortex; GO:0031090 organelle membrane; GO:0031410 cytoplasmic vesicle; GO:0071944 cell periphery; GO:0031982 vesicle; GO:0005737 cytoplasm; GO:0099568 cytoplasmic region; GO:0044424 intracellular part; GO:0005623 cell; GO:0043…	GO:0050839 cell adhesion molecule binding; GO:0008092 cytoskeletal protein binding; GO:0042802 identical protein binding; GO:0005102 receptor binding; GO:0042803 protein homodimerization activity; GO:0005488 binding; GO:0045296 cadherin binding; GO:0046983 protein dimerization activity; GO:0003779 actin binding; GO:0005515 protein binding; GO:0019904 protein domain specific binding; GO:0017022 my…	IPR001478;	PDZ domain;	TU	KOG3938	RGS-GAIP interacting protein GIPC, contains PDZ domain
O14920	Inhibitor of nuclear factor kappa-B kinase subunit beta OS=Homo sapiens OX=9606 GN=IKBKB PE=1 SV=1	IKBKB	1.75721	0.000325525	Up	cytoplasm	K07209	IKBKB, IKKB; inhibitor of nuclear factor kappa-B kinase subunit beta [EC:2.7.11.10]	hsa01523 Antifolate resistance; hsa04010 MAPK signaling pathway; hsa04014 Ras signaling pathway; hsa04062 Chemokine signaling pathway; hsa04064 NF-kappa B signaling pathway; hsa04068 FoxO signaling pathway; hsa04150 mTOR signaling pathway; hsa04151 PI3K-Akt signaling pathway; hsa04210 Apoptosis; hsa04380 Osteoclast differentiation; hsa04620 Toll-like receptor signaling pathway; hsa04621 NOD-like …	GO:0044700 single organism signaling; GO:0010941 regulation of cell death; GO:0002220 innate immune response activating cell surface receptor signaling pathway; GO:0070498 interleukin-1-mediated signaling pathway; GO:0007166 cell surface receptor signaling pathway; GO:0009891 positive regulation of biosynthetic process; GO:0090002 establishment of protein localization to plasma membrane; GO:00358…	GO:0016020 membrane; GO:0061695 transferase complex, transferring phosphorus-containing groups; GO:0098857 membrane microdomain; GO:0071944 cell periphery; GO:0005737 cytoplasm; GO:0008385 IkappaB kinase complex; GO:0031224 intrinsic component of membrane; GO:0032991 macromolecular complex; GO:0044424 intracellular part; GO:0005887 integral component of plasma membrane; GO:1902554 serine/threonin…	GO:1901265 nucleoside phosphate binding; GO:0016773 phosphotransferase activity, alcohol group as acceptor; GO:0046983 protein dimerization activity; GO:0019901 protein kinase binding; GO:0097110 scaffold protein binding; GO:0005515 protein binding; GO:0004672 protein kinase activity; GO:0004871 signal transducer activity; GO:1901363 heterocyclic compound binding; GO:0097159 organic cyclic compou…	IPR022007; IPR000719; IPR029071; IPR000626; IPR011009;	I-kappa-kinase-beta NEMO binding domain; Protein kinase domain; Ubiquitin-related domain; Ubiquitin domain; Protein kinase-like domain;	T	KOG4250	TANK binding protein kinase TBK1
O14925	Mitochondrial import inner membrane translocase subunit Tim23 OS=Homo sapiens OX=9606 GN=TIMM23 PE=1 SV=1	TIMM23	2.18408	4.05619e-11	Up	cytoplasm	K17794	TIM23; mitochondrial import inner membrane translocase subunit TIM23		GO:0016043 cellular component organization; GO:0046907 intracellular transport; GO:0072594 establishment of protein localization to organelle; GO:0017038 protein import; GO:0006839 mitochondrial transport; GO:0044699 single-organism process; GO:0015031 protein transport; GO:0051234 establishment of localization; GO:0006605 protein targeting; GO:0051649 establishment of localization in cell; GO:19…	GO:0016020 membrane; GO:0098800 inner mitochondrial membrane protein complex; GO:0031090 organelle membrane; GO:0098796 membrane protein complex; GO:0005737 cytoplasm; GO:0031305 integral component of mitochondrial inner membrane; GO:0032991 macromolecular complex; GO:0031224 intrinsic component of membrane; GO:0098798 mitochondrial protein complex; GO:0044424 intracellular part; GO:0005744 mitoc…	GO:0022804 active transmembrane transporter activity; GO:0008565 protein transporter activity; GO:0022884 macromolecule transmembrane transporter activity; GO:0015399 primary active transmembrane transporter activity; GO:0022803 passive transmembrane transporter activity; GO:0015266 protein channel activity; GO:0022892 substrate-specific transporter activity; GO:0008320 protein transmembrane tran…			U	KOG3324	Mitochondrial import inner membrane translocase, subunit TIM23
O14929	Histone acetyltransferase type B catalytic subunit OS=Homo sapiens OX=9606 GN=HAT1 PE=1 SV=1	HAT1	6.34762	1.19317e-16	Up	cytoplasm	K11303	HAT1, KAT1; histone acetyltransferase 1 [EC:2.3.1.48]	hsa05034 Alcoholism	GO:0044085 cellular component biogenesis; GO:0044699 single-organism process; GO:0051253 negative regulation of RNA metabolic process; GO:0044237 cellular metabolic process; GO:2001141 regulation of RNA biosynthetic process; GO:0009605 response to external stimulus; GO:0008152 metabolic process; GO:0034724 DNA replication-independent nucleosome organization; GO:0006334 nucleosome assembly; GO:002…	GO:0000784 nuclear chromosome, telomeric region; GO:0000781 chromosome, telomeric region; GO:0005737 cytoplasm; GO:0032991 macromolecular complex; GO:0044424 intracellular part; GO:0005623 cell; GO:0044422 organelle part; GO:0044427 chromosomal part; GO:0043228 non-membrane-bounded organelle; GO:0031974 membrane-enclosed lumen; GO:0005654 nucleoplasm; GO:0070013 intracellular organelle lumen; GO:…	GO:0042393 histone binding; GO:0034212 peptide N-acetyltransferase activity; GO:0016746 transferase activity, transferring acyl groups; GO:0004402 histone acetyltransferase activity; GO:0003824 catalytic activity; GO:0061733 peptide-lysine-N-acetyltransferase activity; GO:0005488 binding; GO:0005515 protein binding; GO:0008080 N-acetyltransferase activity; GO:0016747 transferase activity, transfe…	IPR019467; IPR016181;	Histone acetyl transferase HAT1 N-terminal; Acyl-CoA N-acyltransferase;	B	KOG2696	Histone acetyltransferase type b catalytic subunit
O14933	Ubiquitin/ISG15-conjugating enzyme E2 L6 OS=Homo sapiens OX=9606 GN=UBE2L6 PE=1 SV=4	UBE2L6	1.94282	1.8729e-05	Up	cytoplasm	K04553	UBE2L6, UBCH8; ubiquitin-conjugating enzyme E2 L6 [EC:2.3.2.23]	hsa04120 Ubiquitin mediated proteolysis; hsa05012 Parkinson disease	GO:0033554 cellular response to stress; GO:0051603 proteolysis involved in cellular protein catabolic process; GO:0032479 regulation of type I interferon production; GO:0044257 cellular protein catabolic process; GO:0006725 cellular aromatic compound metabolic process; GO:0006259 DNA metabolic process; GO:0044267 cellular protein metabolic process; GO:0051241 negative regulation of multicellular …	GO:0043229 intracellular organelle; GO:0005737 cytoplasm; GO:0044446 intracellular organelle part; GO:0031981 nuclear lumen; GO:0044424 intracellular part; GO:0005829 cytosol; GO:0005623 cell; GO:0044422 organelle part; GO:0043226 organelle; GO:0043231 intracellular membrane-bounded organelle; GO:0031974 membrane-enclosed lumen; GO:0005654 nucleoplasm; GO:0005634 nucleus; GO:0070013 intracellular…	GO:0042296 ISG15 transferase activity; GO:0019787 ubiquitin-like protein transferase activity; GO:0003824 catalytic activity; GO:0005488 binding; GO:0004842 ubiquitin-protein transferase activity; GO:0043130 ubiquitin binding; GO:0005515 protein binding; GO:0016740 transferase activity; GO:0032182 ubiquitin-like protein binding;	IPR016135; IPR000608;	Ubiquitin-conjugating enzyme/RWD-like; Ubiquitin-conjugating enzyme E2;	O	KOG0422	Ubiquitin-protein ligase
O14939	Phospholipase D2 OS=Homo sapiens OX=9606 GN=PLD2 PE=1 SV=2	PLD2	0.649635	9.85814e-06	Down	nucleus	K01115	PLD1_2; phospholipase D1/2 [EC:3.1.4.4]	hsa00564 Glycerophospholipid metabolism; hsa00565 Ether lipid metabolism; hsa01100 Metabolic pathways; hsa04014 Ras signaling pathway; hsa04024 cAMP signaling pathway; hsa04071 Sphingolipid signaling pathway; hsa04072 Phospholipase D signaling pathway; hsa04144 Endocytosis; hsa04666 Fc gamma R-mediated phagocytosis; hsa04724 Glutamatergic synapse; hsa04912 GnRH signaling pathway; hsa04928 Parathy…	GO:0044700 single organism signaling; GO:0046486 glycerolipid metabolic process; GO:0051674 localization of cell; GO:0007166 cell surface receptor signaling pathway; GO:0038094 Fc-gamma receptor signaling pathway; GO:0006654 phosphatidic acid biosynthetic process; GO:0008654 phospholipid biosynthetic process; GO:0044699 single-organism process; GO:0044255 cellular lipid metabolic process; GO:0009…	GO:0043229 intracellular organelle; GO:0016020 membrane; GO:0005783 endoplasmic reticulum; GO:0042175 nuclear outer membrane-endoplasmic reticulum membrane network; GO:0071944 cell periphery; GO:0044446 intracellular organelle part; GO:0005737 cytoplasm; GO:0012505 endomembrane system; GO:0044424 intracellular part; GO:0005623 cell; GO:0044422 organelle part; GO:0045202 synapse; GO:0005886 plasma…	GO:0070290 N-acylphosphatidylethanolamine-specific phospholipase D activity; GO:0043167 ion binding; GO:0004630 phospholipase D activity; GO:0005515 protein binding; GO:0016787 hydrolase activity; GO:0016298 lipase activity; GO:0042578 phosphoric ester hydrolase activity; GO:0003824 catalytic activity; GO:0005488 binding; GO:0035091 phosphatidylinositol binding; GO:0016788 hydrolase activity, act…	IPR011993; IPR025202; IPR001683; IPR001736; IPR001849;	PH domain-like; Phospholipase D-like domain; Phox homologous domain; Phospholipase D/Transphosphatidylase; Pleckstrin homology domain;	I	KOG1329	Phospholipase D1
P19105	Myosin regulatory light chain 12A OS=Homo sapiens OX=9606 GN=MYL12A PE=1 SV=2	MYL12A	0.535303	0.000166273	Down	mitochondria	K12757	MYL12; myosin regulatory light chain 12	hsa04360 Axon guidance; hsa04510 Focal adhesion; hsa04530 Tight junction; hsa04611 Platelet activation; hsa04670 Leukocyte transendothelial migration; hsa04810 Regulation of actin cytoskeleton	GO:0050794 regulation of cellular process; GO:0044700 single organism signaling; GO:0044707 single-multicellular organism process; GO:0065008 regulation of biological quality; GO:0007596 blood coagulation; GO:0003012 muscle system process; GO:0007166 cell surface receptor signaling pathway; GO:0044699 single-organism process; GO:0050896 response to stimulus; GO:0034109 homotypic cell-cell adhesio…	GO:0043229 intracellular organelle; GO:0044421 extracellular region part; GO:0043232 intracellular non-membrane-bounded organelle; GO:0044430 cytoskeletal part; GO:0005737 cytoplasm; GO:0044446 intracellular organelle part; GO:0031982 vesicle; GO:0032991 macromolecular complex; GO:0044424 intracellular part; GO:0005829 cytosol; GO:0005623 cell; GO:0015629 actin cytoskeleton; GO:0005576 extracellu…	GO:0046872 metal ion binding; GO:0043169 cation binding; GO:0005515 protein binding; GO:0005509 calcium ion binding; GO:0005488 binding; GO:0043167 ion binding;	IPR015070; IPR011992; IPR002048;	DJBP, EF-hand domain; EF-hand domain pair; EF-hand domain;	Z	KOG0031	Myosin regulatory light chain, EF-Hand protein superfamily
O14966	Ras-related protein Rab-7L1 OS=Homo sapiens OX=9606 GN=RAB29 PE=1 SV=1	RAB29	1.76779	5.30397e-07	Up	nucleus	K07916	RAB7L1, RAB7L; Ras-related protein Rab-7L1		GO:0044700 single organism signaling; GO:0044085 cellular component biogenesis; GO:0060627 regulation of vesicle-mediated transport; GO:0019079 viral genome replication; GO:0010941 regulation of cell death; GO:0045321 leukocyte activation; GO:0044237 cellular metabolic process; GO:0015031 protein transport; GO:0009607 response to biotic stimulus; GO:0042110 T cell activation; GO:0009605 response …	GO:0016020 membrane; GO:0044421 extracellular region part; GO:0031410 cytoplasmic vesicle; GO:0071944 cell periphery; GO:0044216 other organism cell; GO:0005737 cytoplasm; GO:0005801 cis-Golgi network; GO:0031982 vesicle; GO:0044424 intracellular part; GO:0005623 cell; GO:0018995 host; GO:0044422 organelle part; GO:0048770 pigment granule; GO:0005769 early endosome; GO:0055037 recycling endosome;…	GO:0070840 dynein complex binding; GO:1901265 nucleoside phosphate binding; GO:0016817 hydrolase activity, acting on acid anhydrides; GO:0016787 hydrolase activity; GO:0005515 protein binding; GO:0017137 Rab GTPase binding; GO:1901363 heterocyclic compound binding; GO:0097159 organic cyclic compound binding; GO:0008092 cytoskeletal protein binding; GO:0016462 pyrophosphatase activity; GO:0019003 …	IPR005225; IPR027417;	Small GTP-binding protein domain; P-loop containing nucleoside triphosphate hydrolase;	T	KOG4423	GTP-binding protein-like, RAS superfamily
O14975	Very long-chain acyl-CoA synthetase OS=Homo sapiens OX=9606 GN=SLC27A2 PE=1 SV=2	SLC27A2	1.51351	0.00804534	Up	endoplasmic reticulum	K08746	SLC27A2, FACVL1, FATP2; solute carrier family 27 (fatty acid transporter), member 2 [EC:6.2.1.- 6.2.1.3]	hsa03320 PPAR signaling pathway; hsa04146 Peroxisome; hsa04931 Insulin resistance	GO:0045321 leukocyte activation; GO:0016053 organic acid biosynthetic process; GO:0044699 single-organism process; GO:0009058 biosynthetic process; GO:0044255 cellular lipid metabolic process; GO:0044237 cellular metabolic process; GO:0008610 lipid biosynthetic process; GO:0051234 establishment of localization; GO:0008152 metabolic process; GO:0015718 monocarboxylic acid transport; GO:0030258 lip…	GO:0016020 membrane; GO:0042175 nuclear outer membrane-endoplasmic reticulum membrane network; GO:0044421 extracellular region part; GO:0005783 endoplasmic reticulum; GO:0031410 cytoplasmic vesicle; GO:0031090 organelle membrane; GO:0071944 cell periphery; GO:0031982 vesicle; GO:0005737 cytoplasm; GO:0044433 cytoplasmic vesicle part; GO:0031224 intrinsic component of membrane; GO:0044438 microbod…	GO:1901265 nucleoside phosphate binding; GO:0005102 receptor binding; GO:0016874 ligase activity; GO:0005319 lipid transporter activity; GO:0022892 substrate-specific transporter activity; GO:0005515 protein binding; GO:0016877 ligase activity, forming carbon-sulfur bonds; GO:0070251 pristanate-CoA ligase activity; GO:1901363 heterocyclic compound binding; GO:0097159 organic cyclic compound bindi…	IPR025110; IPR000873;	AMP-binding enzyme C-terminal domain; AMP-dependent synthetase/ligase;	I	KOG1179	Very long-chain acyl-CoA synthetase/fatty acid transporter
O14976	Cyclin-G-associated kinase OS=Homo sapiens OX=9606 GN=GAK PE=1 SV=2	GAK	2.04201	1.38682e-06	Up	plasma membrane	K08855	GAK; cyclin G-associated kinase [EC:2.7.11.1]		GO:0044085 cellular component biogenesis; GO:0090002 establishment of protein localization to plasma membrane; GO:0044237 cellular metabolic process; GO:0099003 vesicle-mediated transport in synapse; GO:0006458 'de novo' protein folding; GO:0008152 metabolic process; GO:0033365 protein localization to organelle; GO:0043170 macromolecule metabolic process; GO:0019538 protein metabolic process; GO:…	GO:0043229 intracellular organelle; GO:0016020 membrane; GO:0030054 cell junction; GO:0005737 cytoplasm; GO:0031982 vesicle; GO:0070161 anchoring junction; GO:0012505 endomembrane system; GO:0044424 intracellular part; GO:0005829 cytosol; GO:0005623 cell; GO:0045202 synapse; GO:0043231 intracellular membrane-bounded organelle; GO:0043226 organelle; GO:0005925 focal adhesion; GO:0005622 intracellu…	GO:0005524 ATP binding; GO:1901265 nucleoside phosphate binding; GO:0016773 phosphotransferase activity, alcohol group as acceptor; GO:0051087 chaperone binding; GO:0001882 nucleoside binding; GO:0043167 ion binding; GO:0005515 protein binding; GO:0000166 nucleotide binding; GO:0004672 protein kinase activity; GO:0030332 cyclin binding; GO:0097159 organic cyclic compound binding; GO:1901363 heter…	IPR029021; IPR029023; IPR000719; IPR001623; IPR014020; IPR000008; IPR011009;	Protein-tyrosine phosphatase-like; Tensin phosphatase, lipid phosphatase domain; Protein kinase domain; DnaJ domain; Tensin phosphatase, C2 domain; C2 domain; Protein kinase-like domain;	TR	KOG2283	Clathrin coat dissociation kinase GAK/PTEN/Auxilin and related tyrosine phosphatases
O14980	Exportin-1 OS=Homo sapiens OX=9606 GN=XPO1 PE=1 SV=1	XPO1	2.25753	6.31836e-14	Up	cytoplasm	K14290	XPO1, CRM1; exportin-1	hsa03008 Ribosome biogenesis in eukaryotes; hsa03013 RNA transport; hsa05164 Influenza A; hsa05166 Human T-cell leukemia virus 1 infection	GO:0044085 cellular component biogenesis; GO:0050658 RNA transport; GO:0065008 regulation of biological quality; GO:0022613 ribonucleoprotein complex biogenesis; GO:0010608 posttranscriptional regulation of gene expression; GO:0051169 nuclear transport; GO:0071428 rRNA-containing ribonucleoprotein complex export from nucleus; GO:0010564 regulation of cell cycle process; GO:0015031 protein transpo…	GO:0016020 membrane; GO:0042175 nuclear outer membrane-endoplasmic reticulum membrane network; GO:0031090 organelle membrane; GO:0005737 cytoplasm; GO:0032991 macromolecular complex; GO:0044424 intracellular part; GO:0016604 nuclear body; GO:0005623 cell; GO:0044422 organelle part; GO:0015030 Cajal body; GO:0043228 non-membrane-bounded organelle; GO:0044427 chromosomal part; GO:0031974 membrane-e…	GO:0031267 small GTPase binding; GO:0003723 RNA binding; GO:0005487 nucleocytoplasmic transporter activity; GO:0008565 protein transporter activity; GO:0022892 substrate-specific transporter activity; GO:0005515 protein binding; GO:0005049 nuclear export signal receptor activity; GO:1901363 heterocyclic compound binding; GO:0097159 organic cyclic compound binding; GO:0017016 Ras GTPase binding; G…	IPR001494; IPR014877; IPR013598; IPR011989; IPR016024;	Importin-beta, N-terminal domain; CRM1 C-terminal domain; Exportin-1/Importin-beta-like; Armadillo-like helical; Armadillo-type fold;	YU	KOG2020	Nuclear transport receptor CRM1/MSN5 (importin beta superfamily)
O14981	TATA-binding protein-associated factor 172 OS=Homo sapiens OX=9606 GN=BTAF1 PE=1 SV=2	BTAF1	4.3274	4.34443e-13	Up	plasma membrane	K15192	BTAF1, MOT1; TATA-binding protein-associated factor [EC:3.6.4.-]		GO:0050794 regulation of cellular process; GO:0060255 regulation of macromolecule metabolic process; GO:0019219 regulation of nucleobase-containing compound metabolic process; GO:0048523 negative regulation of cellular process; GO:0031324 negative regulation of cellular metabolic process; GO:0048519 negative regulation of biological process; GO:0051253 negative regulation of RNA metabolic process…	GO:0031974 membrane-enclosed lumen; GO:0043231 intracellular membrane-bounded organelle; GO:0043226 organelle; GO:0043229 intracellular organelle; GO:0005634 nucleus; GO:0005654 nucleoplasm; GO:0070013 intracellular organelle lumen; GO:0044464 cell part; GO:0005622 intracellular; GO:0044446 intracellular organelle part; GO:0031981 nuclear lumen; GO:0044424 intracellular part; GO:0043227 membrane-…	GO:1901265 nucleoside phosphate binding; GO:0016817 hydrolase activity, acting on acid anhydrides; GO:0016787 hydrolase activity; GO:0003700 transcription factor activity, sequence-specific DNA binding; GO:1901363 heterocyclic compound binding; GO:0097159 organic cyclic compound binding; GO:0016462 pyrophosphatase activity; GO:0003824 catalytic activity; GO:0032553 ribonucleotide binding; GO:0005…	IPR011989; IPR027417; IPR014001; IPR016024; IPR001650; IPR022707; IPR000330;	Armadillo-like helical; P-loop containing nucleoside triphosphate hydrolase; Helicase superfamily 1/2, ATP-binding domain; Armadillo-type fold; Helicase, C-terminal; Domain of unknown function DUF3535; SNF2-related, N-terminal domain;	KL	KOG0387	Transcription-coupled repair protein CSB/RAD26 (contains SNF2 family DNA-dependent ATPase domain)
O15020	Spectrin beta chain, non-erythrocytic 2 OS=Homo sapiens OX=9606 GN=SPTBN2 PE=1 SV=3	SPTBN2	8.80591	1.49199e-09	Up	cytoplasm	K06115	SPTB; spectrin beta		GO:0044700 single organism signaling; GO:0044085 cellular component biogenesis; GO:0065008 regulation of biological quality; GO:0007420 brain development; GO:0032989 cellular component morphogenesis; GO:0030832 regulation of actin filament length; GO:0044237 cellular metabolic process; GO:0007610 behavior; GO:0009605 response to external stimulus; GO:0008152 metabolic process; GO:0032535 regulati…	GO:0016020 membrane; GO:0005615 extracellular space; GO:0044421 extracellular region part; GO:0005938 cell cortex; GO:0016324 apical plasma membrane; GO:0030054 cell junction; GO:0071944 cell periphery; GO:0005737 cytoplasm; GO:0099568 cytoplasmic region; GO:0030863 cortical cytoskeleton; GO:0043025 neuronal cell body; GO:0030864 cortical actin cytoskeleton; GO:0044424 intracellular part; GO:0005…	GO:0005085 guanyl-nucleotide exchange factor activity; GO:0043167 ion binding; GO:0005515 protein binding; GO:0098772 molecular function regulator; GO:0050839 cell adhesion molecule binding; GO:0008092 cytoskeletal protein binding; GO:0005200 structural constituent of cytoskeleton; GO:0005488 binding; GO:0045296 cadherin binding; GO:0005543 phospholipid binding; GO:0008289 lipid binding; GO:00037…	IPR001605; IPR011993; IPR001715; IPR001849;	Pleckstrin homology domain, spectrin-type; PH domain-like; Calponin homology domain; Pleckstrin homology domain;	Z	KOG0035	Ca2+-binding actin-bundling protein (actinin), alpha chain (EF-Hand protein superfamily)
O15027	Protein transport protein Sec16A OS=Homo sapiens OX=9606 GN=SEC16A PE=1 SV=4	SEC16A	1.91438	1.76003e-08	Up	nucleus	K20353	SEC16; COPII coat assembly protein SEC16		GO:0044085 cellular component biogenesis; GO:0051640 organelle localization; GO:0016043 cellular component organization; GO:0006901 vesicle coating; GO:0046907 intracellular transport; GO:0044707 single-multicellular organism process; GO:0010256 endomembrane system organization; GO:0048207 vesicle targeting, rough ER to cis-Golgi; GO:0048208 COPII vesicle coating; GO:0007420 brain development; GO…	GO:0043229 intracellular organelle; GO:0016020 membrane; GO:0042175 nuclear outer membrane-endoplasmic reticulum membrane network; GO:0005783 endoplasmic reticulum; GO:0098588 bounding membrane of organelle; GO:0031090 organelle membrane; GO:0044446 intracellular organelle part; GO:0005737 cytoplasm; GO:0000139 Golgi membrane; GO:0012505 endomembrane system; GO:0044424 intracellular part; GO:0005…	GO:0005515 protein binding; GO:0005488 binding;	IPR024298; IPR024340;	Ancestral coatomer element 1, Sec16/Sec31; Sec16, central conserved domain;	K	KOG1913	Regucalcin gene promoter region-related protein (RGPR)
O15042	U2 snRNP-associated SURP motif-containing protein OS=Homo sapiens OX=9606 GN=U2SURP PE=1 SV=2	U2SURP	1.5324	1.74765e-05	Up	nucleus	K12842	SR140; U2-associated protein SR140	hsa03040 Spliceosome	GO:0006396 RNA processing; GO:0006725 cellular aromatic compound metabolic process; GO:1901360 organic cyclic compound metabolic process; GO:0006807 nitrogen compound metabolic process; GO:0044238 primary metabolic process; GO:0044237 cellular metabolic process; GO:0071704 organic substance metabolic process; GO:0006397 mRNA processing; GO:0016070 RNA metabolic process; GO:0000398 mRNA splicing, …	GO:0043229 intracellular organelle; GO:0044446 intracellular organelle part; GO:0031981 nuclear lumen; GO:0044424 intracellular part; GO:0005623 cell; GO:0044422 organelle part; GO:0043226 organelle; GO:0043231 intracellular membrane-bounded organelle; GO:0031974 membrane-enclosed lumen; GO:0005654 nucleoplasm; GO:0005634 nucleus; GO:0070013 intracellular organelle lumen; GO:0044464 cell part; GO…	GO:0097159 organic cyclic compound binding; GO:1901363 heterocyclic compound binding; GO:0003723 RNA binding; GO:1901265 nucleoside phosphate binding; GO:0005488 binding; GO:0003676 nucleic acid binding; GO:0005515 protein binding; GO:0000166 nucleotide binding; GO:0036094 small molecule binding;	IPR000061; IPR006569; IPR000504; IPR012677; IPR013170; IPR008942;	SWAP/Surp; CID domain; RNA recognition motif domain; Nucleotide-binding alpha-beta plait domain; mRNA splicing factor Cwf21 domain; ENTH/VHS;	R	KOG0151	Predicted splicing regulator, contains RRM, SWAP and RPR domains
O15061	Synemin OS=Homo sapiens OX=9606 GN=SYNM PE=1 SV=2	SYNM	0.0507734	2.21067e-23	Down	nucleus	K10376	DMN; desmuslin		GO:0044707 single-multicellular organism process; GO:0016043 cellular component organization; GO:0003012 muscle system process; GO:0003008 system process; GO:0045104 intermediate filament cytoskeleton organization; GO:0045103 intermediate filament-based process; GO:0050879 multicellular organismal movement; GO:0044763 single-organism cellular process; GO:0006941 striated muscle contraction; GO:00…	GO:0016020 membrane; GO:0071944 cell periphery; GO:0030054 cell junction; GO:0030016 myofibril; GO:0005737 cytoplasm; GO:0099512 supramolecular fiber; GO:0044424 intracellular part; GO:0099080 supramolecular complex; GO:0005623 cell; GO:0044422 organelle part; GO:0043228 non-membrane-bounded organelle; GO:0005856 cytoskeleton; GO:0005622 intracellular; GO:0044464 cell part; GO:0005912 adherens ju…	GO:0008092 cytoskeletal protein binding; GO:0019215 intermediate filament binding; GO:0005200 structural constituent of cytoskeleton; GO:0017166 vinculin binding; GO:0005488 binding; GO:0044877 macromolecular complex binding; GO:0005515 protein binding; GO:0005198 structural molecule activity; GO:0008307 structural constituent of muscle; GO:0032403 protein complex binding;
O15066	Kinesin-like protein KIF3B OS=Homo sapiens OX=9606 GN=KIF3B PE=1 SV=1	KIF3B	2.08765	1.2045e-08	Up	nucleus	K20196	KIF3B; kinesin family member 3B		GO:0098840 protein transport along microtubule; GO:0044085 cellular component biogenesis; GO:0007098 centrosome cycle; GO:0007067 mitotic nuclear division; GO:0060271 cilium assembly; GO:0044699 single-organism process; GO:0010564 regulation of cell cycle process; GO:0015031 protein transport; GO:0044782 cilium organization; GO:0051234 establishment of localization; GO:0010970 transport along mic…	GO:0016020 membrane; GO:0044421 extracellular region part; GO:0005874 microtubule; GO:0099568 cytoplasmic region; GO:0031982 vesicle; GO:0005737 cytoplasm; GO:0032838 cell projection cytoplasm; GO:0032991 macromolecular complex; GO:0044424 intracellular part; GO:0099512 supramolecular fiber; GO:0030990 intraciliary transport particle; GO:0005623 cell; GO:0099080 supramolecular complex; GO:0044422…	GO:1901265 nucleoside phosphate binding; GO:0003774 motor activity; GO:0016817 hydrolase activity, acting on acid anhydrides; GO:0016787 hydrolase activity; GO:0005515 protein binding; GO:0016887 ATPase activity; GO:1901363 heterocyclic compound binding; GO:0097159 organic cyclic compound binding; GO:0008092 cytoskeletal protein binding; GO:0016462 pyrophosphatase activity; GO:0032553 ribonucleot…	IPR027417; IPR001752;	P-loop containing nucleoside triphosphate hydrolase; Kinesin motor domain;	Z	KOG0240	Kinesin (SMY1 subfamily)
O15067	Phosphoribosylformylglycinamidine synthase OS=Homo sapiens OX=9606 GN=PFAS PE=1 SV=4	PFAS	2.87866	1.74784e-09	Up	nucleus	K01952	purL, PFAS; phosphoribosylformylglycinamidine synthase [EC:6.3.5.3]	hsa00230 Purine metabolism; hsa01100 Metabolic pathways	GO:0009167 purine ribonucleoside monophosphate metabolic process; GO:0009117 nucleotide metabolic process; GO:0044699 single-organism process; GO:0009058 biosynthetic process; GO:0009156 ribonucleoside monophosphate biosynthetic process; GO:0044237 cellular metabolic process; GO:0046040 IMP metabolic process; GO:0006796 phosphate-containing compound metabolic process; GO:0046390 ribose phosphate …	GO:0070062 extracellular exosome; GO:0043226 organelle; GO:0044421 extracellular region part; GO:0044464 cell part; GO:0005622 intracellular; GO:0005737 cytoplasm; GO:0031982 vesicle; GO:1903561 extracellular vesicle; GO:0044424 intracellular part; GO:0005829 cytosol; GO:0005623 cell; GO:0043227 membrane-bounded organelle; GO:0005576 extracellular region; GO:0043230 extracellular organelle; GO:00…	GO:0004642 phosphoribosylformylglycinamidine synthase activity; GO:0005524 ATP binding; GO:1901265 nucleoside phosphate binding; GO:0001882 nucleoside binding; GO:0043167 ion binding; GO:0016874 ligase activity; GO:0000166 nucleotide binding; GO:0016884 carbon-nitrogen ligase activity, with glutamine as amido-N-donor; GO:0016879 ligase activity, forming carbon-nitrogen bonds; GO:0097159 organic c…	IPR016188; IPR010918; IPR017926; IPR029062;	PurM-like, N-terminal domain; AIR synthase-related protein, C-terminal domain; Glutamine amidotransferase; Class I glutamine amidotransferase-like;	F	KOG1907	Phosphoribosylformylglycinamidine synthase
O15084	Serine/threonine-protein phosphatase 6 regulatory ankyrin repeat subunit A OS=Homo sapiens OX=9606 GN=ANKRD28 PE=1 SV=5	ANKRD28	2.54566	7.53765e-08	Up	cytoplasm	K15502	ANKRD28; serine/threonine-protein phosphatase 6 regulatory ankyrin repeat subunit A		GO:0044085 cellular component biogenesis; GO:0051640 organelle localization; GO:0016043 cellular component organization; GO:0006901 vesicle coating; GO:0046907 intracellular transport; GO:0048207 vesicle targeting, rough ER to cis-Golgi; GO:0048208 COPII vesicle coating; GO:0044699 single-organism process; GO:0048193 Golgi vesicle transport; GO:0006903 vesicle targeting; GO:0051234 establishment …	GO:0016020 membrane; GO:0043229 intracellular organelle; GO:0098588 bounding membrane of organelle; GO:0031090 organelle membrane; GO:0005737 cytoplasm; GO:0044446 intracellular organelle part; GO:0000139 Golgi membrane; GO:0012505 endomembrane system; GO:0031981 nuclear lumen; GO:0044424 intracellular part; GO:0005829 cytosol; GO:0005623 cell; GO:0044422 organelle part; GO:0043226 organelle; GO:…	GO:0005515 protein binding; GO:0005488 binding;	IPR020683;	Ankyrin repeat-containing domain;	R	KOG0504	FOG: Ankyrin repeat
O15116	U6 snRNA-associated Sm-like protein LSm1 OS=Homo sapiens OX=9606 GN=LSM1 PE=1 SV=1	LSM1	2.89441	2.91707e-13	Up	cytoplasm	K12620	LSM1; U6 snRNA-associated Sm-like protein LSm1	hsa03018 RNA degradation	GO:0051093 negative regulation of developmental process; GO:0048869 cellular developmental process; GO:0022008 neurogenesis; GO:0044699 single-organism process; GO:0051241 negative regulation of multicellular organismal process; GO:0044237 cellular metabolic process; GO:0008152 metabolic process; GO:0000290 deadenylation-dependent decapping of nuclear-transcribed mRNA; GO:1901361 organic cyclic c…	GO:0043229 intracellular organelle; GO:0030425 dendrite; GO:0042995 cell projection; GO:0043232 intracellular non-membrane-bounded organelle; GO:0000932 P-body; GO:0005737 cytoplasm; GO:0043025 neuronal cell body; GO:0032991 macromolecular complex; GO:0044424 intracellular part; GO:0005829 cytosol; GO:0005623 cell; GO:0036464 cytoplasmic ribonucleoprotein granule; GO:0043228 non-membrane-bounded …	GO:0097159 organic cyclic compound binding; GO:1901363 heterocyclic compound binding; GO:0003729 mRNA binding; GO:0003723 RNA binding; GO:0000339 RNA cap binding; GO:0005488 binding; GO:0003676 nucleic acid binding; GO:0036002 pre-mRNA binding; GO:0005515 protein binding;	IPR001163; IPR034104; IPR010920;	LSM domain, eukaryotic/archaea-type; Sm-like protein Lsm1; LSM domain;	A	KOG1782	Small Nuclear ribonucleoprotein splicing factor
O15118	NPC intracellular cholesterol transporter 1 OS=Homo sapiens OX=9606 GN=NPC1 PE=1 SV=2	NPC1	1.69524	2.46021e-07	Up	plasma membrane	K12385	NPC1; Niemann-Pick C1 protein	hsa04142 Lysosome; hsa04979 Cholesterol metabolism	GO:0044409 entry into host; GO:0044700 single organism signaling; GO:0043413 macromolecule glycosylation; GO:0010941 regulation of cell death; GO:0065008 regulation of biological quality; GO:0006066 alcohol metabolic process; GO:0006914 autophagy; GO:0044237 cellular metabolic process; GO:0007610 behavior; GO:0055098 response to low-density lipoprotein particle; GO:0008152 metabolic process; GO:1…	GO:0016020 membrane; GO:0044421 extracellular region part; GO:0005783 endoplasmic reticulum; GO:0031410 cytoplasmic vesicle; GO:0031090 organelle membrane; GO:0098857 membrane microdomain; GO:0071944 cell periphery; GO:0031982 vesicle; GO:0005737 cytoplasm; GO:0044433 cytoplasmic vesicle part; GO:0031224 intrinsic component of membrane; GO:0044424 intracellular part; GO:0005887 integral component…	GO:0038023 signaling receptor activity; GO:0015485 cholesterol binding; GO:0032934 sterol binding; GO:0005319 lipid transporter activity; GO:0022892 substrate-specific transporter activity; GO:0005515 protein binding; GO:0004888 transmembrane signaling receptor activity; GO:0004871 signal transducer activity; GO:0001618 virus receptor activity; GO:0005496 steroid binding; GO:0097159 organic cycli…	IPR032190; IPR000731;	Niemann-Pick C1, N-terminal; Sterol-sensing domain;	I	KOG1933	Cholesterol transport protein (Niemann-Pick C disease protein)
O15121	Sphingolipid delta(4)-desaturase DES1 OS=Homo sapiens OX=9606 GN=DEGS1 PE=1 SV=1	DEGS1	1.60411	0.000599765	Up	plasma membrane	K04712	DEGS; sphingolipid 4-desaturase/C4-monooxygenase [EC:1.14.19.17 1.14.18.5]	hsa00600 Sphingolipid metabolism; hsa01100 Metabolic pathways; hsa04071 Sphingolipid signaling pathway	GO:0045321 leukocyte activation; GO:0016053 organic acid biosynthetic process; GO:0006643 membrane lipid metabolic process; GO:0006672 ceramide metabolic process; GO:0044699 single-organism process; GO:0044255 cellular lipid metabolic process; GO:0009058 biosynthetic process; GO:0044237 cellular metabolic process; GO:0051234 establishment of localization; GO:0008610 lipid biosynthetic process; GO…	GO:0016020 membrane; GO:0042175 nuclear outer membrane-endoplasmic reticulum membrane network; GO:0005783 endoplasmic reticulum; GO:0031090 organelle membrane; GO:0031410 cytoplasmic vesicle; GO:0071944 cell periphery; GO:0031982 vesicle; GO:0005737 cytoplasm; GO:0044433 cytoplasmic vesicle part; GO:0031224 intrinsic component of membrane; GO:0044424 intracellular part; GO:0005887 integral compon…	GO:0009055 electron carrier activity; GO:0042284 sphingolipid delta-4 desaturase activity; GO:0016705 oxidoreductase activity, acting on paired donors, with incorporation or reduction of molecular oxygen; GO:0003824 catalytic activity; GO:0016491 oxidoreductase activity;	IPR013866; IPR005804;	Sphingolipid delta4-desaturase, N-terminal; Fatty acid desaturase domain;	I	KOG2987	Fatty acid desaturase
O15143	Actin-related protein 2/3 complex subunit 1B OS=Homo sapiens OX=9606 GN=ARPC1B PE=1 SV=3	ARPC1B	2.34788	1.31667e-09	Up	cytoplasm	K05757	ARPC1A_B; actin related protein 2/3 complex, subunit 1A/1B	hsa04144 Endocytosis; hsa04666 Fc gamma R-mediated phagocytosis; hsa04810 Regulation of actin cytoskeleton; hsa05100 Bacterial invasion of epithelial cells; hsa05130 Pathogenic Escherichia coli infection; hsa05131 Shigellosis; hsa05132 Salmonella infection	GO:0044700 single organism signaling; GO:0030833 regulation of actin filament polymerization; GO:0034314 Arp2/3 complex-mediated actin nucleation; GO:0065008 regulation of biological quality; GO:0032273 positive regulation of protein polymerization; GO:0007166 cell surface receptor signaling pathway; GO:0043627 response to estrogen; GO:0038094 Fc-gamma receptor signaling pathway; GO:0044699 singl…	GO:0044421 extracellular region part; GO:0030054 cell junction; GO:0031982 vesicle; GO:0005737 cytoplasm; GO:0032991 macromolecular complex; GO:0044424 intracellular part; GO:0005623 cell; GO:0044422 organelle part; GO:0043228 non-membrane-bounded organelle; GO:0005856 cytoskeleton; GO:0070062 extracellular exosome; GO:0005885 Arp2/3 protein complex; GO:0005925 focal adhesion; GO:0005622 intracel…	GO:0008092 cytoskeletal protein binding; GO:0005200 structural constituent of cytoskeleton; GO:0005488 binding; GO:0044877 macromolecular complex binding; GO:0003779 actin binding; GO:0005515 protein binding; GO:0005198 structural molecule activity; GO:0032403 protein complex binding;	IPR017986; IPR015943;	WD40-repeat-containing domain; WD40/YVTN repeat-like-containing domain;	Z	KOG1523	Actin-related protein Arp2/3 complex, subunit ARPC1/p41-ARC
O15144	Actin-related protein 2/3 complex subunit 2 OS=Homo sapiens OX=9606 GN=ARPC2 PE=1 SV=1	ARPC2	1.51584	1.00727e-09	Up	cytoplasm	K05758	ARPC2; actin related protein 2/3 complex, subunit 2	hsa04144 Endocytosis; hsa04666 Fc gamma R-mediated phagocytosis; hsa04810 Regulation of actin cytoskeleton; hsa05100 Bacterial invasion of epithelial cells; hsa05130 Pathogenic Escherichia coli infection; hsa05131 Shigellosis; hsa05132 Salmonella infection	GO:0044700 single organism signaling; GO:0030833 regulation of actin filament polymerization; GO:0034314 Arp2/3 complex-mediated actin nucleation; GO:0065008 regulation of biological quality; GO:0032273 positive regulation of protein polymerization; GO:0060491 regulation of cell projection assembly; GO:0007166 cell surface receptor signaling pathway; GO:0038094 Fc-gamma receptor signaling pathway…	GO:0016020 membrane; GO:0044421 extracellular region part; GO:0031410 cytoplasmic vesicle; GO:0071944 cell periphery; GO:0030054 cell junction; GO:0031982 vesicle; GO:0005737 cytoplasm; GO:0036195 muscle cell projection membrane; GO:0032991 macromolecular complex; GO:0044424 intracellular part; GO:0005623 cell; GO:0044422 organelle part; GO:0043228 non-membrane-bounded organelle; GO:0070062 extra…	GO:0003779 actin binding; GO:0005515 protein binding; GO:0008092 cytoskeletal protein binding; GO:0005200 structural constituent of cytoskeleton; GO:0005198 structural molecule activity; GO:0005488 binding;			Z	KOG2826	Actin-related protein Arp2/3 complex, subunit ARPC2
O15160	DNA-directed RNA polymerases I and III subunit RPAC1 OS=Homo sapiens OX=9606 GN=POLR1C PE=1 SV=1	POLR1C	2.4264	1.0102e-18	Up	cytoplasm	K03027	RPC40, POLR1C; DNA-directed RNA polymerases I and III subunit RPAC1	hsa03020 RNA polymerase; hsa04623 Cytosolic DNA-sensing pathway	GO:0032481 positive regulation of type I interferon production; GO:0006361 transcription initiation from RNA polymerase I promoter; GO:0032479 regulation of type I interferon production; GO:0006725 cellular aromatic compound metabolic process; GO:0006360 transcription from RNA polymerase I promoter; GO:0097659 nucleic acid-templated transcription; GO:0001819 positive regulation of cytokine produc…	GO:0061695 transferase complex, transferring phosphorus-containing groups; GO:0005737 cytoplasm; GO:0032991 macromolecular complex; GO:0044424 intracellular part; GO:0005623 cell; GO:0044422 organelle part; GO:0005736 DNA-directed RNA polymerase I complex; GO:0043228 non-membrane-bounded organelle; GO:0031974 membrane-enclosed lumen; GO:0005654 nucleoplasm; GO:1902494 catalytic complex; GO:007001…	GO:0097159 organic cyclic compound binding; GO:1901363 heterocyclic compound binding; GO:0003677 DNA binding; GO:0016779 nucleotidyltransferase activity; GO:0034062 5'-3' RNA polymerase activity; GO:0003824 catalytic activity; GO:0097747 RNA polymerase activity; GO:0005488 binding; GO:0046983 protein dimerization activity; GO:0003676 nucleic acid binding; GO:0003899 DNA-directed 5'-3' RNA polymer…	IPR011262; IPR011263; IPR009025;	DNA-directed RNA polymerase, insert domain; DNA-directed RNA polymerase, RpoA/D/Rpb3-type; DNA-directed RNA polymerase, RBP11-like dimerisation domain;	K	KOG1521	RNA polymerase I and III, subunit RPA40/RPC40
O15182	Centrin-3 OS=Homo sapiens OX=9606 GN=CETN3 PE=1 SV=2	CETN3	0.550898	2.17252e-08	Down	cytoplasm	K16466	CETN3, CDC31; centrin-3		GO:0000278 mitotic cell cycle; GO:0016043 cellular component organization; GO:0007098 centrosome cycle; GO:0007067 mitotic nuclear division; GO:0048285 organelle fission; GO:0051297 centrosome organization; GO:0044763 single-organism cellular process; GO:0044699 single-organism process; GO:1903047 mitotic cell cycle process; GO:0007017 microtubule-based process; GO:0000226 microtubule cytoskeleto…	GO:0043229 intracellular organelle; GO:0044450 microtubule organizing center part; GO:0043232 intracellular non-membrane-bounded organelle; GO:0044430 cytoskeletal part; GO:0005737 cytoplasm; GO:0044446 intracellular organelle part; GO:0031981 nuclear lumen; GO:0044424 intracellular part; GO:0005730 nucleolus; GO:0005623 cell; GO:0044422 organelle part; GO:0043228 non-membrane-bounded organelle; …	GO:0046872 metal ion binding; GO:0043169 cation binding; GO:0005515 protein binding; GO:0005509 calcium ion binding; GO:0005488 binding; GO:0043167 ion binding;	IPR011992; IPR002048;	EF-hand domain pair; EF-hand domain;	ZD	KOG0028	Ca2+-binding protein (centrin/caltractin), EF-Hand superfamily protein
O15211	Ral guanine nucleotide dissociation stimulator-like 2 OS=Homo sapiens OX=9606 GN=RGL2 PE=1 SV=1	RGL2	0.459095	4.13463e-07	Down	mitochondria	K17636	RGL2; ral guanine nucleotide dissociation stimulator-like 2	hsa04014 Ras signaling pathway	GO:0044700 single organism signaling; GO:0050794 regulation of cellular process; GO:0010667 negative regulation of cardiac muscle cell apoptotic process; GO:0010941 regulation of cell death; GO:0043069 negative regulation of programmed cell death; GO:0023051 regulation of signaling; GO:1902533 positive regulation of intracellular signal transduction; GO:0043067 regulation of programmed cell death…	GO:0005623 cell; GO:0005622 intracellular; GO:0044464 cell part;	GO:0005515 protein binding; GO:0005088 Ras guanyl-nucleotide exchange factor activity; GO:0098772 molecular function regulator; GO:0005085 guanyl-nucleotide exchange factor activity; GO:0005488 binding; GO:0005089 Rho guanyl-nucleotide exchange factor activity;	IPR029071; IPR023578; IPR001895; IPR000651; IPR000159;	Ubiquitin-related domain; Ras guanine nucleotide exchange factor domain; Ras guanine-nucleotide exchange factors catalytic domain; Ras-like guanine nucleotide exchange factor, N-terminal; Ras-associating (RA) domain;
O15213	WD repeat-containing protein 46 OS=Homo sapiens OX=9606 GN=WDR46 PE=1 SV=3	WDR46	2.24075	1.26159e-06	Up	nucleus	K14768	UTP7, WDR46; U3 small nucleolar RNA-associated protein 7		GO:0050794 regulation of cellular process; GO:0044085 cellular component biogenesis; GO:0022613 ribonucleoprotein complex biogenesis; GO:1903955 positive regulation of protein targeting to mitochondrion; GO:0090316 positive regulation of intracellular protein transport; GO:0006725 cellular aromatic compound metabolic process; GO:1903829 positive regulation of cellular protein localization; GO:190…	GO:0043229 intracellular organelle; GO:0043232 intracellular non-membrane-bounded organelle; GO:0044446 intracellular organelle part; GO:0031981 nuclear lumen; GO:0032991 macromolecular complex; GO:0044424 intracellular part; GO:0005730 nucleolus; GO:0005623 cell; GO:0044422 organelle part; GO:0043228 non-membrane-bounded organelle; GO:0030684 preribosome; GO:0031974 membrane-enclosed lumen; GO:0…	GO:0097159 organic cyclic compound binding; GO:1901363 heterocyclic compound binding; GO:0003723 RNA binding; GO:0005515 protein binding; GO:0005488 binding; GO:0003676 nucleic acid binding;	IPR012952; IPR017986; IPR015943;	BING4, C-terminal domain; WD40-repeat-containing domain; WD40/YVTN repeat-like-containing domain;	A	KOG1272	WD40-repeat-containing subunit of the 18S rRNA processing complex
O15226	NF-kappa-B-repressing factor OS=Homo sapiens OX=9606 GN=NKRF PE=1 SV=2	NKRF	2.2976	1.39137e-06	Up	nucleus				GO:0050794 regulation of cellular process; GO:0006725 cellular aromatic compound metabolic process; GO:0097659 nucleic acid-templated transcription; GO:0060255 regulation of macromolecule metabolic process; GO:0019219 regulation of nucleobase-containing compound metabolic process; GO:0009058 biosynthetic process; GO:0048523 negative regulation of cellular process; GO:0031324 negative regulation o…	GO:0043229 intracellular organelle; GO:0043232 intracellular non-membrane-bounded organelle; GO:0044446 intracellular organelle part; GO:0031981 nuclear lumen; GO:0044424 intracellular part; GO:0005730 nucleolus; GO:0005623 cell; GO:0044422 organelle part; GO:0043228 non-membrane-bounded organelle; GO:0043231 intracellular membrane-bounded organelle; GO:0043226 organelle; GO:0031974 membrane-encl…	GO:0097159 organic cyclic compound binding; GO:1901363 heterocyclic compound binding; GO:0003677 DNA binding; GO:0003723 RNA binding; GO:0005515 protein binding; GO:0005488 binding; GO:0003676 nucleic acid binding;	IPR014720; IPR034071; IPR001374; IPR000467;	Double-stranded RNA-binding domain; NF-kappaB-repression factor, R3H domain; R3H domain; G-patch domain;	R	KOG1721	FOG: Zn-finger
O15228	Dihydroxyacetone phosphate acyltransferase OS=Homo sapiens OX=9606 GN=GNPAT PE=1 SV=1	GNPAT	1.63995	4.47953e-06	Up	cytoplasm	K00649	GNPAT; glyceronephosphate O-acyltransferase [EC:2.3.1.42]	hsa00564 Glycerophospholipid metabolism; hsa04146 Peroxisome	GO:0044085 cellular component biogenesis; GO:0001101 response to acid chemical; GO:0046486 glycerolipid metabolic process; GO:0007272 ensheathment of neurons; GO:0007420 brain development; GO:0048869 cellular developmental process; GO:0006654 phosphatidic acid biosynthetic process; GO:0045216 cell-cell junction organization; GO:0008654 phospholipid biosynthetic process; GO:0032989 cellular compon…	GO:0031903 microbody membrane; GO:0043229 intracellular organelle; GO:0016020 membrane; GO:0098588 bounding membrane of organelle; GO:0044439 peroxisomal part; GO:0031090 organelle membrane; GO:0005777 peroxisome; GO:0044446 intracellular organelle part; GO:0005737 cytoplasm; GO:0044438 microbody part; GO:0044424 intracellular part; GO:0005623 cell; GO:0044422 organelle part; GO:0005739 mitochond…	GO:0016287 glycerone-phosphate O-acyltransferase activity; GO:0016746 transferase activity, transferring acyl groups; GO:0005102 receptor binding; GO:0003824 catalytic activity; GO:0005488 binding; GO:0016788 hydrolase activity, acting on ester bonds; GO:0047617 acyl-CoA hydrolase activity; GO:0016787 hydrolase activity; GO:0016289 CoA hydrolase activity; GO:0016413 O-acetyltransferase activity; …	IPR002123;	Phospholipid/glycerol acyltransferase;	I	KOG3730	Acyl-CoA:dihydroxyactetone-phosphate acyltransferase DHAPAT
O15230	Laminin subunit alpha-5 OS=Homo sapiens OX=9606 GN=LAMA5 PE=1 SV=8	LAMA5	0.388098	6.87927e-09	Down	extracellular	K06240	LAMA3_5; laminin, alpha 3/5	hsa04151 PI3K-Akt signaling pathway; hsa04510 Focal adhesion; hsa04512 ECM-receptor interaction; hsa05145 Toxoplasmosis; hsa05146 Amoebiasis; hsa05165 Human papillomavirus infection; hsa05200 Pathways in cancer; hsa05222 Small cell lung cancer	GO:0044700 single organism signaling; GO:0072028 nephron morphogenesis; GO:0044085 cellular component biogenesis; GO:0001738 morphogenesis of a polarized epithelium; GO:0048732 gland development; GO:0061333 renal tubule morphogenesis; GO:0007166 cell surface receptor signaling pathway; GO:0072080 nephron tubule development; GO:0030323 respiratory tube development; GO:0032989 cellular component mo…	GO:0043229 intracellular organelle; GO:0043260 laminin-11 complex; GO:0005615 extracellular space; GO:0044421 extracellular region part; GO:0031982 vesicle; GO:0032991 macromolecular complex; GO:0044424 intracellular part; GO:0005623 cell; GO:0005576 extracellular region; GO:0044420 extracellular matrix component; GO:0043083 synaptic cleft; GO:0045202 synapse; GO:0043256 laminin complex; GO:00056…	GO:0050839 cell adhesion molecule binding; GO:0005102 receptor binding; GO:0005488 binding; GO:0044877 macromolecular complex binding; GO:0005515 protein binding; GO:0005178 integrin binding; GO:0005198 structural molecule activity; GO:0032403 protein complex binding;	IPR001368; IPR000034; IPR009254; IPR002049; IPR010307; IPR000742; IPR008211; IPR013320; IPR001791;	TNFR/NGFR cysteine-rich region; Laminin IV; Laminin alpha, domain I; Laminin EGF domain; Laminin domain II; EGF-like domain; Laminin, N-terminal; Concanavalin A-like lectin/glucanase domain; Laminin G domain;	W	KOG1836	Extracellular matrix glycoprotein Laminin subunits alpha and gamma
O15231	Zinc finger protein 185 OS=Homo sapiens OX=9606 GN=ZNF185 PE=1 SV=3	ZNF185	1.73066	0.0138632	Up	cytoplasm,nucleus					GO:0043229 intracellular organelle; GO:0043232 intracellular non-membrane-bounded organelle; GO:0030054 cell junction; GO:0005737 cytoplasm; GO:0070161 anchoring junction; GO:0044424 intracellular part; GO:0005623 cell; GO:0043228 non-membrane-bounded organelle; GO:0043226 organelle; GO:0005856 cytoskeleton; GO:0005925 focal adhesion; GO:0005622 intracellular; GO:0044464 cell part; GO:0005912 adh…	GO:0046872 metal ion binding; GO:0043169 cation binding; GO:0008270 zinc ion binding; GO:0046914 transition metal ion binding; GO:0005488 binding; GO:0043167 ion binding;	IPR001781;	Zinc finger, LIM-type;
O15247	Chloride intracellular channel protein 2 OS=Homo sapiens OX=9606 GN=CLIC2 PE=1 SV=3	CLIC2	0.197082	1.82742e-17	Down	cytoplasm	K05022	CLIC2; chloride intracellular channel protein 2		GO:0098661 inorganic anion transmembrane transport; GO:0010882 regulation of cardiac muscle contraction by calcium ion signaling; GO:0044700 single organism signaling; GO:0065008 regulation of biological quality; GO:0009968 negative regulation of signal transduction; GO:0023051 regulation of signaling; GO:0044699 single-organism process; GO:1903170 negative regulation of calcium ion transmembrane…	GO:0043229 intracellular organelle; GO:0016020 membrane; GO:0005737 cytoplasm; GO:0032991 macromolecular complex; GO:0031224 intrinsic component of membrane; GO:0044424 intracellular part; GO:1902495 transmembrane transporter complex; GO:0005623 cell; GO:0016021 integral component of membrane; GO:0043231 intracellular membrane-bounded organelle; GO:0043226 organelle; GO:0005634 nucleus; GO:000562…	GO:0015075 ion transmembrane transporter activity; GO:0004602 glutathione peroxidase activity; GO:0022803 passive transmembrane transporter activity; GO:0005253 anion channel activity; GO:0016209 antioxidant activity; GO:0022892 substrate-specific transporter activity; GO:0005515 protein binding; GO:0005254 chloride channel activity; GO:0015267 channel activity; GO:0015103 inorganic anion transme…	IPR010987; IPR012336; IPR004045;	Glutathione S-transferase, C-terminal-like; Thioredoxin-like fold; Glutathione S-transferase, N-terminal;	P	KOG1422	Intracellular Cl- channel CLIC, contains GST domain
O15260	Surfeit locus protein 4 OS=Homo sapiens OX=9606 GN=SURF4 PE=1 SV=3	SURF4	1.52821	2.63031e-06	Up	plasma membrane	K20369	ERV29, SURF4; ER-derived vesicles protein		GO:0050794 regulation of cellular process; GO:0016043 cellular component organization; GO:0010256 endomembrane system organization; GO:0045321 leukocyte activation; GO:0002283 neutrophil activation involved in immune response; GO:0002252 immune effector process; GO:0048193 Golgi vesicle transport; GO:0044699 single-organism process; GO:0050896 response to stimulus; GO:0051234 establishment of loc…	GO:0016020 membrane; GO:0042175 nuclear outer membrane-endoplasmic reticulum membrane network; GO:0005783 endoplasmic reticulum; GO:0031410 cytoplasmic vesicle; GO:0031090 organelle membrane; GO:0071944 cell periphery; GO:0031982 vesicle; GO:0005737 cytoplasm; GO:0044433 cytoplasmic vesicle part; GO:0031224 intrinsic component of membrane; GO:0044424 intracellular part; GO:0005623 cell; GO:004442…	GO:0005515 protein binding; GO:0005488 binding;			U	KOG3998	Putative cargo transport protein ERV29
O15264	Mitogen-activated protein kinase 13 OS=Homo sapiens OX=9606 GN=MAPK13 PE=1 SV=1	MAPK13	4.54324	2.81269e-12	Up	cytoplasm	K04441	P38; p38 MAP kinase [EC:2.7.11.24]	hsa01522 Endocrine resistance; hsa04010 MAPK signaling pathway; hsa04015 Rap1 signaling pathway; hsa04068 FoxO signaling pathway; hsa04071 Sphingolipid signaling pathway; hsa04218 Cellular senescence; hsa04261 Adrenergic signaling in cardiomyocytes; hsa04370 VEGF signaling pathway; hsa04380 Osteoclast differentiation; hsa04550 Signaling pathways regulating pluripotency of stem cells; hsa04611 Pla…	GO:0044700 single organism signaling; GO:0007166 cell surface receptor signaling pathway; GO:0018209 peptidyl-serine modification; GO:0097659 nucleic acid-templated transcription; GO:0044699 single-organism process; GO:0009058 biosynthetic process; GO:0031347 regulation of defense response; GO:0044237 cellular metabolic process; GO:0006796 phosphate-containing compound metabolic process; GO:20011…	GO:0043226 organelle; GO:0043231 intracellular membrane-bounded organelle; GO:0043229 intracellular organelle; GO:0005634 nucleus; GO:0044464 cell part; GO:0005622 intracellular; GO:0005737 cytoplasm; GO:0044424 intracellular part; GO:0043227 membrane-bounded organelle; GO:0005623 cell; GO:0005829 cytosol; GO:0044444 cytoplasmic part;	GO:0005524 ATP binding; GO:1901265 nucleoside phosphate binding; GO:0016773 phosphotransferase activity, alcohol group as acceptor; GO:0001882 nucleoside binding; GO:0043167 ion binding; GO:0005515 protein binding; GO:0004672 protein kinase activity; GO:0000166 nucleotide binding; GO:0004702 signal transducer, downstream of receptor, with serine/threonine kinase activity; GO:0004871 signal transd…	IPR000719; IPR011009;	Protein kinase domain; Protein kinase-like domain;	T	KOG0660	Mitogen-activated protein kinase
O15270	Serine palmitoyltransferase 2 OS=Homo sapiens OX=9606 GN=SPTLC2 PE=1 SV=1	SPTLC2	1.65774	2.26163e-05	Up	cytoplasm	K00654	SPT; serine palmitoyltransferase [EC:2.3.1.50]	hsa00600 Sphingolipid metabolism; hsa01100 Metabolic pathways; hsa04071 Sphingolipid signaling pathway	GO:0006667 sphinganine metabolic process; GO:0034311 diol metabolic process; GO:0006066 alcohol metabolic process; GO:0006643 membrane lipid metabolic process; GO:0006672 ceramide metabolic process; GO:0031331 positive regulation of cellular catabolic process; GO:0008654 phospholipid biosynthetic process; GO:0044699 single-organism process; GO:0044255 cellular lipid metabolic process; GO:0009058 …	GO:0002178 palmitoyltransferase complex; GO:0043229 intracellular organelle; GO:0016020 membrane; GO:0042175 nuclear outer membrane-endoplasmic reticulum membrane network; GO:0005783 endoplasmic reticulum; GO:0044446 intracellular organelle part; GO:0005737 cytoplasm; GO:0032991 macromolecular complex; GO:0031224 intrinsic component of membrane; GO:0012505 endomembrane system; GO:0044424 intracel…	GO:0097159 organic cyclic compound binding; GO:1901363 heterocyclic compound binding; GO:0016746 transferase activity, transferring acyl groups; GO:0003824 catalytic activity; GO:0005488 binding; GO:0043167 ion binding; GO:0043168 anion binding; GO:0004758 serine C-palmitoyltransferase activity; GO:0016408 C-acyltransferase activity; GO:0016409 palmitoyltransferase activity; GO:0016454 C-palmitoy…	IPR004839; IPR015424; IPR015421; IPR015422;	Aminotransferase, class I/classII; Pyridoxal phosphate-dependent transferase; Pyridoxal phosphate-dependent transferase, major region, subdomain 1; Pyridoxal phosphate-dependent transferase, major region, subdomain 2;	O	KOG1357	Serine palmitoyltransferase
O15294	UDP-N-acetylglucosamine--peptide N-acetylglucosaminyltransferase 110 kDa subunit OS=Homo sapiens OX=9606 GN=OGT PE=1 SV=3	OGT	1.86971	1.06581e-08	Up	cytoplasm	K09667	OGT; protein O-GlcNAc transferase [EC:2.4.1.255]	hsa00514 Other types of O-glycan biosynthesis; hsa04931 Insulin resistance	GO:0044700 single organism signaling; GO:0043413 macromolecule glycosylation; GO:0065008 regulation of biological quality; GO:0032270 positive regulation of cellular protein metabolic process; GO:0042593 glucose homeostasis; GO:0009891 positive regulation of biosynthetic process; GO:0044237 cellular metabolic process; GO:1905269 positive regulation of chromatin organization; GO:0009605 response t…	GO:0043229 intracellular organelle; GO:0016020 membrane; GO:0071944 cell periphery; GO:0044446 intracellular organelle part; GO:0005737 cytoplasm; GO:0032991 macromolecular complex; GO:0031981 nuclear lumen; GO:0044424 intracellular part; GO:1990234 transferase complex; GO:0005829 cytosol; GO:0005623 cell; GO:0005739 mitochondrion; GO:0000123 histone acetyltransferase complex; GO:0044422 organell…	GO:0008375 acetylglucosaminyltransferase activity; GO:0097363 protein O-GlcNAc transferase activity; GO:1901981 phosphatidylinositol phosphate binding; GO:0016262 protein N-acetylglucosaminyltransferase activity; GO:0016758 transferase activity, transferring hexosyl groups; GO:0043167 ion binding; GO:0008194 UDP-glycosyltransferase activity; GO:0005515 protein binding; GO:0003824 catalytic activi…	IPR029489; IPR011990; IPR013026;	O-GlcNAc transferase, C-terminal; Tetratricopeptide-like helical domain; Tetratricopeptide repeat-containing domain;	GOT	KOG4626	O-linked N-acetylglucosamine transferase OGT
O15296	Arachidonate 15-lipoxygenase B OS=Homo sapiens OX=9606 GN=ALOX15B PE=1 SV=3	ALOX15B	0.598742	0.0315535	Down	nucleus	K08022	ALOX15B; arachidonate 15-lipoxygenase (second type) / 8-lipoxygenase (S-type) [EC:1.13.11.33 1.13.11.-]	hsa00590 Arachidonic acid metabolism; hsa01100 Metabolic pathways; hsa04726 Serotonergic synapse	GO:0010744 positive regulation of macrophage derived foam cell differentiation; GO:0048732 gland development; GO:0022414 reproductive process; GO:0035360 positive regulation of peroxisome proliferator activated receptor signaling pathway; GO:0035358 regulation of peroxisome proliferator activated receptor signaling pathway; GO:0044255 cellular lipid metabolic process; GO:0030858 positive regulati…	GO:0043229 intracellular organelle; GO:0016020 membrane; GO:0044421 extracellular region part; GO:0043232 intracellular non-membrane-bounded organelle; GO:0019898 extrinsic component of membrane; GO:0071944 cell periphery; GO:0031982 vesicle; GO:0005737 cytoplasm; GO:0044424 intracellular part; GO:0005829 cytosol; GO:0005623 cell; GO:0005576 extracellular region; GO:0005886 plasma membrane; GO:00…	GO:0005506 iron ion binding; GO:0043167 ion binding; GO:0005515 protein binding; GO:0016165 linoleate 13S-lipoxygenase activity; GO:0016491 oxidoreductase activity; GO:0016702 oxidoreductase activity, acting on single donors with incorporation of molecular oxygen, incorporation of two atoms of oxygen; GO:0036403 arachidonate 8(S)-lipoxygenase activity; GO:0016701 oxidoreductase activity, acting o…	IPR001024; IPR013819;	PLAT/LH2 domain; Lipoxygenase, C-terminal;
O15305	Phosphomannomutase 2 OS=Homo sapiens OX=9606 GN=PMM2 PE=1 SV=1	PMM2	5.53478	2.20406e-11	Up	cytoplasm	K17497	PMM; phosphomannomutase [EC:5.4.2.8]	hsa00051 Fructose and mannose metabolism; hsa00520 Amino sugar and nucleotide sugar metabolism; hsa01100 Metabolic pathways	GO:0009226 nucleotide-sugar biosynthetic process; GO:0043413 macromolecule glycosylation; GO:0072594 establishment of protein localization to organelle; GO:0044699 single-organism process; GO:0009058 biosynthetic process; GO:0044237 cellular metabolic process; GO:0015031 protein transport; GO:0051234 establishment of localization; GO:0006605 protein targeting; GO:0008152 metabolic process; GO:005…	GO:0043229 intracellular organelle; GO:0044421 extracellular region part; GO:0005737 cytoplasm; GO:0031982 vesicle; GO:0043025 neuronal cell body; GO:0044424 intracellular part; GO:0005829 cytosol; GO:0005623 cell; GO:0005576 extracellular region; GO:0043226 organelle; GO:0070062 extracellular exosome; GO:0043231 intracellular membrane-bounded organelle; GO:0036477 somatodendritic compartment; GO…	GO:0005515 protein binding; GO:0004615 phosphomannomutase activity; GO:0016853 isomerase activity; GO:0016866 intramolecular transferase activity; GO:0003824 catalytic activity; GO:0005488 binding; GO:0016868 intramolecular transferase activity, phosphotransferases;	IPR023214;	HAD-like domain;	I	KOG3189	Phosphomannomutase
O15321	Transmembrane 9 superfamily member 1 OS=Homo sapiens OX=9606 GN=TM9SF1 PE=2 SV=2	TM9SF1	2.92489	1.41891e-13	Up	plasma membrane	K17085	TM9SF1; transmembrane 9 superfamily member 1		GO:0044248 cellular catabolic process; GO:0008152 metabolic process; GO:0006914 autophagy; GO:0009056 catabolic process; GO:0044237 cellular metabolic process; GO:0009987 cellular process;	GO:0016020 membrane; GO:0031410 cytoplasmic vesicle; GO:0031090 organelle membrane; GO:0031982 vesicle; GO:0005737 cytoplasm; GO:0031224 intrinsic component of membrane; GO:0044424 intracellular part; GO:0005623 cell; GO:0044422 organelle part; GO:0005776 autophagosome; GO:0005765 lysosomal membrane; GO:0044425 membrane part; GO:0044464 cell part; GO:0005622 intracellular; GO:0098805 whole membra…				U	KOG1656	Protein involved in glucose derepression and pre-vacuolar endosome protein sorting
O15327	Type II inositol 3,4-bisphosphate 4-phosphatase OS=Homo sapiens OX=9606 GN=INPP4B PE=1 SV=4	INPP4B	0.396059	4.16425e-05	Down	cytoplasm	K01109	INPP4; inositol polyphosphate-4-phosphatase [EC:3.1.3.66]	hsa00562 Inositol phosphate metabolism; hsa01100 Metabolic pathways; hsa04070 Phosphatidylinositol signaling system	GO:0050794 regulation of cellular process; GO:0044700 single organism signaling; GO:0046486 glycerolipid metabolic process; GO:1901615 organic hydroxy compound metabolic process; GO:0006661 phosphatidylinositol biosynthetic process; GO:0006066 alcohol metabolic process; GO:0008654 phospholipid biosynthetic process; GO:0044699 single-organism process; GO:0044255 cellular lipid metabolic process; G…	GO:0044464 cell part; GO:0005622 intracellular; GO:0005737 cytoplasm; GO:0044424 intracellular part; GO:0005623 cell; GO:0005829 cytosol; GO:0044444 cytoplasmic part;	GO:0017161 inositol-1,3,4-trisphosphate 4-phosphatase activity; GO:0016791 phosphatase activity; GO:0005515 protein binding; GO:0052866 phosphatidylinositol phosphate phosphatase activity; GO:0016787 hydrolase activity; GO:0052745 inositol phosphate phosphatase activity; GO:0034596 phosphatidylinositol phosphate 4-phosphatase activity; GO:0052828 inositol-3,4-bisphosphate 4-phosphatase activity; …	IPR000008;	C2 domain;	T	KOG4428	Inositol-polyphosphate 4-phosphatase
O15347	High mobility group protein B3 OS=Homo sapiens OX=9606 GN=HMGB3 PE=1 SV=4	HMGB3	4.6422	3.16125e-10	Up	nucleus	K11296	HMGB3; high mobility group protein B3		GO:0097659 nucleic acid-templated transcription; GO:0032392 DNA geometric change; GO:0044699 single-organism process; GO:0009058 biosynthetic process; GO:0044237 cellular metabolic process; GO:2001141 regulation of RNA biosynthetic process; GO:0008152 metabolic process; GO:0043170 macromolecule metabolic process; GO:0006310 DNA recombination; GO:0071103 DNA conformation change; GO:0032502 develop…	GO:0043226 organelle; GO:0043231 intracellular membrane-bounded organelle; GO:0043229 intracellular organelle; GO:0005634 nucleus; GO:0043232 intracellular non-membrane-bounded organelle; GO:0044464 cell part; GO:0005622 intracellular; GO:0005694 chromosome; GO:0005737 cytoplasm; GO:0044424 intracellular part; GO:0043227 membrane-bounded organelle; GO:0005623 cell; GO:0043228 non-membrane-bounded…	GO:0097159 organic cyclic compound binding; GO:1901363 heterocyclic compound binding; GO:0003677 DNA binding; GO:0003723 RNA binding; GO:0003690 double-stranded DNA binding; GO:0005488 binding; GO:0003676 nucleic acid binding; GO:0005515 protein binding; GO:0000217 DNA secondary structure binding; GO:0008301 DNA binding, bending; GO:0000400 four-way junction DNA binding;	IPR009071;	High mobility group box domain;	R	KOG0381	HMG box-containing protein
O15355	Protein phosphatase 1G OS=Homo sapiens OX=9606 GN=PPM1G PE=1 SV=1	PPM1G	3.46534	9.89649e-11	Up	nucleus	K17499	PPM1G, PP2CG; protein phosphatase 1G [EC:3.1.3.16]		GO:0050794 regulation of cellular process; GO:0045786 negative regulation of cell cycle; GO:0007050 cell cycle arrest; GO:0044267 cellular protein metabolic process; GO:0044763 single-organism cellular process; GO:0044699 single-organism process; GO:0035970 peptidyl-threonine dephosphorylation; GO:0048523 negative regulation of cellular process; GO:0048519 negative regulation of biological proces…	GO:0043229 intracellular organelle; GO:0016020 membrane; GO:0005737 cytoplasm; GO:0044446 intracellular organelle part; GO:0031981 nuclear lumen; GO:0044424 intracellular part; GO:0005623 cell; GO:0044422 organelle part; GO:0043226 organelle; GO:0043231 intracellular membrane-bounded organelle; GO:0031974 membrane-enclosed lumen; GO:0005654 nucleoplasm; GO:0005634 nucleus; GO:0070013 intracellula…	GO:0042578 phosphoric ester hydrolase activity; GO:0003824 catalytic activity; GO:0005488 binding; GO:0004722 protein serine/threonine phosphatase activity; GO:0016791 phosphatase activity; GO:0043167 ion binding; GO:0016788 hydrolase activity, acting on ester bonds; GO:0043169 cation binding; GO:0046872 metal ion binding; GO:0005515 protein binding; GO:0016787 hydrolase activity; GO:0004721 phos…	IPR001932;	PPM-type phosphatase domain;	T	KOG0699	Serine/threonine protein phosphatase
O15357	Phosphatidylinositol 3,4,5-trisphosphate 5-phosphatase 2 OS=Homo sapiens OX=9606 GN=INPPL1 PE=1 SV=2	INPPL1	2.80908	1.6474e-10	Up	nucleus	K15909	SHIP2, INPPL1; phosphatidylinositol-3,4,5-trisphosphate 5-phosphatase 2 [EC:3.1.3.86]	hsa00562 Inositol phosphate metabolism; hsa01100 Metabolic pathways; hsa04070 Phosphatidylinositol signaling system; hsa04662 B cell receptor signaling pathway; hsa04666 Fc gamma R-mediated phagocytosis; hsa04910 Insulin signaling pathway	GO:0044085 cellular component biogenesis; GO:0046486 glycerolipid metabolic process; GO:0006066 alcohol metabolic process; GO:0008654 phospholipid biosynthetic process; GO:0044699 single-organism process; GO:0044255 cellular lipid metabolic process; GO:0009058 biosynthetic process; GO:0044237 cellular metabolic process; GO:0006796 phosphate-containing compound metabolic process; GO:0008285 negati…	GO:0031252 cell leading edge; GO:0043229 intracellular organelle; GO:0016020 membrane; GO:0042995 cell projection; GO:0043232 intracellular non-membrane-bounded organelle; GO:0071944 cell periphery; GO:0005737 cytoplasm; GO:0012505 endomembrane system; GO:0044424 intracellular part; GO:0098858 actin-based cell projection; GO:0005623 cell; GO:0005829 cytosol; GO:0005886 plasma membrane; GO:0043228…	GO:0034485 phosphatidylinositol-3,4,5-trisphosphate 5-phosphatase activity; GO:0016791 phosphatase activity; GO:0005515 protein binding; GO:0016787 hydrolase activity; GO:0052866 phosphatidylinositol phosphate phosphatase activity; GO:0052743 inositol tetrakisphosphate phosphatase activity; GO:0017124 SH3 domain binding; GO:0034595 phosphatidylinositol phosphate 5-phosphatase activity; GO:0052745…	IPR000300; IPR000980; IPR013761; IPR001660; IPR005135;	Inositol polyphosphate-related phosphatase; SH2 domain; Sterile alpha motif/pointed domain; Sterile alpha motif domain; Endonuclease/exonuclease/phosphatase;	R	KOG4384	Uncharacterized SAM domain protein
O15371	Eukaryotic translation initiation factor 3 subunit D OS=Homo sapiens OX=9606 GN=EIF3D PE=1 SV=1	EIF3D	2.36707	7.49767e-11	Up	cytoplasm	K03251	EIF3D; translation initiation factor 3 subunit D	hsa03013 RNA transport	GO:0044085 cellular component biogenesis; GO:0075522 IRES-dependent viral translational initiation; GO:0022613 ribonucleoprotein complex biogenesis; GO:1905216 positive regulation of RNA binding; GO:0075525 viral translational termination-reinitiation; GO:0032270 positive regulation of cellular protein metabolic process; GO:0006518 peptide metabolic process; GO:0022618 ribonucleoprotein complex a…	GO:0016020 membrane; GO:0044464 cell part; GO:0005622 intracellular; GO:0005737 cytoplasm; GO:0032991 macromolecular complex; GO:0071541 eukaryotic translation initiation factor 3 complex, eIF3m; GO:0044424 intracellular part; GO:0005829 cytosol; GO:0043234 protein complex; GO:0005623 cell; GO:0044444 cytoplasmic part; GO:0005852 eukaryotic translation initiation factor 3 complex;	GO:0097159 organic cyclic compound binding; GO:1901363 heterocyclic compound binding; GO:0008135 translation factor activity, RNA binding; GO:0098808 mRNA cap binding; GO:0003723 RNA binding; GO:0003729 mRNA binding; GO:0000339 RNA cap binding; GO:0005488 binding; GO:0003676 nucleic acid binding; GO:0003743 translation initiation factor activity; GO:0005515 protein binding;			J	KOG2479	Translation initiation factor 3, subunit d (eIF-3d)
O15372	Eukaryotic translation initiation factor 3 subunit H OS=Homo sapiens OX=9606 GN=EIF3H PE=1 SV=1	EIF3H	1.71067	2.08048e-06	Up	cytoplasm	K03247	EIF3H; translation initiation factor 3 subunit H	hsa03013 RNA transport; hsa05162 Measles	GO:0050794 regulation of cellular process; GO:0006518 peptide metabolic process; GO:0060255 regulation of macromolecule metabolic process; GO:0010608 posttranscriptional regulation of gene expression; GO:0044267 cellular protein metabolic process; GO:0009058 biosynthetic process; GO:1901566 organonitrogen compound biosynthetic process; GO:0044237 cellular metabolic process; GO:0071704 organic sub…	GO:0016020 membrane; GO:0044421 extracellular region part; GO:0005737 cytoplasm; GO:0031982 vesicle; GO:0032991 macromolecular complex; GO:0071541 eukaryotic translation initiation factor 3 complex, eIF3m; GO:0044424 intracellular part; GO:0005829 cytosol; GO:0005623 cell; GO:0005576 extracellular region; GO:0043226 organelle; GO:0070062 extracellular exosome; GO:0005622 intracellular; GO:0044464…	GO:0097159 organic cyclic compound binding; GO:1901363 heterocyclic compound binding; GO:0008135 translation factor activity, RNA binding; GO:0003723 RNA binding; GO:0005488 binding; GO:0003676 nucleic acid binding; GO:0003743 translation initiation factor activity; GO:0005515 protein binding;	IPR000555;	JAB1/MPN/MOV34 metalloenzyme domain;	J	KOG1560	Translation initiation factor 3, subunit h (eIF-3h)
O15394	Neural cell adhesion molecule 2 OS=Homo sapiens OX=9606 GN=NCAM2 PE=1 SV=2	NCAM2	0.354172	3.10781e-09	Down	peroxisome	K06491	NCAM, CD56; neural cell adhesion molecule	hsa04514 Cell adhesion molecules (CAMs); hsa05020 Prion diseases	GO:0044707 single-multicellular organism process; GO:0016043 cellular component organization; GO:0048666 neuron development; GO:0048869 cellular developmental process; GO:0044699 single-organism process; GO:0022008 neurogenesis; GO:0008038 neuron recognition; GO:0008037 cell recognition; GO:0050877 neurological system process; GO:0048468 cell development; GO:0007158 neuron cell-cell adhesion; GO:…	GO:0043229 intracellular organelle; GO:0016020 membrane; GO:0042995 cell projection; GO:0071944 cell periphery; GO:0044446 intracellular organelle part; GO:0031224 intrinsic component of membrane; GO:0031981 nuclear lumen; GO:0044424 intracellular part; GO:0016604 nuclear body; GO:0005623 cell; GO:0016021 integral component of membrane; GO:0044422 organelle part; GO:0005886 plasma membrane; GO:00…	GO:0005515 protein binding; GO:0005488 binding;	IPR003598; IPR007110; IPR013783; IPR003599; IPR013106; IPR003961; IPR013098;	Immunoglobulin subtype 2; Immunoglobulin-like domain; Immunoglobulin-like fold; Immunoglobulin subtype; Immunoglobulin V-set domain; Fibronectin type III; Immunoglobulin I-set;
O15397	Importin-8 OS=Homo sapiens OX=9606 GN=IPO8 PE=1 SV=2	IPO8	1.73965	2.26847e-05	Up	cytoplasm	K18755	IPO8, RANBP8; importin-8		GO:0050794 regulation of cellular process; GO:0044700 single organism signaling; GO:0046907 intracellular transport; GO:0060255 regulation of macromolecule metabolic process; GO:0044699 single-organism process; GO:0048519 negative regulation of biological process; GO:0050896 response to stimulus; GO:0015031 protein transport; GO:0051234 establishment of localization; GO:0007165 signal transductio…	GO:0043229 intracellular organelle; GO:0005737 cytoplasm; GO:0044446 intracellular organelle part; GO:0031981 nuclear lumen; GO:0044424 intracellular part; GO:0005829 cytosol; GO:0005623 cell; GO:0044422 organelle part; GO:0043226 organelle; GO:0043231 intracellular membrane-bounded organelle; GO:0031974 membrane-enclosed lumen; GO:0005654 nucleoplasm; GO:0005634 nucleus; GO:0070013 intracellular…	GO:0031267 small GTPase binding; GO:0017016 Ras GTPase binding; GO:0005488 binding; GO:0005515 protein binding; GO:0008536 Ran GTPase binding; GO:0051020 GTPase binding; GO:0019899 enzyme binding;	IPR001494; IPR011989; IPR016024; IPR013713;	Importin-beta, N-terminal domain; Armadillo-like helical; Armadillo-type fold; Exportin/Importin, Cse1-like;	YU	KOG1991	Nuclear transport receptor RANBP7/RANBP8 (importin beta superfamily)
O15400	Syntaxin-7 OS=Homo sapiens OX=9606 GN=STX7 PE=1 SV=4	STX7	0.459434	2.4488e-12	Down	plasma membrane	K08488	STX7; syntaxin 7	hsa04130 SNARE interactions in vesicular transport; hsa04145 Phagosome	GO:0044085 cellular component biogenesis; GO:0002824 positive regulation of adaptive immune response based on somatic recombination of immune receptors built from immunoglobulin superfamily domains; GO:0044699 single-organism process; GO:0015031 protein transport; GO:0051234 establishment of localization; GO:0031343 positive regulation of cell killing; GO:1903729 regulation of plasma membrane org…	GO:0016020 membrane; GO:0044421 extracellular region part; GO:0031090 organelle membrane; GO:0031410 cytoplasmic vesicle; GO:0071944 cell periphery; GO:0098796 membrane protein complex; GO:0005737 cytoplasm; GO:0031982 vesicle; GO:0044433 cytoplasmic vesicle part; GO:0031224 intrinsic component of membrane; GO:0032991 macromolecular complex; GO:0044424 intracellular part; GO:0005623 cell; GO:0044…	GO:0005484 SNAP receptor activity; GO:0000149 SNARE binding; GO:0008200 ion channel inhibitor activity; GO:0016247 channel regulator activity; GO:0005488 binding; GO:0099106 ion channel regulator activity; GO:0005515 protein binding; GO:0019869 chloride channel inhibitor activity; GO:0098772 molecular function regulator; GO:0019905 syntaxin binding; GO:0016248 channel inhibitor activity; GO:00170…	IPR000727; IPR010989; IPR006011;	Target SNARE coiled-coil homology domain; SNARE; Syntaxin, N-terminal domain;	U	KOG0811	SNARE protein PEP12/VAM3/Syntaxin 7/Syntaxin 17
O15427	Monocarboxylate transporter 4 OS=Homo sapiens OX=9606 GN=SLC16A3 PE=1 SV=1	SLC16A3	3.08168	7.09184e-16	Up	plasma membrane	K08180	SLC16A3; MFS transporter, MCP family, solute carrier family 16 (monocarboxylic acid transporters), member 3	hsa05230 Central carbon metabolism in cancer	GO:0016477 cell migration; GO:0015850 organic hydroxy compound transport; GO:0034220 ion transmembrane transport; GO:0051674 localization of cell; GO:0044699 single-organism process; GO:0044237 cellular metabolic process; GO:0098656 anion transmembrane transport; GO:0071704 organic substance metabolic process; GO:0051234 establishment of localization; GO:0008152 metabolic process; GO:0006090 pyru…	GO:0043229 intracellular organelle; GO:0016020 membrane; GO:0031226 intrinsic component of plasma membrane; GO:0031090 organelle membrane; GO:0005635 nuclear envelope; GO:0071944 cell periphery; GO:0044446 intracellular organelle part; GO:0031967 organelle envelope; GO:0012505 endomembrane system; GO:0031224 intrinsic component of membrane; GO:0044424 intracellular part; GO:0005887 integral compo…	GO:0005342 organic acid transmembrane transporter activity; GO:0022804 active transmembrane transporter activity; GO:0015291 secondary active transmembrane transporter activity; GO:0003723 RNA binding; GO:0015075 ion transmembrane transporter activity; GO:0015293 symporter activity; GO:1901618 organic hydroxy compound transmembrane transporter activity; GO:0022892 substrate-specific transporter a…	IPR020846;	Major facilitator superfamily domain;
O15439	Multidrug resistance-associated protein 4 OS=Homo sapiens OX=9606 GN=ABCC4 PE=1 SV=3	ABCC4	0.54617	6.07176e-05	Down	plasma membrane	K05673	ABCC4; ATP-binding cassette, subfamily C (CFTR/MRP), member 4	hsa01523 Antifolate resistance; hsa02010 ABC transporters; hsa04024 cAMP signaling pathway; hsa04976 Bile secretion	GO:0098661 inorganic anion transmembrane transport; GO:0044085 cellular component biogenesis; GO:0046717 acid secretion; GO:0090662 ATP hydrolysis coupled transmembrane transport; GO:0015732 prostaglandin transport; GO:0060271 cilium assembly; GO:0044699 single-organism process; GO:0044782 cilium organization; GO:0051234 establishment of localization; GO:0008152 metabolic process; GO:0022607 cell…	GO:0016323 basolateral plasma membrane; GO:0016020 membrane; GO:0042827 platelet dense granule; GO:0031090 organelle membrane; GO:0031410 cytoplasmic vesicle; GO:0071944 cell periphery; GO:0031982 vesicle; GO:0005737 cytoplasm; GO:0031088 platelet dense granule membrane; GO:0044433 cytoplasmic vesicle part; GO:0031224 intrinsic component of membrane; GO:0044424 intracellular part; GO:0005887 inte…	GO:0042625 ATPase coupled ion transmembrane transporter activity; GO:1901265 nucleoside phosphate binding; GO:0015399 primary active transmembrane transporter activity; GO:0022892 substrate-specific transporter activity; GO:0016817 hydrolase activity, acting on acid anhydrides; GO:0016787 hydrolase activity; GO:0016404 15-hydroxyprostaglandin dehydrogenase (NAD+) activity; GO:0022891 substrate-sp…	IPR003593; IPR003439; IPR011527; IPR027417;	AAA+ ATPase domain; ABC transporter-like; ABC transporter type 1, transmembrane domain; P-loop containing nucleoside triphosphate hydrolase;	Q	KOG0054	Multidrug resistance-associated protein/mitoxantrone resistance protein, ABC superfamily
O15455	Toll-like receptor 3 OS=Homo sapiens OX=9606 GN=TLR3 PE=1 SV=1	TLR3	0.421081	2.86896e-10	Down	peroxisome	K05401	TLR3, CD283; toll-like receptor 3	hsa04217 Necroptosis; hsa04620 Toll-like receptor signaling pathway; hsa05160 Hepatitis C; hsa05161 Hepatitis B; hsa05164 Influenza A; hsa05165 Human papillomavirus infection; hsa05167 Kaposi sarcoma-associated herpesvirus infection; hsa05168 Herpes simplex virus 1 infection	GO:0044700 single organism signaling; GO:0010941 regulation of cell death; GO:0032872 regulation of stress-activated MAPK cascade; GO:0032680 regulation of tumor necrosis factor production; GO:0022414 reproductive process; GO:0098542 defense response to other organism; GO:0009891 positive regulation of biosynthetic process; GO:0031347 regulation of defense response; GO:0044237 cellular metabolic …	GO:0016020 membrane; GO:0005783 endoplasmic reticulum; GO:0042175 nuclear outer membrane-endoplasmic reticulum membrane network; GO:0031090 organelle membrane; GO:0031410 cytoplasmic vesicle; GO:0071944 cell periphery; GO:0031982 vesicle; GO:0005737 cytoplasm; GO:0044433 cytoplasmic vesicle part; GO:0031224 intrinsic component of membrane; GO:0044424 intracellular part; GO:0036019 endolysosome; G…	GO:0038023 signaling receptor activity; GO:0097159 organic cyclic compound binding; GO:1901363 heterocyclic compound binding; GO:0003723 RNA binding; GO:0060089 molecular transducer activity; GO:0004872 receptor activity; GO:0042802 identical protein binding; GO:0003725 double-stranded RNA binding; GO:0005488 binding; GO:0003676 nucleic acid binding; GO:0005515 protein binding; GO:0004888 transme…	IPR000483; IPR032675; IPR000157;	Cysteine-rich flanking region, C-terminal; Leucine-rich repeat domain, L domain-like; Toll/interleukin-1 receptor homology (TIR) domain;	T	KOG4641	FOG: Toll/interleukin receptor and related proteins containing LRR and TIR repeats
O15460	Prolyl 4-hydroxylase subunit alpha-2 OS=Homo sapiens OX=9606 GN=P4HA2 PE=1 SV=1	P4HA2	3.18272	4.93565e-12	Up	extracellular	K00472	P4HA; prolyl 4-hydroxylase [EC:1.14.11.2]	hsa00330 Arginine and proline metabolism; hsa01100 Metabolic pathways	GO:0019511 peptidyl-proline hydroxylation; GO:0055114 oxidation-reduction process; GO:0044267 cellular protein metabolic process; GO:0044699 single-organism process; GO:0018208 peptidyl-proline modification; GO:0044238 primary metabolic process; GO:0044237 cellular metabolic process; GO:0071704 organic substance metabolic process; GO:0018193 peptidyl-amino acid modification; GO:0008152 metabolic …	GO:0005788 endoplasmic reticulum lumen; GO:0043229 intracellular organelle; GO:0005783 endoplasmic reticulum; GO:0005737 cytoplasm; GO:0044446 intracellular organelle part; GO:0031981 nuclear lumen; GO:0012505 endomembrane system; GO:0044424 intracellular part; GO:0005829 cytosol; GO:0005623 cell; GO:0044422 organelle part; GO:0043226 organelle; GO:0043231 intracellular membrane-bounded organelle…	GO:0019842 vitamin binding; GO:0005506 iron ion binding; GO:0031418 L-ascorbic acid binding; GO:0031543 peptidyl-proline dioxygenase activity; GO:0043167 ion binding; GO:0043177 organic acid binding; GO:0016705 oxidoreductase activity, acting on paired donors, with incorporation or reduction of molecular oxygen; GO:0005515 protein binding; GO:0016706 oxidoreductase activity, acting on paired dono…	IPR006620; IPR013547; IPR011990; IPR005123; IPR013026;	Prolyl 4-hydroxylase, alpha subunit; Prolyl 4-hydroxylase alpha-subunit, N-terminal; Tetratricopeptide-like helical domain; Oxoglutarate/iron-dependent dioxygenase; Tetratricopeptide repeat-containing domain;	E	KOG1591	Prolyl 4-hydroxylase alpha subunit
O15484	Calpain-5 OS=Homo sapiens OX=9606 GN=CAPN5 PE=1 SV=2	CAPN5	0.297827	1.63351e-13	Down	cytoplasm,nucleus	K08574	CAPN5; calpain-5 [EC:3.4.22.-]		GO:0050794 regulation of cellular process; GO:0044700 single organism signaling; GO:0051716 cellular response to stimulus; GO:0044699 single-organism process; GO:0044238 primary metabolic process; GO:0023052 signaling; GO:0050896 response to stimulus; GO:0071704 organic substance metabolic process; GO:0007165 signal transduction; GO:0008152 metabolic process; GO:0050789 regulation of biological p…	GO:0044421 extracellular region part; GO:0030054 cell junction; GO:0005737 cytoplasm; GO:0031982 vesicle; GO:0070161 anchoring junction; GO:0044424 intracellular part; GO:0005623 cell; GO:0005576 extracellular region; GO:0043226 organelle; GO:0070062 extracellular exosome; GO:0005925 focal adhesion; GO:0005622 intracellular; GO:0044464 cell part; GO:1903561 extracellular vesicle; GO:0005912 adher…	GO:0004175 endopeptidase activity; GO:0004198 calcium-dependent cysteine-type endopeptidase activity; GO:0008233 peptidase activity; GO:0003824 catalytic activity; GO:0005488 binding; GO:0070011 peptidase activity, acting on L-amino acid peptides; GO:0005515 protein binding; GO:0016787 hydrolase activity; GO:0008234 cysteine-type peptidase activity; GO:0004197 cysteine-type endopeptidase activity;	IPR022683; IPR033884; IPR033883; IPR022682; IPR000008; IPR001300;	Peptidase C2, calpain, domain III; Calpain C2 domain; Calpain subdomain III; Peptidase C2, calpain, large subunit, domain III; C2 domain; Peptidase C2, calpain, catalytic domain;	OT	KOG0045	Cytosolic Ca2+-dependent cysteine protease (calpain), large subunit (EF-Hand protein superfamily)
O15498	Synaptobrevin homolog YKT6 OS=Homo sapiens OX=9606 GN=YKT6 PE=1 SV=1	YKT6	3.44321	9.27721e-18	Up	cytoplasm	K08516	YKT6; synaptobrevin homolog YKT6	hsa04130 SNARE interactions in vesicular transport	GO:0051640 organelle localization; GO:0016043 cellular component organization; GO:0090174 organelle membrane fusion; GO:0046907 intracellular transport; GO:0048193 Golgi vesicle transport; GO:0044699 single-organism process; GO:0006903 vesicle targeting; GO:0022406 membrane docking; GO:0015031 protein transport; GO:0051234 establishment of localization; GO:0051649 establishment of localization in…	GO:0030425 dendrite; GO:0016020 membrane; GO:0044421 extracellular region part; GO:0005783 endoplasmic reticulum; GO:0031090 organelle membrane; GO:0031410 cytoplasmic vesicle; GO:0098796 membrane protein complex; GO:0071944 cell periphery; GO:0031982 vesicle; GO:0005737 cytoplasm; GO:0044433 cytoplasmic vesicle part; GO:0043025 neuronal cell body; GO:0032991 macromolecular complex; GO:0031224 in…	GO:0016417 S-acyltransferase activity; GO:0005484 SNAP receptor activity; GO:0000149 SNARE binding; GO:0050839 cell adhesion molecule binding; GO:0016746 transferase activity, transferring acyl groups; GO:0003824 catalytic activity; GO:0019706 protein-cysteine S-palmitoyltransferase activity; GO:0005488 binding; GO:0045296 cadherin binding; GO:0019707 protein-cysteine S-acyltransferase activity; …	IPR010908; IPR011012; IPR001388;	Longin domain; Longin-like domain; Synaptobrevin;	U	KOG0861	SNARE protein YKT6, synaptobrevin/VAMP syperfamily
O15511	Actin-related protein 2/3 complex subunit 5 OS=Homo sapiens OX=9606 GN=ARPC5 PE=1 SV=3	ARPC5	1.84698	2.69737e-07	Up	cytoplasm	K05754	ARPC5; actin related protein 2/3 complex, subunit 5	hsa04144 Endocytosis; hsa04666 Fc gamma R-mediated phagocytosis; hsa04810 Regulation of actin cytoskeleton; hsa05100 Bacterial invasion of epithelial cells; hsa05130 Pathogenic Escherichia coli infection; hsa05131 Shigellosis; hsa05132 Salmonella infection	GO:0044700 single organism signaling; GO:0065008 regulation of biological quality; GO:0045321 leukocyte activation; GO:0007166 cell surface receptor signaling pathway; GO:0007420 brain development; GO:0030832 regulation of actin filament length; GO:0030036 actin cytoskeleton organization; GO:0032535 regulation of cellular component size; GO:0051493 regulation of cytoskeleton organization; GO:0021…	GO:0034774 secretory granule lumen; GO:0044421 extracellular region part; GO:0031410 cytoplasmic vesicle; GO:0030054 cell junction; GO:0031982 vesicle; GO:0005737 cytoplasm; GO:0044433 cytoplasmic vesicle part; GO:0032991 macromolecular complex; GO:0030426 growth cone; GO:0044424 intracellular part; GO:0005623 cell; GO:1904813 ficolin-1-rich granule lumen; GO:0044422 organelle part; GO:0043228 no…	GO:0003779 actin binding; GO:0005515 protein binding; GO:0008092 cytoskeletal protein binding; GO:0005200 structural constituent of cytoskeleton; GO:0005198 structural molecule activity; GO:0005488 binding;			Z	KOG3380	Actin-related protein Arp2/3 complex, subunit ARPC5
O43143	Pre-mRNA-splicing factor ATP-dependent RNA helicase DHX15 OS=Homo sapiens OX=9606 GN=DHX15 PE=1 SV=2	DHX15	1.8791	4.217e-14	Up	nucleus	K12820	DHX15, PRP43; pre-mRNA-splicing factor ATP-dependent RNA helicase DHX15/PRP43 [EC:3.6.4.13]	hsa03040 Spliceosome	GO:0006725 cellular aromatic compound metabolic process; GO:0043279 response to alkaloid; GO:0050896 response to stimulus; GO:0044237 cellular metabolic process; GO:0071704 organic substance metabolic process; GO:0000398 mRNA splicing, via spliceosome; GO:0008152 metabolic process; GO:0000377 RNA splicing, via transesterification reactions with bulged adenosine as nucleophile; GO:0046483 heterocy…	GO:0043229 intracellular organelle; GO:0043232 intracellular non-membrane-bounded organelle; GO:0044446 intracellular organelle part; GO:0005737 cytoplasm; GO:0032991 macromolecular complex; GO:0031981 nuclear lumen; GO:0044424 intracellular part; GO:0005681 spliceosomal complex; GO:0005730 nucleolus; GO:0016604 nuclear body; GO:0005623 cell; GO:0044422 organelle part; GO:0043228 non-membrane-bou…	GO:1901265 nucleoside phosphate binding; GO:0008026 ATP-dependent helicase activity; GO:0016817 hydrolase activity, acting on acid anhydrides; GO:0005515 protein binding; GO:0016787 hydrolase activity; GO:0016887 ATPase activity; GO:1901363 heterocyclic compound binding; GO:0097159 organic cyclic compound binding; GO:0016462 pyrophosphatase activity; GO:0003824 catalytic activity; GO:0032553 ribo…	IPR007502; IPR011545; IPR011709; IPR014001; IPR027417; IPR001650;	Helicase-associated domain; DEAD/DEAH box helicase domain; Domain of unknown function DUF1605; Helicase superfamily 1/2, ATP-binding domain; P-loop containing nucleoside triphosphate hydrolase; Helicase, C-terminal;	A	KOG0925	mRNA splicing factor ATP-dependent RNA helicase
O43148	mRNA cap guanine-N7 methyltransferase OS=Homo sapiens OX=9606 GN=RNMT PE=1 SV=1	RNMT	2.88751	1.13875e-14	Up	nucleus	K00565	RNMT; mRNA (guanine-N7-)-methyltransferase [EC:2.1.1.56]	hsa03015 mRNA surveillance pathway	GO:0006725 cellular aromatic compound metabolic process; GO:0097659 nucleic acid-templated transcription; GO:0009058 biosynthetic process; GO:0009452 7-methylguanosine RNA capping; GO:0009451 RNA modification; GO:0044237 cellular metabolic process; GO:0032259 methylation; GO:0071704 organic substance metabolic process; GO:0008152 metabolic process; GO:0046483 heterocycle metabolic process; GO:001…	GO:0043229 intracellular organelle; GO:0043232 intracellular non-membrane-bounded organelle; GO:0044446 intracellular organelle part; GO:0043235 receptor complex; GO:0032991 macromolecular complex; GO:0031981 nuclear lumen; GO:0044452 nucleolar part; GO:0044424 intracellular part; GO:0005730 nucleolus; GO:0034518 RNA cap binding complex; GO:0005623 cell; GO:0001650 fibrillar center; GO:0044422 or…	GO:0097159 organic cyclic compound binding; GO:1901363 heterocyclic compound binding; GO:0008757 S-adenosylmethionine-dependent methyltransferase activity; GO:0003723 RNA binding; GO:0008168 methyltransferase activity; GO:0008173 RNA methyltransferase activity; GO:0003824 catalytic activity; GO:0005488 binding; GO:0003676 nucleic acid binding; GO:0016741 transferase activity, transferring one-car…	IPR029063; IPR004971;	S-adenosyl-L-methionine-dependent methyltransferase; mRNA (guanine-N(7))-methyltransferase domain;	A	KOG1975	mRNA cap methyltransferase
O43172	U4/U6 small nuclear ribonucleoprotein Prp4 OS=Homo sapiens OX=9606 GN=PRPF4 PE=1 SV=2	PRPF4	1.83184	7.59247e-07	Up	nucleus	K12662	PRPF4, PRP4; U4/U6 small nuclear ribonucleoprotein PRP4	hsa03040 Spliceosome	GO:0006396 RNA processing; GO:0006725 cellular aromatic compound metabolic process; GO:1901360 organic cyclic compound metabolic process; GO:0006807 nitrogen compound metabolic process; GO:0044238 primary metabolic process; GO:0044237 cellular metabolic process; GO:0071704 organic substance metabolic process; GO:0006397 mRNA processing; GO:0016070 RNA metabolic process; GO:0000398 mRNA splicing, …	GO:0043229 intracellular organelle; GO:0044446 intracellular organelle part; GO:0046540 U4/U6 x U5 tri-snRNP complex; GO:0031981 nuclear lumen; GO:0032991 macromolecular complex; GO:0044424 intracellular part; GO:0005681 spliceosomal complex; GO:0016604 nuclear body; GO:0005623 cell; GO:0015030 Cajal body; GO:0044422 organelle part; GO:0097525 spliceosomal snRNP complex; GO:0031974 membrane-enclo…	GO:0097159 organic cyclic compound binding; GO:1901363 heterocyclic compound binding; GO:0003723 RNA binding; GO:0017070 U6 snRNA binding; GO:0005488 binding; GO:0030621 U4 snRNA binding; GO:0003676 nucleic acid binding; GO:0005515 protein binding; GO:0017069 snRNA binding;	IPR017986; IPR015943; IPR014906;	WD40-repeat-containing domain; WD40/YVTN repeat-like-containing domain; Pre-mRNA processing factor 4 (PRP4)-like;	A	KOG0272	U4/U6 small nuclear ribonucleoprotein Prp4 (contains WD40 repeats)
O43175	D-3-phosphoglycerate dehydrogenase OS=Homo sapiens OX=9606 GN=PHGDH PE=1 SV=4	PHGDH	2.29815	1.66524e-05	Up	cytoplasm	K00058	serA, PHGDH; D-3-phosphoglycerate dehydrogenase / 2-oxoglutarate reductase [EC:1.1.1.95 1.1.1.399]	hsa00260 Glycine, serine and threonine metabolism; hsa00270 Cysteine and methionine metabolism; hsa01100 Metabolic pathways; hsa01200 Carbon metabolism; hsa01230 Biosynthesis of amino acids	GO:0016053 organic acid biosynthetic process; GO:0043009 chordate embryonic development; GO:0007420 brain development; GO:0048666 neuron development; GO:0048869 cellular developmental process; GO:0022008 neurogenesis; GO:0044699 single-organism process; GO:0009058 biosynthetic process; GO:0006544 glycine metabolic process; GO:0044237 cellular metabolic process; GO:0008152 metabolic process; GO:00…	GO:0044421 extracellular region part; GO:0031982 vesicle; GO:0005737 cytoplasm; GO:0044424 intracellular part; GO:0005829 cytosol; GO:0005623 cell; GO:0005576 extracellular region; GO:0043226 organelle; GO:0070062 extracellular exosome; GO:0043209 myelin sheath; GO:0005622 intracellular; GO:0044464 cell part; GO:1903561 extracellular vesicle; GO:0043227 membrane-bounded organelle; GO:0043230 extr…	GO:0097159 organic cyclic compound binding; GO:1901363 heterocyclic compound binding; GO:0016614 oxidoreductase activity, acting on CH-OH group of donors; GO:0009055 electron carrier activity; GO:0016616 oxidoreductase activity, acting on the CH-OH group of donors, NAD or NADP as acceptor; GO:1901265 nucleoside phosphate binding; GO:0051287 NAD binding; GO:0003824 catalytic activity; GO:0005488 b…	IPR006139; IPR006140; IPR029009; IPR016040;	D-isomer specific 2-hydroxyacid dehydrogenase, catalytic domain; D-isomer specific 2-hydroxyacid dehydrogenase, NAD-binding domain; Allosteric substrate binding domain; NAD(P)-binding domain;	E	KOG0068	D-3-phosphoglycerate dehydrogenase, D-isomer-specific 2-hydroxy acid dehydrogenase superfamily
O43181	NADH dehydrogenase [ubiquinone] iron-sulfur protein 4, mitochondrial OS=Homo sapiens OX=9606 GN=NDUFS4 PE=1 SV=1	NDUFS4	0.65691	0.00129986	Down	mitochondria	K03937	NDUFS4; NADH dehydrogenase (ubiquinone) Fe-S protein 4	hsa00190 Oxidative phosphorylation; hsa01100 Metabolic pathways; hsa04714 Thermogenesis; hsa04723 Retrograde endocannabinoid signaling; hsa04932 Non-alcoholic fatty liver disease (NAFLD); hsa05010 Alzheimer disease; hsa05012 Parkinson disease; hsa05016 Huntington disease	GO:0044700 single organism signaling; GO:0044085 cellular component biogenesis; GO:0009116 nucleoside metabolic process; GO:0042278 purine nucleoside metabolic process; GO:0009167 purine ribonucleoside monophosphate metabolic process; GO:0007420 brain development; GO:0009117 nucleotide metabolic process; GO:0046683 response to organophosphorus; GO:0044699 single-organism process; GO:0044237 cellu…	GO:0016020 membrane; GO:0098800 inner mitochondrial membrane protein complex; GO:0031090 organelle membrane; GO:0098796 membrane protein complex; GO:0005737 cytoplasm; GO:0045271 respiratory chain complex I; GO:0032991 macromolecular complex; GO:0044424 intracellular part; GO:0098798 mitochondrial protein complex; GO:0005747 mitochondrial respiratory chain complex I; GO:0044455 mitochondrial memb…	GO:0016651 oxidoreductase activity, acting on NAD(P)H; GO:0003954 NADH dehydrogenase activity; GO:0003824 catalytic activity; GO:0050136 NADH dehydrogenase (quinone) activity; GO:0008137 NADH dehydrogenase (ubiquinone) activity; GO:0016655 oxidoreductase activity, acting on NAD(P)H, quinone or similar compound as acceptor; GO:0016491 oxidoreductase activity;			C	KOG3389	NADH:ubiquinone oxidoreductase, NDUFS4/18 kDa subunit
O43236	Septin-4 OS=Homo sapiens OX=9606 GN=SEPT4 PE=1 SV=1	SEPT4	0.22458	3.33097e-14	Down	cytoplasm	K16943	SEPT4; septin 4	hsa04210 Apoptosis; hsa04215 Apoptosis - multiple species	GO:0021700 developmental maturation; GO:0010941 regulation of cell death; GO:0032270 positive regulation of cellular protein metabolic process; GO:0022414 reproductive process; GO:0007420 brain development; GO:0023051 regulation of signaling; GO:0048869 cellular developmental process; GO:1902533 positive regulation of intracellular signal transduction; GO:0044699 single-organism process; GO:00313…	GO:0097227 sperm annulus; GO:0005938 cell cortex; GO:0071944 cell periphery; GO:0099568 cytoplasmic region; GO:0005737 cytoplasm; GO:0032991 macromolecular complex; GO:0036126 sperm flagellum; GO:0097729 9+2 motile cilium; GO:0044424 intracellular part; GO:0005623 cell; GO:0044422 organelle part; GO:0043228 non-membrane-bounded organelle; GO:0031974 membrane-enclosed lumen; GO:0005856 cytoskeleto…	GO:1901265 nucleoside phosphate binding; GO:0001882 nucleoside binding; GO:0043167 ion binding; GO:0016817 hydrolase activity, acting on acid anhydrides; GO:0016787 hydrolase activity; GO:0005515 protein binding; GO:0000166 nucleotide binding; GO:0017111 nucleoside-triphosphatase activity; GO:1901363 heterocyclic compound binding; GO:0097159 organic cyclic compound binding; GO:0032549 ribonucleos…	IPR027417; IPR030379;	P-loop containing nucleoside triphosphate hydrolase; Septin-type guanine nucleotide-binding (G) domain;	DZU	KOG2655	Septin family protein (P-loop GTPase)
O43242	26S proteasome non-ATPase regulatory subunit 3 OS=Homo sapiens OX=9606 GN=PSMD3 PE=1 SV=2	PSMD3	1.88582	3.72696e-14	Up	cytoplasm	K03033	PSMD3, RPN3; 26S proteasome regulatory subunit N3	hsa03050 Proteasome; hsa05169 Epstein-Barr virus infection	GO:0044700 single organism signaling; GO:0010608 posttranscriptional regulation of gene expression; GO:0051443 positive regulation of ubiquitin-protein transferase activity; GO:0031347 regulation of defense response; GO:0010564 regulation of cell cycle process; GO:0044237 cellular metabolic process; GO:1903364 positive regulation of cellular protein catabolic process; GO:0008152 metabolic process…	GO:0016020 membrane; GO:0034774 secretory granule lumen; GO:0044421 extracellular region part; GO:0031410 cytoplasmic vesicle; GO:0005838 proteasome regulatory particle; GO:0031982 vesicle; GO:0005737 cytoplasm; GO:0044433 cytoplasmic vesicle part; GO:0032991 macromolecular complex; GO:0044424 intracellular part; GO:0005623 cell; GO:1904813 ficolin-1-rich granule lumen; GO:0044422 organelle part;…	GO:0005515 protein binding; GO:0030234 enzyme regulator activity; GO:0098772 molecular function regulator; GO:0005488 binding;	IPR011991; IPR000717; IPR011990; IPR013586;	Winged helix-turn-helix DNA-binding domain; Proteasome component (PCI) domain; Tetratricopeptide-like helical domain; 26S proteasome regulatory subunit, C-terminal;	O	KOG2581	26S proteasome regulatory complex, subunit RPN3/PSMD3
O43252	Bifunctional 3'-phosphoadenosine 5'-phosphosulfate synthase 1 OS=Homo sapiens OX=9606 GN=PAPSS1 PE=1 SV=2	PAPSS1	3.41592	1.03821e-07	Up	nucleus	K13811	PAPSS; 3'-phosphoadenosine 5'-phosphosulfate synthase [EC:2.7.7.4 2.7.1.25]	hsa00230 Purine metabolism; hsa00450 Selenocompound metabolism; hsa00920 Sulfur metabolism; hsa01100 Metabolic pathways	GO:0000103 sulfate assimilation; GO:0009116 nucleoside metabolic process; GO:0042278 purine nucleoside metabolic process; GO:0009117 nucleotide metabolic process; GO:0044699 single-organism process; GO:0009058 biosynthetic process; GO:0009163 nucleoside biosynthetic process; GO:0046129 purine ribonucleoside biosynthetic process; GO:0044237 cellular metabolic process; GO:0044272 sulfur compound bi…	GO:0044464 cell part; GO:0005622 intracellular; GO:0005737 cytoplasm; GO:0044424 intracellular part; GO:0005829 cytosol; GO:0005623 cell; GO:0044444 cytoplasmic part;	GO:1901265 nucleoside phosphate binding; GO:0016773 phosphotransferase activity, alcohol group as acceptor; GO:0046983 protein dimerization activity; GO:0005515 protein binding; GO:0097159 organic cyclic compound binding; GO:1901363 heterocyclic compound binding; GO:0042802 identical protein binding; GO:0016301 kinase activity; GO:0003824 catalytic activity; GO:0032553 ribonucleotide binding; GO:…	IPR014729; IPR015947; IPR025980; IPR027417; IPR024951; IPR002650;	Rossmann-like alpha/beta/alpha sandwich fold; PUA-like domain; ATP-sulfurylase PUA-like domain; P-loop containing nucleoside triphosphate hydrolase; Sulphate adenylyltransferase catalytic domain; Sulphate adenylyltransferase;	F	KOG4238	Bifunctional ATP sulfurylase/adenosine 5'-phosphosulfate kinase
O43278	Kunitz-type protease inhibitor 1 OS=Homo sapiens OX=9606 GN=SPINT1 PE=1 SV=2	SPINT1	2.18861	1.49254e-07	Up	plasma membrane	K15619	SPINT1; Kunitz-type protease inhibitor 1	hsa05202 Transcriptional misregulation in cancer; hsa05215 Prostate cancer	GO:0052548 regulation of endopeptidase activity; GO:0050794 regulation of cellular process; GO:0010951 negative regulation of endopeptidase activity; GO:0045861 negative regulation of proteolysis; GO:0080090 regulation of primary metabolic process; GO:0060255 regulation of macromolecule metabolic process; GO:0048523 negative regulation of cellular process; GO:0048519 negative regulation of biolog…	GO:0016020 membrane; GO:0070062 extracellular exosome; GO:0043226 organelle; GO:0005615 extracellular space; GO:0044421 extracellular region part; GO:0031982 vesicle; GO:1903561 extracellular vesicle; GO:0043227 membrane-bounded organelle; GO:0005576 extracellular region; GO:0043230 extracellular organelle;	GO:0004867 serine-type endopeptidase inhibitor activity; GO:0030234 enzyme regulator activity; GO:0005488 binding; GO:0030414 peptidase inhibitor activity; GO:0061134 peptidase regulator activity; GO:0005515 protein binding; GO:0061135 endopeptidase regulator activity; GO:0098772 molecular function regulator; GO:0004857 enzyme inhibitor activity; GO:0004866 endopeptidase inhibitor activity;	IPR011106; IPR013980; IPR002223;	Seven cysteines, N-terminal; MANSC domain; Pancreatic trypsin inhibitor Kunitz domain;	O	KOG4295	Serine proteinase inhibitor (KU family)
O43290	U4/U6.U5 tri-snRNP-associated protein 1 OS=Homo sapiens OX=9606 GN=SART1 PE=1 SV=1	SART1	1.69854	0.00806338	Up	nucleus	K11984	SART1, HAF, SNU66; U4/U6.U5 tri-snRNP-associated protein 1	hsa03040 Spliceosome	GO:0050863 regulation of T cell activation; GO:0044700 single organism signaling; GO:0044085 cellular component biogenesis; GO:0002694 regulation of leukocyte activation; GO:0022613 ribonucleoprotein complex biogenesis; GO:0022618 ribonucleoprotein complex assembly; GO:0044699 single-organism process; GO:0051249 regulation of lymphocyte activation; GO:0044237 cellular metabolic process; GO:190210…	GO:0005737 cytoplasm; GO:0032991 macromolecular complex; GO:0044424 intracellular part; GO:0016604 nuclear body; GO:0005623 cell; GO:0015030 Cajal body; GO:0044422 organelle part; GO:0031974 membrane-enclosed lumen; GO:0097526 spliceosomal tri-snRNP complex; GO:1902494 catalytic complex; GO:0005654 nucleoplasm; GO:0070013 intracellular organelle lumen; GO:0016607 nuclear speck; GO:0005622 intrace…	GO:0097159 organic cyclic compound binding; GO:1901363 heterocyclic compound binding; GO:0003723 RNA binding; GO:0005515 protein binding; GO:0005488 binding; GO:0003676 nucleic acid binding;			A	KOG2217	U4/U6.U5 snRNP associated protein
O43292	Glycosylphosphatidylinositol anchor attachment 1 protein OS=Homo sapiens OX=9606 GN=GPAA1 PE=1 SV=3	GPAA1	1.95987	9.08773e-10	Up	plasma membrane	K05289	GAA1; glycosylphosphatidylinositol transamidase	hsa00563 Glycosylphosphatidylinositol (GPI)-anchor biosynthesis; hsa01100 Metabolic pathways	GO:0044085 cellular component biogenesis; GO:0065008 regulation of biological quality; GO:0046486 glycerolipid metabolic process; GO:0006643 membrane lipid metabolic process; GO:0008654 phospholipid biosynthetic process; GO:0044699 single-organism process; GO:0009058 biosynthetic process; GO:0044255 cellular lipid metabolic process; GO:0044237 cellular metabolic process; GO:0042157 lipoprotein me…	GO:0043229 intracellular organelle; GO:0016020 membrane; GO:0042175 nuclear outer membrane-endoplasmic reticulum membrane network; GO:0005783 endoplasmic reticulum; GO:0044446 intracellular organelle part; GO:0005737 cytoplasm; GO:0032991 macromolecular complex; GO:0031224 intrinsic component of membrane; GO:0012505 endomembrane system; GO:0044424 intracellular part; GO:0005623 cell; GO:0016021 i…	GO:0015631 tubulin binding; GO:0005515 protein binding; GO:0008092 cytoskeletal protein binding; GO:0005488 binding;			O	KOG3566	Glycosylphosphatidylinositol anchor attachment protein GAA1
O43294	Transforming growth factor beta-1-induced transcript 1 protein OS=Homo sapiens OX=9606 GN=TGFB1I1 PE=1 SV=2	TGFB1I1	0.489961	1.57952e-05	Down	nucleus				GO:0044700 single organism signaling; GO:0010717 regulation of epithelial to mesenchymal transition; GO:0007166 cell surface receptor signaling pathway; GO:0097659 nucleic acid-templated transcription; GO:0009891 positive regulation of biosynthetic process; GO:1903845 negative regulation of cellular response to transforming growth factor beta stimulus; GO:0044237 cellular metabolic process; GO:00…	GO:0043229 intracellular organelle; GO:0043232 intracellular non-membrane-bounded organelle; GO:0030054 cell junction; GO:0044446 intracellular organelle part; GO:0005737 cytoplasm; GO:0070161 anchoring junction; GO:0031981 nuclear lumen; GO:0044424 intracellular part; GO:0005623 cell; GO:0044422 organelle part; GO:0043228 non-membrane-bounded organelle; GO:0031974 membrane-enclosed lumen; GO:004…	GO:0048495 Roundabout binding; GO:0005102 receptor binding; GO:0043167 ion binding; GO:0005515 protein binding; GO:0050681 androgen receptor binding; GO:0051427 hormone receptor binding; GO:0003712 transcription cofactor activity; GO:0008270 zinc ion binding; GO:0046914 transition metal ion binding; GO:0005488 binding; GO:0035258 steroid hormone receptor binding; GO:0035257 nuclear hormone recept…	IPR001781;	Zinc finger, LIM-type;	TZ	KOG1703	Adaptor protein Enigma and related PDZ-LIM proteins
O43301	Heat shock 70 kDa protein 12A OS=Homo sapiens OX=9606 GN=HSPA12A PE=1 SV=2	HSPA12A	0.339837	3.36566e-08	Down	cytoplasm					GO:0070062 extracellular exosome; GO:0043226 organelle; GO:0044421 extracellular region part; GO:0031982 vesicle; GO:1903561 extracellular vesicle; GO:0043227 membrane-bounded organelle; GO:0005576 extracellular region; GO:0043230 extracellular organelle;	GO:0005524 ATP binding; GO:1901265 nucleoside phosphate binding; GO:0001882 nucleoside binding; GO:0043167 ion binding; GO:0000166 nucleotide binding; GO:0097159 organic cyclic compound binding; GO:1901363 heterocyclic compound binding; GO:0032549 ribonucleoside binding; GO:0097367 carbohydrate derivative binding; GO:0032553 ribonucleotide binding; GO:0005488 binding; GO:0032550 purine ribonucleo…			O	KOG0101	Molecular chaperones HSP70/HSC70, HSP70 superfamily
O43324	Eukaryotic translation elongation factor 1 epsilon-1 OS=Homo sapiens OX=9606 GN=EEF1E1 PE=1 SV=1	EEF1E1	1.93585	7.378e-08	Up	cytoplasm	K15439	EEF1E1, AIMP3; eukaryotic translation elongation factor 1 epsilon-1		GO:0010941 regulation of cell death; GO:0006518 peptide metabolic process; GO:0090342 regulation of cell aging; GO:0023051 regulation of signaling; GO:1902533 positive regulation of intracellular signal transduction; GO:0044699 single-organism process; GO:0009058 biosynthetic process; GO:0044237 cellular metabolic process; GO:0008285 negative regulation of cell proliferation; GO:0008152 metabolic…	GO:0043229 intracellular organelle; GO:0044421 extracellular region part; GO:0043232 intracellular non-membrane-bounded organelle; GO:0005737 cytoplasm; GO:0044446 intracellular organelle part; GO:0031982 vesicle; GO:0031981 nuclear lumen; GO:0044424 intracellular part; GO:0005730 nucleolus; GO:0005829 cytosol; GO:0005623 cell; GO:0005576 extracellular region; GO:0044422 organelle part; GO:004322…	GO:0005515 protein binding; GO:0005488 binding;	IPR004046; IPR010987; IPR012336;	Glutathione S-transferase, C-terminal; Glutathione S-transferase, C-terminal-like; Thioredoxin-like fold;	O	KOG0867	Glutathione S-transferase
O43395	U4/U6 small nuclear ribonucleoprotein Prp3 OS=Homo sapiens OX=9606 GN=PRPF3 PE=1 SV=2	PRPF3	1.5875	0.0021128	Up	nucleus	K12843	PRPF3, PRP3; U4/U6 small nuclear ribonucleoprotein PRP3	hsa03040 Spliceosome	GO:0044085 cellular component biogenesis; GO:0016043 cellular component organization; GO:0022613 ribonucleoprotein complex biogenesis; GO:0022618 ribonucleoprotein complex assembly; GO:0006725 cellular aromatic compound metabolic process; GO:0044237 cellular metabolic process; GO:0071704 organic substance metabolic process; GO:0000398 mRNA splicing, via spliceosome; GO:0008152 metabolic process; …	GO:0005737 cytoplasm; GO:0032991 macromolecular complex; GO:0044424 intracellular part; GO:0016604 nuclear body; GO:0005623 cell; GO:0015030 Cajal body; GO:0044422 organelle part; GO:0031974 membrane-enclosed lumen; GO:0097526 spliceosomal tri-snRNP complex; GO:0005654 nucleoplasm; GO:0070013 intracellular organelle lumen; GO:0016607 nuclear speck; GO:0044464 cell part; GO:0005622 intracellular; …	GO:0097159 organic cyclic compound binding; GO:1901363 heterocyclic compound binding; GO:0003723 RNA binding; GO:0005515 protein binding; GO:0042802 identical protein binding; GO:0005488 binding; GO:0003676 nucleic acid binding;	IPR013881; IPR010541; IPR002483;	Pre-mRNA-splicing factor 3; Domain of unknown function DUF1115; PWI domain;	A	KOG2769	Putative u4/u6 small nuclear ribonucleoprotein
O43396	Thioredoxin-like protein 1 OS=Homo sapiens OX=9606 GN=TXNL1 PE=1 SV=3	TXNL1	1.99017	1.89161e-07	Up	cytoplasm				GO:0050794 regulation of cellular process; GO:0033554 cellular response to stress; GO:0051716 cellular response to stimulus; GO:0065008 regulation of biological quality; GO:0006950 response to stress; GO:0055114 oxidation-reduction process; GO:0009636 response to toxic substance; GO:0045454 cell redox homeostasis; GO:0044763 single-organism cellular process; GO:0019725 cellular homeostasis; GO:00…	GO:0043229 intracellular organelle; GO:0044421 extracellular region part; GO:0000502 proteasome complex; GO:0005737 cytoplasm; GO:0031982 vesicle; GO:0032991 macromolecular complex; GO:0044424 intracellular part; GO:0005829 cytosol; GO:0005623 cell; GO:0005576 extracellular region; GO:1905369 endopeptidase complex; GO:0043226 organelle; GO:0070062 extracellular exosome; GO:0043231 intracellular m…	GO:0015035 protein disulfide oxidoreductase activity; GO:0015036 disulfide oxidoreductase activity; GO:0016651 oxidoreductase activity, acting on NAD(P)H; GO:0003824 catalytic activity; GO:0004791 thioredoxin-disulfide reductase activity; GO:0047134 protein-disulfide reductase activity; GO:0016209 antioxidant activity; GO:0016667 oxidoreductase activity, acting on a sulfur group of donors; GO:001…	IPR012336; IPR013766; IPR008979; IPR010400;	Thioredoxin-like fold; Thioredoxin domain; Galactose-binding domain-like; PITH domain;	O	KOG0908	Thioredoxin-like protein
O43402	ER membrane protein complex subunit 8 OS=Homo sapiens OX=9606 GN=EMC8 PE=1 SV=1	EMC8	1.77008	3.08259e-05	Up	extracellular					GO:0043229 intracellular organelle; GO:0016020 membrane; GO:0005783 endoplasmic reticulum; GO:0042175 nuclear outer membrane-endoplasmic reticulum membrane network; GO:0098796 membrane protein complex; GO:0005737 cytoplasm; GO:0044446 intracellular organelle part; GO:0012505 endomembrane system; GO:0032991 macromolecular complex; GO:0031224 intrinsic component of membrane; GO:0044424 intracellula…	GO:0005515 protein binding; GO:0005488 binding;			R	KOG3289	Uncharacterized conserved protein encoded by sequence overlapping the COX4 gene
O43414	ERI1 exoribonuclease 3 OS=Homo sapiens OX=9606 GN=ERI3 PE=1 SV=2	ERI3	1.99816	1.25219e-06	Up	cytoplasm	K18418	ERI3, PINT1; ERI1 exoribonuclease 3 [EC:3.1.-.-]		GO:0044085 cellular component biogenesis; GO:0031123 RNA 3'-end processing; GO:0022613 ribonucleoprotein complex biogenesis; GO:0000466 maturation of 5.8S rRNA from tricistronic rRNA transcript (SSU-rRNA, 5.8S rRNA, LSU-rRNA); GO:0006725 cellular aromatic compound metabolic process; GO:0000467 exonucleolytic trimming to generate mature 3'-end of 5.8S rRNA from tricistronic rRNA transcript (SSU-rR…		GO:0097159 organic cyclic compound binding; GO:1901363 heterocyclic compound binding; GO:0003723 RNA binding; GO:0003824 catalytic activity; GO:0005488 binding; GO:0003676 nucleic acid binding; GO:0016788 hydrolase activity, acting on ester bonds; GO:0004518 nuclease activity; GO:0043167 ion binding; GO:0043169 cation binding; GO:0046872 metal ion binding; GO:0004527 exonuclease activity; GO:0016…	IPR012337; IPR013520;	Ribonuclease H-like domain; Exonuclease, RNase T/DNA polymerase III;	L	KOG0542	Predicted exonuclease
O43432	Eukaryotic translation initiation factor 4 gamma 3 OS=Homo sapiens OX=9606 GN=EIF4G3 PE=1 SV=2	EIF4G3	2.15214	3.9719e-05	Up	nucleus	K03260	EIF4G; translation initiation factor 4G	hsa03013 RNA transport; hsa05416 Viral myocarditis	GO:0050794 regulation of cellular process; GO:0006518 peptide metabolic process; GO:0060255 regulation of macromolecule metabolic process; GO:0010608 posttranscriptional regulation of gene expression; GO:0044267 cellular protein metabolic process; GO:0009058 biosynthetic process; GO:0044764 multi-organism cellular process; GO:1901566 organonitrogen compound biosynthetic process; GO:0044237 cellul…	GO:0044464 cell part; GO:0005622 intracellular; GO:0005737 cytoplasm; GO:0032991 macromolecular complex; GO:0044424 intracellular part; GO:0043234 protein complex; GO:0005829 cytosol; GO:0005623 cell; GO:0044444 cytoplasmic part; GO:0016281 eukaryotic translation initiation factor 4F complex;	GO:0097159 organic cyclic compound binding; GO:1901363 heterocyclic compound binding; GO:0008135 translation factor activity, RNA binding; GO:0003723 RNA binding; GO:0000339 RNA cap binding; GO:0005488 binding; GO:0003676 nucleic acid binding; GO:0003743 translation initiation factor activity; GO:0005515 protein binding;	IPR003891; IPR003307; IPR003890; IPR016024; IPR016021;	Initiation factor eIF-4 gamma, MA3; W2 domain; MIF4G-like, type 3; Armadillo-type fold; MIF4G-like domain;	J	KOG0401	Translation initiation factor 4F, ribosome/mRNA-bridging subunit (eIF-4G)
O43447	Peptidyl-prolyl cis-trans isomerase H OS=Homo sapiens OX=9606 GN=PPIH PE=1 SV=1	PPIH	1.61582	1.04306e-07	Up	cytoplasm	K09567	PPIH, CYPH; peptidyl-prolyl isomerase H (cyclophilin H) [EC:5.2.1.8]	hsa03040 Spliceosome	GO:0044085 cellular component biogenesis; GO:0050794 regulation of cellular process; GO:0016043 cellular component organization; GO:0043903 regulation of symbiosis, encompassing mutualism through parasitism; GO:0006725 cellular aromatic compound metabolic process; GO:0044267 cellular protein metabolic process; GO:0044237 cellular metabolic process; GO:0071704 organic substance metabolic process; …	GO:0043229 intracellular organelle; GO:0044446 intracellular organelle part; GO:0005737 cytoplasm; GO:0046540 U4/U6 x U5 tri-snRNP complex; GO:0031981 nuclear lumen; GO:0032991 macromolecular complex; GO:0044424 intracellular part; GO:0005681 spliceosomal complex; GO:0016604 nuclear body; GO:0005623 cell; GO:0044422 organelle part; GO:0097525 spliceosomal snRNP complex; GO:0031974 membrane-enclos…	GO:0003755 peptidyl-prolyl cis-trans isomerase activity; GO:0016853 isomerase activity; GO:0042277 peptide binding; GO:0003824 catalytic activity; GO:0005488 binding; GO:0044877 macromolecular complex binding; GO:0005515 protein binding; GO:0008144 drug binding; GO:0033218 amide binding; GO:0016018 cyclosporin A binding; GO:0016859 cis-trans isomerase activity; GO:0043021 ribonucleoprotein comple…	IPR002130; IPR029000;	Cyclophilin-type peptidyl-prolyl cis-trans isomerase domain; Cyclophilin-like domain;	O	KOG0546	HSP90 co-chaperone CPR7/Cyclophilin
O43488	Aflatoxin B1 aldehyde reductase member 2 OS=Homo sapiens OX=9606 GN=AKR7A2 PE=1 SV=3	AKR7A2	1.51124	6.28813e-05	Up	mitochondria	K15303	AKR7; aflatoxin B1 aldehyde reductase	hsa00980 Metabolism of xenobiotics by cytochrome P450	GO:0071466 cellular response to xenobiotic stimulus; GO:0006725 cellular aromatic compound metabolic process; GO:0097164 ammonium ion metabolic process; GO:0044699 single-organism process; GO:0030638 polyketide metabolic process; GO:0050896 response to stimulus; GO:0044237 cellular metabolic process; GO:0071704 organic substance metabolic process; GO:0008152 metabolic process; GO:0006805 xenobiot…	GO:0043229 intracellular organelle; GO:0044421 extracellular region part; GO:0031982 vesicle; GO:0005737 cytoplasm; GO:0012505 endomembrane system; GO:0044424 intracellular part; GO:0005623 cell; GO:0005829 cytosol; GO:0005576 extracellular region; GO:0043231 intracellular membrane-bounded organelle; GO:0043226 organelle; GO:0070062 extracellular exosome; GO:0005622 intracellular; GO:0044464 cell…	GO:0004032 alditol:NADP+ 1-oxidoreductase activity; GO:0016801 hydrolase activity, acting on ether bonds; GO:0016787 hydrolase activity; GO:0005515 protein binding; GO:0019119 phenanthrene-9,10-epoxide hydrolase activity; GO:0016491 oxidoreductase activity; GO:0009055 electron carrier activity; GO:0016614 oxidoreductase activity, acting on CH-OH group of donors; GO:0016616 oxidoreductase activity…	IPR023210;	NADP-dependent oxidoreductase domain;
O43491	Band 4.1-like protein 2 OS=Homo sapiens OX=9606 GN=EPB41L2 PE=1 SV=1	EPB41L2	0.35145	3.59921e-10	Down	nucleus	K06107	EPB41, 4.1R; erythrocyte membrane protein band 4.1		GO:0031032 actomyosin structure organization; GO:0016043 cellular component organization; GO:1902589 single-organism organelle organization; GO:0030036 actin cytoskeleton organization; GO:0030866 cortical actin cytoskeleton organization; GO:0006996 organelle organization; GO:0030029 actin filament-based process; GO:0044763 single-organism cellular process; GO:0044699 single-organism process; GO:0…	GO:0016020 membrane; GO:0044421 extracellular region part; GO:0005938 cell cortex; GO:0019898 extrinsic component of membrane; GO:0071944 cell periphery; GO:0030054 cell junction; GO:0099568 cytoplasmic region; GO:0031982 vesicle; GO:0005737 cytoplasm; GO:0030863 cortical cytoskeleton; GO:0030864 cortical actin cytoskeleton; GO:0044424 intracellular part; GO:0005623 cell; GO:0044422 organelle par…	GO:0008092 cytoskeletal protein binding; GO:0005200 structural constituent of cytoskeleton; GO:0042731 PH domain binding; GO:0005488 binding; GO:0003779 actin binding; GO:0005515 protein binding; GO:0019904 protein domain specific binding; GO:0005198 structural molecule activity; GO:0030507 spectrin binding;	IPR019748; IPR018980; IPR018979; IPR019749; IPR008379; IPR011993; IPR029071; IPR007477; IPR014847; IPR000299; IPR014352;	FERM central domain; FERM, C-terminal PH-like domain; FERM, N-terminal; Band 4.1 domain; Band 4.1, C-terminal; PH domain-like; Ubiquitin-related domain; SAB domain; FERM adjacent (FA); FERM domain; FERM/acyl-CoA-binding protein, 3-helical bundle;	R	KOG3527	Erythrocyte membrane protein 4.1 and related proteins of the ERM family
O43504	Ragulator complex protein LAMTOR5 OS=Homo sapiens OX=9606 GN=LAMTOR5 PE=1 SV=1	LAMTOR5	0.642476	0.00314915	Down	cytoskeleton	K16344	LAMTOR5, HBXIP; ragulator complex protein LAMTOR5	hsa04150 mTOR signaling pathway	GO:0001101 response to acid chemical; GO:0065008 regulation of biological quality; GO:0019079 viral genome replication; GO:0010941 regulation of cell death; GO:0023051 regulation of signaling; GO:1902533 positive regulation of intracellular signal transduction; GO:0044699 single-organism process; GO:0044764 multi-organism cellular process; GO:0006914 autophagy; GO:0044237 cellular metabolic proce…	GO:0016020 membrane; GO:0031410 cytoplasmic vesicle; GO:0031090 organelle membrane; GO:0098796 membrane protein complex; GO:0098857 membrane microdomain; GO:0071986 Ragulator complex; GO:0005737 cytoplasm; GO:0031982 vesicle; GO:0044433 cytoplasmic vesicle part; GO:0032991 macromolecular complex; GO:0044424 intracellular part; GO:0005623 cell; GO:0044422 organelle part; GO:0005765 lysosomal membr…	GO:0005515 protein binding; GO:0005488 binding;
O43556	Epsilon-sarcoglycan OS=Homo sapiens OX=9606 GN=SGCE PE=1 SV=6	SGCE	0.209589	8.01997e-13	Down	plasma membrane				GO:0032502 developmental process; GO:0016043 cellular component organization; GO:0044707 single-multicellular organism process; GO:0003012 muscle system process; GO:0003008 system process; GO:0048731 system development; GO:0044699 single-organism process; GO:0032501 multicellular organismal process; GO:0022610 biological adhesion; GO:0048513 animal organ development; GO:0031589 cell-substrate adh…	GO:0016020 membrane; GO:0030425 dendrite; GO:0098796 membrane protein complex; GO:0071944 cell periphery; GO:0005737 cytoplasm; GO:0032991 macromolecular complex; GO:0031224 intrinsic component of membrane; GO:0044424 intracellular part; GO:0005887 integral component of plasma membrane; GO:0005623 cell; GO:0032589 neuron projection membrane; GO:0043228 non-membrane-bounded organelle; GO:0005856 c…		IPR006644;	Dystroglycan-type cadherin-like;
O43583	Density-regulated protein OS=Homo sapiens OX=9606 GN=DENR PE=1 SV=2	DENR	2.40083	7.03272e-09	Up	cytoplasm				GO:0044085 cellular component biogenesis; GO:0016043 cellular component organization; GO:0022613 ribonucleoprotein complex biogenesis; GO:0006518 peptide metabolic process; GO:0022618 ribonucleoprotein complex assembly; GO:0044267 cellular protein metabolic process; GO:0044699 single-organism process; GO:1903008 organelle disassembly; GO:0002188 translation reinitiation; GO:0009058 biosynthetic p…	GO:0070992 translation initiation complex; GO:0044464 cell part; GO:0005622 intracellular; GO:0005737 cytoplasm; GO:0032991 macromolecular complex; GO:0044424 intracellular part; GO:1990904 ribonucleoprotein complex; GO:0005623 cell; GO:0030529 intracellular ribonucleoprotein complex; GO:0044444 cytoplasmic part;	GO:0097159 organic cyclic compound binding; GO:1901363 heterocyclic compound binding; GO:0043022 ribosome binding; GO:0008135 translation factor activity, RNA binding; GO:0003729 mRNA binding; GO:0003723 RNA binding; GO:0005488 binding; GO:0003676 nucleic acid binding; GO:0044877 macromolecular complex binding; GO:0003743 translation initiation factor activity; GO:0005515 protein binding; GO:0043…	IPR001950;	SUI1 domain;	R	KOG3239	Density-regulated protein related to translation initiation factor 1 (eIF-1/SUI1)
O43592	Exportin-T OS=Homo sapiens OX=9606 GN=XPOT PE=1 SV=2	XPOT	5.3531	3.48456e-19	Up	cytoplasm	K14288	XPOT; exportin-T	hsa03013 RNA transport	GO:0050658 RNA transport; GO:0046907 intracellular transport; GO:0044699 single-organism process; GO:0051168 nuclear export; GO:0051169 nuclear transport; GO:0071528 tRNA re-export from nucleus; GO:0015031 protein transport; GO:0051236 establishment of RNA localization; GO:0051234 establishment of localization; GO:0071431 tRNA-containing ribonucleoprotein complex export from nucleus; GO:0051649 e…	GO:0043229 intracellular organelle; GO:0044446 intracellular organelle part; GO:0005737 cytoplasm; GO:0031981 nuclear lumen; GO:0044424 intracellular part; GO:0005623 cell; GO:0005829 cytosol; GO:0044422 organelle part; GO:0043231 intracellular membrane-bounded organelle; GO:0043226 organelle; GO:0031974 membrane-enclosed lumen; GO:0005654 nucleoplasm; GO:0005634 nucleus; GO:0070013 intracellular…	GO:0031267 small GTPase binding; GO:0003723 RNA binding; GO:0022892 substrate-specific transporter activity; GO:0005515 protein binding; GO:0015932 nucleobase-containing compound transmembrane transporter activity; GO:0022891 substrate-specific transmembrane transporter activity; GO:1901363 heterocyclic compound binding; GO:0097159 organic cyclic compound binding; GO:0000049 tRNA binding; GO:0017…	IPR001494; IPR013598; IPR011989; IPR016024;	Importin-beta, N-terminal domain; Exportin-1/Importin-beta-like; Armadillo-like helical; Armadillo-type fold;	YUJ	KOG2021	Nuclear mRNA export factor receptor LOS1/Exportin-t (importin beta superfamily)
O43598	2'-deoxynucleoside 5'-phosphate N-hydrolase 1 OS=Homo sapiens OX=9606 GN=DNPH1 PE=1 SV=1	DNPH1	2.94274	3.86816e-09	Up	cytoplasm	K22928			GO:0050794 regulation of cellular process; GO:0040008 regulation of growth; GO:0006725 cellular aromatic compound metabolic process; GO:0046434 organophosphate catabolic process; GO:0048869 cellular developmental process; GO:0009117 nucleotide metabolic process; GO:0044699 single-organism process; GO:0044237 cellular metabolic process; GO:0006796 phosphate-containing compound metabolic process; G…	GO:0043229 intracellular organelle; GO:0044421 extracellular region part; GO:0005737 cytoplasm; GO:0031982 vesicle; GO:0044424 intracellular part; GO:0005623 cell; GO:0005576 extracellular region; GO:0043226 organelle; GO:0070062 extracellular exosome; GO:0043231 intracellular membrane-bounded organelle; GO:0005634 nucleus; GO:0005622 intracellular; GO:0044464 cell part; GO:1903561 extracellular …	GO:0016763 transferase activity, transferring pentosyl groups; GO:0016799 hydrolase activity, hydrolyzing N-glycosyl compounds; GO:0042802 identical protein binding; GO:0003824 catalytic activity; GO:0042803 protein homodimerization activity; GO:0005488 binding; GO:0016798 hydrolase activity, acting on glycosyl bonds; GO:0046983 protein dimerization activity; GO:0070694 deoxyribonucleoside 5'-mon…
O43615	Mitochondrial import inner membrane translocase subunit TIM44 OS=Homo sapiens OX=9606 GN=TIMM44 PE=1 SV=2	TIMM44	1.58479	9.55765e-07	Up	mitochondria	K17804	TIM44; mitochondrial import inner membrane translocase subunit TIM44		GO:0046907 intracellular transport; GO:0016043 cellular component organization; GO:0072594 establishment of protein localization to organelle; GO:0017038 protein import; GO:0006839 mitochondrial transport; GO:0044699 single-organism process; GO:0015031 protein transport; GO:0051234 establishment of localization; GO:0006605 protein targeting; GO:0051649 establishment of localization in cell; GO:19…	GO:0005759 mitochondrial matrix; GO:0043229 intracellular organelle; GO:0016020 membrane; GO:0044429 mitochondrial part; GO:0031090 organelle membrane; GO:0031967 organelle envelope; GO:0005737 cytoplasm; GO:0044446 intracellular organelle part; GO:0044424 intracellular part; GO:0005623 cell; GO:0005739 mitochondrion; GO:0044422 organelle part; GO:0005740 mitochondrial envelope; GO:0031974 membra…	GO:0005524 ATP binding; GO:1901265 nucleoside phosphate binding; GO:0051087 chaperone binding; GO:0001882 nucleoside binding; GO:0043167 ion binding; GO:0005515 protein binding; GO:0000166 nucleotide binding; GO:0097159 organic cyclic compound binding; GO:1901363 heterocyclic compound binding; GO:0032549 ribonucleoside binding; GO:0097367 carbohydrate derivative binding; GO:0032553 ribonucleotide…	IPR007379; IPR032710;	Tim44-like domain; NTF2-like domain;	U	KOG2580	Mitochondrial import inner membrane translocase, subunit TIM44
O43660	Pleiotropic regulator 1 OS=Homo sapiens OX=9606 GN=PLRG1 PE=1 SV=1	PLRG1	1.87221	5.29165e-09	Up	nucleus	K12862	PLRG1, PRL1, PRP46; pleiotropic regulator 1	hsa03040 Spliceosome	GO:0050794 regulation of cellular process; GO:2000045 regulation of G1/S transition of mitotic cell cycle; GO:0007346 regulation of mitotic cell cycle; GO:0006725 cellular aromatic compound metabolic process; GO:0010564 regulation of cell cycle process; GO:0044237 cellular metabolic process; GO:1901989 positive regulation of cell cycle phase transition; GO:0071704 organic substance metabolic proc…	GO:0016020 membrane; GO:0080008 Cul4-RING E3 ubiquitin ligase complex; GO:0031090 organelle membrane; GO:0000974 Prp19 complex; GO:0032991 macromolecular complex; GO:0044424 intracellular part; GO:0016604 nuclear body; GO:0005623 cell; GO:0071011 precatalytic spliceosome; GO:0044422 organelle part; GO:0043228 non-membrane-bounded organelle; GO:0031974 membrane-enclosed lumen; GO:0031965 nuclear m…	GO:0005515 protein binding; GO:0005488 binding;	IPR017986; IPR015943;	WD40-repeat-containing domain; WD40/YVTN repeat-like-containing domain;	A	KOG0285	Pleiotropic regulator 1
O43665	Regulator of G-protein signaling 10 OS=Homo sapiens OX=9606 GN=RGS10 PE=1 SV=3	RGS10	1.56718	1.14972e-05	Up	nucleus	K16449	RGS; regulator of G-protein signaling		GO:0050794 regulation of cellular process; GO:0044700 single organism signaling; GO:0009968 negative regulation of signal transduction; GO:0023051 regulation of signaling; GO:1901700 response to oxygen-containing compound; GO:0044699 single-organism process; GO:0048519 negative regulation of biological process; GO:0048523 negative regulation of cellular process; GO:0050896 response to stimulus; G…	GO:0016020 membrane; GO:0030425 dendrite; GO:0071944 cell periphery; GO:0005737 cytoplasm; GO:0043025 neuronal cell body; GO:0044424 intracellular part; GO:0005623 cell; GO:0043197 dendritic spine; GO:0043679 axon terminus; GO:0044309 neuron spine; GO:0098793 presynapse; GO:0005622 intracellular; GO:0044464 cell part; GO:0043005 neuron projection; GO:0044306 neuron projection terminus; GO:0043227…	GO:0030234 enzyme regulator activity; GO:0060589 nucleoside-triphosphatase regulator activity; GO:0005488 binding; GO:0030695 GTPase regulator activity; GO:0005515 protein binding; GO:0001965 G-protein alpha-subunit binding; GO:0098772 molecular function regulator; GO:0008047 enzyme activator activity; GO:0005096 GTPase activator activity;	IPR016137; IPR024066;	RGS domain; RGS, subdomain 1;	T	KOG3589	G protein signaling regulators
O43670	BUB3-interacting and GLEBS motif-containing protein ZNF207 OS=Homo sapiens OX=9606 GN=ZNF207 PE=1 SV=1	ZNF207	1.51455	3.80945e-06	Up	nucleus				GO:0044085 cellular component biogenesis; GO:0065008 regulation of biological quality; GO:0031109 microtubule polymerization or depolymerization; GO:0007067 mitotic nuclear division; GO:0051129 negative regulation of cellular component organization; GO:0044699 single-organism process; GO:0030071 regulation of mitotic metaphase/anaphase transition; GO:0010564 regulation of cell cycle process; GO:1…	GO:0005874 microtubule; GO:0005737 cytoplasm; GO:0032991 macromolecular complex; GO:0099512 supramolecular fiber; GO:0044424 intracellular part; GO:0005623 cell; GO:0099080 supramolecular complex; GO:0000777 condensed chromosome kinetochore; GO:0044422 organelle part; GO:0044427 chromosomal part; GO:0043228 non-membrane-bounded organelle; GO:0000793 condensed chromosome; GO:0031974 membrane-enclo…	GO:0003677 DNA binding; GO:0003723 RNA binding; GO:0043167 ion binding; GO:0015631 tubulin binding; GO:0005515 protein binding; GO:0008201 heparin binding; GO:0008270 zinc ion binding; GO:1901681 sulfur compound binding; GO:0003700 transcription factor activity, sequence-specific DNA binding; GO:1901363 heterocyclic compound binding; GO:0097159 organic cyclic compound binding; GO:0097367 carbohyd…	IPR015880; IPR007087;	Zinc finger, C2H2-like; Zinc finger, C2H2;	R	KOG2893	Zn finger protein
O43684	Mitotic checkpoint protein BUB3 OS=Homo sapiens OX=9606 GN=BUB3 PE=1 SV=1	BUB3	2.23666	1.0607e-11	Up	nucleus	K02180	BUB3; cell cycle arrest protein BUB3	hsa04110 Cell cycle; hsa05166 Human T-cell leukemia virus 1 infection	GO:0032270 positive regulation of cellular protein metabolic process; GO:0022414 reproductive process; GO:0051443 positive regulation of ubiquitin-protein transferase activity; GO:0010564 regulation of cell cycle process; GO:0044237 cellular metabolic process; GO:1903364 positive regulation of cellular protein catabolic process; GO:0008152 metabolic process; GO:0031577 spindle checkpoint; GO:0008…	GO:0005737 cytoplasm; GO:0032991 macromolecular complex; GO:0044424 intracellular part; GO:0005623 cell; GO:0000777 condensed chromosome kinetochore; GO:0044422 organelle part; GO:0043228 non-membrane-bounded organelle; GO:0044427 chromosomal part; GO:0031974 membrane-enclosed lumen; GO:0000793 condensed chromosome; GO:0005654 nucleoplasm; GO:0070013 intracellular organelle lumen; GO:0005622 intr…	GO:0005515 protein binding; GO:0005488 binding;	IPR017986; IPR015943;	WD40-repeat-containing domain; WD40/YVTN repeat-like-containing domain;	D	KOG1036	Mitotic spindle checkpoint protein BUB3, WD repeat superfamily
O43708	Maleylacetoacetate isomerase OS=Homo sapiens OX=9606 GN=GSTZ1 PE=1 SV=3	GSTZ1	1.72709	0.00160232	Up	mitochondria	K01800	maiA, GSTZ1; maleylacetoacetate isomerase [EC:5.2.1.2]	hsa00350 Tyrosine metabolism; hsa01100 Metabolic pathways	GO:1902222 erythrose 4-phosphate/phosphoenolpyruvate family amino acid catabolic process; GO:1901606 alpha-amino acid catabolic process; GO:0006518 peptide metabolic process; GO:0006725 cellular aromatic compound metabolic process; GO:0044699 single-organism process; GO:0009058 biosynthetic process; GO:0050896 response to stimulus; GO:1901566 organonitrogen compound biosynthetic process; GO:00442…	GO:0043226 organelle; GO:0043231 intracellular membrane-bounded organelle; GO:0043229 intracellular organelle; GO:0044464 cell part; GO:0005622 intracellular; GO:0005737 cytoplasm; GO:0044424 intracellular part; GO:0043227 membrane-bounded organelle; GO:0005623 cell; GO:0005829 cytosol; GO:0005739 mitochondrion; GO:0044444 cytoplasmic part;	GO:0004602 glutathione peroxidase activity; GO:0046983 protein dimerization activity; GO:0016209 antioxidant activity; GO:0005515 protein binding; GO:0016491 oxidoreductase activity; GO:0004364 glutathione transferase activity; GO:0016853 isomerase activity; GO:0042802 identical protein binding; GO:0003824 catalytic activity; GO:0005488 binding; GO:0042803 protein homodimerization activity; GO:00…	IPR004046; IPR010987; IPR004045; IPR012336; IPR034333; IPR034330;	Glutathione S-transferase, C-terminal; Glutathione S-transferase, C-terminal-like; Glutathione S-transferase, N-terminal; Thioredoxin-like fold; Glutathione S-transferases, class Zeta , N-terminal; Glutathione S-transferases, class Zeta , C-terminal;	O	KOG0868	Glutathione S-transferase
O43719	HIV Tat-specific factor 1 OS=Homo sapiens OX=9606 GN=HTATSF1 PE=1 SV=1	HTATSF1	1.71834	7.35206e-05	Up	nucleus	K13093	HTATSF1; HIV Tat-specific factor 1		GO:0019079 viral genome replication; GO:0097659 nucleic acid-templated transcription; GO:0009058 biosynthetic process; GO:0044764 multi-organism cellular process; GO:0044237 cellular metabolic process; GO:2001141 regulation of RNA biosynthetic process; GO:0008152 metabolic process; GO:0032784 regulation of DNA-templated transcription, elongation; GO:0043170 macromolecule metabolic process; GO:004…	GO:0043229 intracellular organelle; GO:0005686 U2 snRNP; GO:0044446 intracellular organelle part; GO:0005684 U2-type spliceosomal complex; GO:0032991 macromolecular complex; GO:0031981 nuclear lumen; GO:0044424 intracellular part; GO:0005681 spliceosomal complex; GO:0005623 cell; GO:0044422 organelle part; GO:0097525 spliceosomal snRNP complex; GO:0043226 organelle; GO:0043231 intracellular membr…	GO:0097159 organic cyclic compound binding; GO:1901363 heterocyclic compound binding; GO:0003723 RNA binding; GO:1901265 nucleoside phosphate binding; GO:0005488 binding; GO:0003676 nucleic acid binding; GO:0000166 nucleotide binding; GO:0036094 small molecule binding;	IPR000504; IPR012677;	RNA recognition motif domain; Nucleotide-binding alpha-beta plait domain;	K	KOG1548	Transcription elongation factor TAT-SF1
O43747	AP-1 complex subunit gamma-1 OS=Homo sapiens OX=9606 GN=AP1G1 PE=1 SV=5	AP1G1	1.75957	1.03981e-10	Up	mitochondria	K12391	AP1G1; AP-1 complex subunit gamma-1	hsa04142 Lysosome; hsa05170 Human immunodeficiency virus 1 infection	GO:0060627 regulation of vesicle-mediated transport; GO:0002694 regulation of leukocyte activation; GO:0021700 developmental maturation; GO:0048869 cellular developmental process; GO:0044699 single-organism process; GO:0051046 regulation of secretion; GO:0051249 regulation of lymphocyte activation; GO:0031347 regulation of defense response; GO:0015031 protein transport; GO:0051234 establishment o…	GO:0016020 membrane; GO:0030119 AP-type membrane coat adaptor complex; GO:0031090 organelle membrane; GO:0045334 clathrin-coated endocytic vesicle; GO:0031410 cytoplasmic vesicle; GO:0098796 membrane protein complex; GO:0031982 vesicle; GO:0005737 cytoplasm; GO:0030669 clathrin-coated endocytic vesicle membrane; GO:0044433 cytoplasmic vesicle part; GO:0032991 macromolecular complex; GO:0032588 tr…	GO:0031267 small GTPase binding; GO:0008092 cytoskeletal protein binding; GO:0008565 protein transporter activity; GO:0030742 GTP-dependent protein binding; GO:0019894 kinesin binding; GO:0017016 Ras GTPase binding; GO:0005488 binding; GO:0022892 substrate-specific transporter activity; GO:0005515 protein binding; GO:0051020 GTPase binding; GO:0019899 enzyme binding; GO:0017137 Rab GTPase binding…	IPR008152; IPR011989; IPR016024; IPR008153; IPR002553; IPR013041;	Clathrin adaptor, alpha/beta/gamma-adaptin, appendage, Ig-like subdomain; Armadillo-like helical; Armadillo-type fold; Clathrin adaptor, gamma-adaptin, appendage; Clathrin/coatomer adaptor, adaptin-like, N-terminal; Coatomer/clathrin adaptor appendage, Ig-like subdomain;	U	KOG1062	Vesicle coat complex AP-1, gamma subunit
O43765	Small glutamine-rich tetratricopeptide repeat-containing protein alpha OS=Homo sapiens OX=9606 GN=SGTA PE=1 SV=1	SGTA	2.37881	3.85271e-12	Up	cytoplasm,nucleus	K16365	SGTA; small glutamine-rich tetratricopeptide repeat-containing protein alpha		GO:0032270 positive regulation of cellular protein metabolic process; GO:0032436 positive regulation of proteasomal ubiquitin-dependent protein catabolic process; GO:0031331 positive regulation of cellular catabolic process; GO:0044699 single-organism process; GO:0036503 ERAD pathway; GO:0044764 multi-organism cellular process; GO:1905897 regulation of response to endoplasmic reticulum stress; GO…	GO:0043226 organelle; GO:0043231 intracellular membrane-bounded organelle; GO:0043229 intracellular organelle; GO:0016020 membrane; GO:0005634 nucleus; GO:0044464 cell part; GO:0005622 intracellular; GO:0005737 cytoplasm; GO:0044424 intracellular part; GO:0005829 cytosol; GO:0043227 membrane-bounded organelle; GO:0005623 cell; GO:0044444 cytoplasmic part;	GO:1904288 BAT3 complex binding; GO:0005515 protein binding; GO:0043621 protein self-association; GO:0005488 binding; GO:0032403 protein complex binding; GO:0044877 macromolecular complex binding;	IPR011990; IPR032374; IPR013026;	Tetratricopeptide-like helical domain; SGTA, homodimerisation domain; Tetratricopeptide repeat-containing domain;	R	KOG0553	TPR repeat-containing protein
O43776	Asparagine--tRNA ligase, cytoplasmic OS=Homo sapiens OX=9606 GN=NARS PE=1 SV=1	NARS	3.42622	4.20468e-16	Up	cytoplasm	K01893	NARS, asnS; asparaginyl-tRNA synthetase [EC:6.1.1.22]	hsa00970 Aminoacyl-tRNA biosynthesis	GO:0006518 peptide metabolic process; GO:0006725 cellular aromatic compound metabolic process; GO:0044267 cellular protein metabolic process; GO:0044699 single-organism process; GO:0009058 biosynthetic process; GO:0006421 asparaginyl-tRNA aminoacylation; GO:1901566 organonitrogen compound biosynthetic process; GO:0043039 tRNA aminoacylation; GO:0044237 cellular metabolic process; GO:0071704 organ…	GO:0043229 intracellular organelle; GO:0044421 extracellular region part; GO:0005737 cytoplasm; GO:0031982 vesicle; GO:0044424 intracellular part; GO:0005829 cytosol; GO:0005623 cell; GO:0005576 extracellular region; GO:0005739 mitochondrion; GO:0043231 intracellular membrane-bounded organelle; GO:0043226 organelle; GO:0070062 extracellular exosome; GO:0005622 intracellular; GO:0044464 cell part;…	GO:0016876 ligase activity, forming aminoacyl-tRNA and related compounds; GO:0005524 ATP binding; GO:1901265 nucleoside phosphate binding; GO:0016875 ligase activity, forming carbon-oxygen bonds; GO:0016874 ligase activity; GO:0001882 nucleoside binding; GO:0043167 ion binding; GO:0000166 nucleotide binding; GO:0097159 organic cyclic compound binding; GO:1901363 heterocyclic compound binding; GO:…	IPR004364; IPR012340; IPR004365; IPR006195;	Aminoacyl-tRNA synthetase, class II (D/K/N); Nucleic acid-binding, OB-fold; OB-fold nucleic acid binding domain, AA-tRNA synthetase-type; Aminoacyl-tRNA synthetase, class II;	J	KOG0555	Asparaginyl-tRNA synthetase
O43795	Unconventional myosin-Ib OS=Homo sapiens OX=9606 GN=MYO1B PE=1 SV=3	MYO1B	0.476323	1.09911e-08	Down	cytoplasm	K10356	MYO1; myosin I		GO:0044085 cellular component biogenesis; GO:0030048 actin filament-based movement; GO:0016043 cellular component organization; GO:0016192 vesicle-mediated transport; GO:0044763 single-organism cellular process; GO:0048193 Golgi vesicle transport; GO:0007015 actin filament organization; GO:0044699 single-organism process; GO:0051017 actin filament bundle assembly; GO:0051234 establishment of loca…	GO:0016020 membrane; GO:0044421 extracellular region part; GO:0098862 cluster of actin-based cell projections; GO:0005903 brush border; GO:0031410 cytoplasmic vesicle; GO:0031090 organelle membrane; GO:0071944 cell periphery; GO:0005737 cytoplasm; GO:0031982 vesicle; GO:0044433 cytoplasmic vesicle part; GO:0032991 macromolecular complex; GO:0099512 supramolecular fiber; GO:0044424 intracellular p…	GO:0051015 actin filament binding; GO:0003774 motor activity; GO:1901265 nucleoside phosphate binding; GO:0016817 hydrolase activity, acting on acid anhydrides; GO:0016787 hydrolase activity; GO:0005515 protein binding; GO:0016887 ATPase activity; GO:1902936 phosphatidylinositol bisphosphate binding; GO:0097159 organic cyclic compound binding; GO:1901363 heterocyclic compound binding; GO:0016462 …	IPR010926; IPR027417; IPR001609;	Class I myosin tail homology domain; P-loop containing nucleoside triphosphate hydrolase; Myosin head, motor domain;	Z	KOG0164	Myosin class I heavy chain
O43818	U3 small nucleolar RNA-interacting protein 2 OS=Homo sapiens OX=9606 GN=RRP9 PE=1 SV=1	RRP9	2.56341	7.12325e-12	Up	nucleus	K14793	RRP9; ribosomal RNA-processing protein 9		GO:0016072 rRNA metabolic process; GO:0006396 RNA processing; GO:0034470 ncRNA processing; GO:0044085 cellular component biogenesis; GO:0022613 ribonucleoprotein complex biogenesis; GO:0006725 cellular aromatic compound metabolic process; GO:0006807 nitrogen compound metabolic process; GO:0042254 ribosome biogenesis; GO:1901360 organic cyclic compound metabolic process; GO:0044238 primary metabol…	GO:0043229 intracellular organelle; GO:0043232 intracellular non-membrane-bounded organelle; GO:0044446 intracellular organelle part; GO:0032991 macromolecular complex; GO:0031981 nuclear lumen; GO:0044452 nucleolar part; GO:0044424 intracellular part; GO:0005730 nucleolus; GO:0005623 cell; GO:0044422 organelle part; GO:0030684 preribosome; GO:0043228 non-membrane-bounded organelle; GO:0043226 or…	GO:0097159 organic cyclic compound binding; GO:1901363 heterocyclic compound binding; GO:0003723 RNA binding; GO:0005515 protein binding; GO:0005488 binding; GO:0003676 nucleic acid binding;	IPR017986; IPR015943;	WD40-repeat-containing domain; WD40/YVTN repeat-like-containing domain;	A	KOG0299	U3 snoRNP-associated protein (contains WD40 repeats)
O43823	A-kinase anchor protein 8 OS=Homo sapiens OX=9606 GN=AKAP8 PE=1 SV=1	AKAP8	1.86385	0.000795092	Up	nucleus	K16525	AKAP8; A-kinase anchor protein 8		GO:0044700 single organism signaling; GO:0032270 positive regulation of cellular protein metabolic process; GO:0032680 regulation of tumor necrosis factor production; GO:0097659 nucleic acid-templated transcription; GO:0044237 cellular metabolic process; GO:0015031 protein transport; GO:0009607 response to biotic stimulus; GO:1905269 positive regulation of chromatin organization; GO:0033127 regul…	GO:0016020 membrane; GO:0005737 cytoplasm; GO:0044424 intracellular part; GO:0005623 cell; GO:0044422 organelle part; GO:0043228 non-membrane-bounded organelle; GO:0031974 membrane-enclosed lumen; GO:0000793 condensed chromosome; GO:0005654 nucleoplasm; GO:0070013 intracellular organelle lumen; GO:0005622 intracellular; GO:0044464 cell part; GO:0005694 chromosome; GO:0001939 female pronucleus; GO…	GO:0051018 protein kinase A binding; GO:0003723 RNA binding; GO:0003677 DNA binding; GO:0034237 protein kinase A regulatory subunit binding; GO:0003690 double-stranded DNA binding; GO:0043167 ion binding; GO:0005515 protein binding; GO:0008270 zinc ion binding; GO:1901363 heterocyclic compound binding; GO:0097159 organic cyclic compound binding; GO:0042826 histone deacetylase binding; GO:0046914 …
O43847	Nardilysin OS=Homo sapiens OX=9606 GN=NRDC PE=1 SV=3	NRDC	10.3198	4.54442e-21	Up	mitochondria	K01411	NRD1; nardilysin [EC:3.4.24.61]		GO:0050794 regulation of cellular process; GO:0007528 neuromuscular junction development; GO:0016477 cell migration; GO:0016043 cellular component organization; GO:0032270 positive regulation of cellular protein metabolic process; GO:0051674 localization of cell; GO:0060255 regulation of macromolecule metabolic process; GO:0031331 positive regulation of cellular catabolic process; GO:0044699 sing…	GO:0044464 cell part; GO:0005622 intracellular; GO:0005737 cytoplasm; GO:0009986 cell surface; GO:0044424 intracellular part; GO:0005829 cytosol; GO:0005623 cell; GO:0044444 cytoplasmic part;	GO:0004175 endopeptidase activity; GO:0004222 metalloendopeptidase activity; GO:0008233 peptidase activity; GO:0048408 epidermal growth factor binding; GO:0003824 catalytic activity; GO:0019838 growth factor binding; GO:0042562 hormone binding; GO:0005488 binding; GO:0043167 ion binding; GO:0046872 metal ion binding; GO:0043169 cation binding; GO:0070011 peptidase activity, acting on L-amino acid…	IPR007863; IPR032632; IPR011765; IPR011249; IPR011237;	Peptidase M16, C-terminal; Peptidase M16, middle/third domain; Peptidase M16, N-terminal; Metalloenzyme, LuxS/M16 peptidase-like; Peptidase M16 domain;	O	KOG0959	N-arginine dibasic convertase NRD1 and related Zn2+-dependent endopeptidases, insulinase superfamily
O43852	Calumenin OS=Homo sapiens OX=9606 GN=CALU PE=1 SV=2	CALU	1.63276	0.0286731	Up	extracellular					GO:0016020 membrane; GO:0042175 nuclear outer membrane-endoplasmic reticulum membrane network; GO:0005783 endoplasmic reticulum; GO:0031410 cytoplasmic vesicle; GO:0031982 vesicle; GO:0005737 cytoplasm; GO:0044424 intracellular part; GO:0033018 sarcoplasmic reticulum lumen; GO:0016528 sarcoplasm; GO:0005623 cell; GO:0044422 organelle part; GO:0048770 pigment granule; GO:0031974 membrane-enclosed …	GO:0046872 metal ion binding; GO:0043169 cation binding; GO:0005515 protein binding; GO:0005509 calcium ion binding; GO:0005488 binding; GO:0043167 ion binding;	IPR002048; IPR011992;	EF-hand domain; EF-hand domain pair;	TU	KOG4223	Reticulocalbin, calumenin, DNA supercoiling factor, and related Ca2+-binding proteins of the CREC family (EF-Hand protein superfamily)
O43865	S-adenosylhomocysteine hydrolase-like protein 1 OS=Homo sapiens OX=9606 GN=AHCYL1 PE=1 SV=2	AHCYL1	1.84613	1.44373e-06	Up	cytoplasm	K01251	E3.3.1.1, ahcY; adenosylhomocysteinase [EC:3.3.1.1]	hsa00270 Cysteine and methionine metabolism; hsa01100 Metabolic pathways	GO:0044700 single organism signaling; GO:0009116 nucleoside metabolic process; GO:1904385 cellular response to angiotensin; GO:0051169 nuclear transport; GO:0044237 cellular metabolic process; GO:0015031 protein transport; GO:0042044 fluid transport; GO:0008152 metabolic process; GO:0046130 purine ribonucleoside catabolic process; GO:0032879 regulation of localization; GO:0031440 regulation of mR…	GO:0016020 membrane; GO:0042175 nuclear outer membrane-endoplasmic reticulum membrane network; GO:0044421 extracellular region part; GO:0005783 endoplasmic reticulum; GO:0016324 apical plasma membrane; GO:0071944 cell periphery; GO:0031982 vesicle; GO:0005737 cytoplasm; GO:0044424 intracellular part; GO:0005623 cell; GO:0044422 organelle part; GO:0070062 extracellular exosome; GO:0098590 plasma m…	GO:0003723 RNA binding; GO:0016801 hydrolase activity, acting on ether bonds; GO:1901265 nucleoside phosphate binding; GO:0016787 hydrolase activity; GO:0005515 protein binding; GO:0000166 nucleotide binding; GO:0048037 cofactor binding; GO:1901363 heterocyclic compound binding; GO:0097159 organic cyclic compound binding; GO:0004013 adenosylhomocysteinase activity; GO:0042802 identical protein bi…	IPR016040; IPR015878;	NAD(P)-binding domain; S-adenosyl-L-homocysteine hydrolase, NAD binding domain;	H	KOG1370	S-adenosylhomocysteine hydrolase
O43913	Origin recognition complex subunit 5 OS=Homo sapiens OX=9606 GN=ORC5 PE=1 SV=1	ORC5	2.16729	9.84868e-07	Up	cytoskeleton	K02607	ORC5; origin recognition complex subunit 5	hsa04110 Cell cycle	GO:0006260 DNA replication; GO:0006725 cellular aromatic compound metabolic process; GO:0006259 DNA metabolic process; GO:0044699 single-organism process; GO:0009058 biosynthetic process; GO:1903047 mitotic cell cycle process; GO:0044237 cellular metabolic process; GO:0071704 organic substance metabolic process; GO:0008152 metabolic process; GO:0006270 DNA replication initiation; GO:0046483 heter…	GO:0000784 nuclear chromosome, telomeric region; GO:0000781 chromosome, telomeric region; GO:0005737 cytoplasm; GO:0032991 macromolecular complex; GO:0044424 intracellular part; GO:0005623 cell; GO:0044422 organelle part; GO:0044427 chromosomal part; GO:0043228 non-membrane-bounded organelle; GO:0031974 membrane-enclosed lumen; GO:0005654 nucleoplasm; GO:0070013 intracellular organelle lumen; GO:…	GO:0003688 DNA replication origin binding; GO:0003677 DNA binding; GO:0005524 ATP binding; GO:1901265 nucleoside phosphate binding; GO:0003690 double-stranded DNA binding; GO:0001882 nucleoside binding; GO:0043167 ion binding; GO:1990837 sequence-specific double-stranded DNA binding; GO:0005515 protein binding; GO:0000166 nucleotide binding; GO:0043565 sequence-specific DNA binding; GO:1901363 he…	IPR027417;	P-loop containing nucleoside triphosphate hydrolase;	L	KOG2543	Origin recognition complex, subunit 5
O60218	Aldo-keto reductase family 1 member B10 OS=Homo sapiens OX=9606 GN=AKR1B10 PE=1 SV=2	AKR1B10	168.722	6.03078e-08	Up	cytoplasm	K00011	AKR1B; aldehyde reductase [EC:1.1.1.21]	hsa00040 Pentose and glucuronate interconversions; hsa00051 Fructose and mannose metabolism; hsa00052 Galactose metabolism; hsa00561 Glycerolipid metabolism; hsa00790 Folate biosynthesis; hsa01100 Metabolic pathways	GO:0044707 single-multicellular organism process; GO:0007586 digestion; GO:1901615 organic hydroxy compound metabolic process; GO:0006725 cellular aromatic compound metabolic process; GO:0006066 alcohol metabolic process; GO:0016095 polyprenol catabolic process; GO:0097164 ammonium ion metabolic process; GO:0044699 single-organism process; GO:0044255 cellular lipid metabolic process; GO:0016107 s…	GO:0043229 intracellular organelle; GO:0044421 extracellular region part; GO:0031982 vesicle; GO:0005737 cytoplasm; GO:0044424 intracellular part; GO:0005829 cytosol; GO:0005623 cell; GO:0005576 extracellular region; GO:0043231 intracellular membrane-bounded organelle; GO:0043226 organelle; GO:0070062 extracellular exosome; GO:0005622 intracellular; GO:0044464 cell part; GO:0005764 lysosome; GO:1…	GO:0016614 oxidoreductase activity, acting on CH-OH group of donors; GO:0016620 oxidoreductase activity, acting on the aldehyde or oxo group of donors, NAD or NADP as acceptor; GO:0016616 oxidoreductase activity, acting on the CH-OH group of donors, NAD or NADP as acceptor; GO:0003824 catalytic activity; GO:0005488 binding; GO:0016903 oxidoreductase activity, acting on the aldehyde or oxo group o…	IPR023210;	NADP-dependent oxidoreductase domain;	R	KOG1577	Aldo/keto reductase family proteins
O60231	Pre-mRNA-splicing factor ATP-dependent RNA helicase DHX16 OS=Homo sapiens OX=9606 GN=DHX16 PE=1 SV=2	DHX16	4.25307	2.18217e-13	Up	nucleus	K12813	DHX16; pre-mRNA-splicing factor ATP-dependent RNA helicase DHX16 [EC:3.6.4.13]	hsa03040 Spliceosome	GO:0006396 RNA processing; GO:0006725 cellular aromatic compound metabolic process; GO:1901360 organic cyclic compound metabolic process; GO:0006807 nitrogen compound metabolic process; GO:0044238 primary metabolic process; GO:0044237 cellular metabolic process; GO:0071704 organic substance metabolic process; GO:0006397 mRNA processing; GO:0016070 RNA metabolic process; GO:0000398 mRNA splicing, …	GO:0043229 intracellular organelle; GO:0044446 intracellular organelle part; GO:0005737 cytoplasm; GO:0031981 nuclear lumen; GO:0032991 macromolecular complex; GO:0044424 intracellular part; GO:0005681 spliceosomal complex; GO:0005623 cell; GO:0044422 organelle part; GO:0031974 membrane-enclosed lumen; GO:0043226 organelle; GO:0043231 intracellular membrane-bounded organelle; GO:0005654 nucleopla…	GO:1901265 nucleoside phosphate binding; GO:0008026 ATP-dependent helicase activity; GO:0016817 hydrolase activity, acting on acid anhydrides; GO:0005515 protein binding; GO:0016787 hydrolase activity; GO:0016887 ATPase activity; GO:1901363 heterocyclic compound binding; GO:0097159 organic cyclic compound binding; GO:0016462 pyrophosphatase activity; GO:0003824 catalytic activity; GO:0032553 ribo…	IPR007502; IPR011545; IPR011709; IPR027417; IPR014001; IPR001650;	Helicase-associated domain; DEAD/DEAH box helicase domain; Domain of unknown function DUF1605; P-loop containing nucleoside triphosphate hydrolase; Helicase superfamily 1/2, ATP-binding domain; Helicase, C-terminal;	A	KOG0925	mRNA splicing factor ATP-dependent RNA helicase
O60232	Sjoegren syndrome/scleroderma autoantigen 1 OS=Homo sapiens OX=9606 GN=SSSCA1 PE=1 SV=1	SSSCA1	2.07879	1.66733e-07	Up	extracellular				GO:0016043 cellular component organization; GO:0000278 mitotic cell cycle; GO:0006996 organelle organization; GO:0007067 mitotic nuclear division; GO:0048285 organelle fission; GO:0044763 single-organism cellular process; GO:0000280 nuclear division; GO:0044699 single-organism process; GO:0022402 cell cycle process; GO:0051301 cell division; GO:1903047 mitotic cell cycle process; GO:0009987 cellu…		GO:0005515 protein binding; GO:0042802 identical protein binding; GO:0005488 binding;			DV	KOG4537	Zn-ribbon-containing protein implicated in mitosis
O60244	Mediator of RNA polymerase II transcription subunit 14 OS=Homo sapiens OX=9606 GN=MED14 PE=1 SV=2	MED14	1.51298	0.0031674	Up	nucleus	K15156	MED14, RGR1; mediator of RNA polymerase II transcription subunit 14	hsa04919 Thyroid hormone signaling pathway	GO:0044700 single organism signaling; GO:0097659 nucleic acid-templated transcription; GO:0009891 positive regulation of biosynthetic process; GO:0044699 single-organism process; GO:0009058 biosynthetic process; GO:0044237 cellular metabolic process; GO:0071383 cellular response to steroid hormone stimulus; GO:2001141 regulation of RNA biosynthetic process; GO:0008152 metabolic process; GO:000716…	GO:0043229 intracellular organelle; GO:0016020 membrane; GO:0000428 DNA-directed RNA polymerase complex; GO:0055029 nuclear DNA-directed RNA polymerase complex; GO:0061695 transferase complex, transferring phosphorus-containing groups; GO:0044446 intracellular organelle part; GO:0030880 RNA polymerase complex; GO:0070847 core mediator complex; GO:0031981 nuclear lumen; GO:0032991 macromolecular c…	GO:0042809 vitamin D receptor binding; GO:0005102 receptor binding; GO:0005515 protein binding; GO:0051427 hormone receptor binding; GO:0003712 transcription cofactor activity; GO:0060089 molecular transducer activity; GO:0001076 transcription factor activity, RNA polymerase II transcription factor binding; GO:0001104 RNA polymerase II transcription cofactor activity; GO:0004872 receptor activity…			K	KOG1875	Thyroid hormone receptor-associated coactivator complex component (TRAP170)
O60262	Guanine nucleotide-binding protein G(I)/G(S)/G(O) subunit gamma-7 OS=Homo sapiens OX=9606 GN=GNG7 PE=1 SV=1	GNG7	0.242691	1.43903e-13	Down	cytoplasm	K04543	GNG7; guanine nucleotide-binding protein G(I)/G(S)/G(O) subunit gamma-7	hsa04014 Ras signaling pathway; hsa04062 Chemokine signaling pathway; hsa04151 PI3K-Akt signaling pathway; hsa04371 Apelin signaling pathway; hsa04713 Circadian entrainment; hsa04723 Retrograde endocannabinoid signaling; hsa04724 Glutamatergic synapse; hsa04725 Cholinergic synapse; hsa04726 Serotonergic synapse; hsa04727 GABAergic synapse; hsa04728 Dopaminergic synapse; hsa04740 Olfactory transdu…	GO:0050794 regulation of cellular process; GO:0044700 single organism signaling; GO:0023051 regulation of signaling; GO:0071310 cellular response to organic substance; GO:1901700 response to oxygen-containing compound; GO:0044699 single-organism process; GO:0050896 response to stimulus; GO:0071377 cellular response to glucagon stimulus; GO:0007165 signal transduction; GO:0010646 regulation of cel…	GO:0016020 membrane; GO:1905360 GTPase complex; GO:0044421 extracellular region part; GO:0019898 extrinsic component of membrane; GO:0071944 cell periphery; GO:0098796 membrane protein complex; GO:0098797 plasma membrane protein complex; GO:0031982 vesicle; GO:0019897 extrinsic component of plasma membrane; GO:0032991 macromolecular complex; GO:0044424 intracellular part; GO:0005623 cell; GO:0031…	GO:0004871 signal transducer activity;	IPR015898;	G-protein gamma-like domain;	T	KOG4119	G protein gamma subunit
O60287	Nucleolar pre-ribosomal-associated protein 1 OS=Homo sapiens OX=9606 GN=URB1 PE=1 SV=4	URB1	2.71503	0.000128204	Up	plasma membrane	K14861	URB1; nucleolar pre-ribosomal-associated protein 1			GO:0043229 intracellular organelle; GO:0043232 intracellular non-membrane-bounded organelle; GO:0044446 intracellular organelle part; GO:0031981 nuclear lumen; GO:0044452 nucleolar part; GO:0044424 intracellular part; GO:0005730 nucleolus; GO:0005623 cell; GO:0001650 fibrillar center; GO:0044422 organelle part; GO:0043228 non-membrane-bounded organelle; GO:0043231 intracellular membrane-bounded o…	GO:0097159 organic cyclic compound binding; GO:1901363 heterocyclic compound binding; GO:0003723 RNA binding; GO:0005488 binding; GO:0003676 nucleic acid binding;	IPR032436; IPR021714; IPR016024;	Nucleolar pre-ribosomal-associated protein 1, C-terminal domain; Nucleolar pre-ribosomal-associated protein 1, N-terminal; Armadillo-type fold;	S	KOG1791	Uncharacterized conserved protein
O60291	E3 ubiquitin-protein ligase MGRN1 OS=Homo sapiens OX=9606 GN=MGRN1 PE=1 SV=2	MGRN1	1.52423	5.14918e-06	Up	nucleus	K10604	MGRN1; E3 ubiquitin-protein ligase MGRN1 [EC:2.3.2.27]	hsa04120 Ubiquitin mediated proteolysis	GO:0050794 regulation of cellular process; GO:0046907 intracellular transport; GO:0043949 regulation of cAMP-mediated signaling; GO:0009968 negative regulation of signal transduction; GO:0023051 regulation of signaling; GO:0044267 cellular protein metabolic process; GO:0048519 negative regulation of biological process; GO:0048523 negative regulation of cellular process; GO:0044237 cellular metabo…	GO:0097708 intracellular vesicle; GO:0043229 intracellular organelle; GO:0016020 membrane; GO:0044421 extracellular region part; GO:0031410 cytoplasmic vesicle; GO:0071944 cell periphery; GO:0031982 vesicle; GO:0005737 cytoplasm; GO:0012505 endomembrane system; GO:0044424 intracellular part; GO:0005623 cell; GO:0005829 cytosol; GO:0005576 extracellular region; GO:0005886 plasma membrane; GO:00057…	GO:0061630 ubiquitin protein ligase activity; GO:0019787 ubiquitin-like protein transferase activity; GO:0046914 transition metal ion binding; GO:0003824 catalytic activity; GO:0005488 binding; GO:0004842 ubiquitin-protein transferase activity; GO:0043167 ion binding; GO:0046872 metal ion binding; GO:0043169 cation binding; GO:0005515 protein binding; GO:0061659 ubiquitin-like protein ligase acti…	IPR001841; IPR013083;	Zinc finger, RING-type; Zinc finger, RING/FYVE/PHD-type;	O	KOG4265	Predicted E3 ubiquitin ligase
O60306	RNA helicase aquarius OS=Homo sapiens OX=9606 GN=AQR PE=1 SV=4	AQR	2.20129	4.66544e-09	Up	cytoplasm	K12874	AQR; intron-binding protein aquarius	hsa03040 Spliceosome	GO:0033554 cellular response to stress; GO:0006283 transcription-coupled nucleotide-excision repair; GO:0006725 cellular aromatic compound metabolic process; GO:0006259 DNA metabolic process; GO:0006289 nucleotide-excision repair; GO:0050896 response to stimulus; GO:0044237 cellular metabolic process; GO:0071704 organic substance metabolic process; GO:0000398 mRNA splicing, via spliceosome; GO:00…	GO:0043229 intracellular organelle; GO:0016020 membrane; GO:0044446 intracellular organelle part; GO:0032991 macromolecular complex; GO:0031981 nuclear lumen; GO:0044424 intracellular part; GO:0005681 spliceosomal complex; GO:0005623 cell; GO:0044422 organelle part; GO:0043226 organelle; GO:0043231 intracellular membrane-bounded organelle; GO:0031974 membrane-enclosed lumen; GO:1902494 catalytic …	GO:0097159 organic cyclic compound binding; GO:1901363 heterocyclic compound binding; GO:0003723 RNA binding; GO:0005515 protein binding; GO:0005488 binding; GO:0003676 nucleic acid binding;	IPR032174; IPR027417;	Intron-binding protein aquarius, N-terminal; P-loop containing nucleoside triphosphate hydrolase;	L	KOG1806	DEAD box containing helicases
O60313	Dynamin-like 120 kDa protein, mitochondrial OS=Homo sapiens OX=9606 GN=OPA1 PE=1 SV=3	OPA1	1.61764	4.59742e-05	Up	mitochondria	K17079	OPA1; optic atrophy protein 1 [EC:3.6.5.5]		GO:0044085 cellular component biogenesis; GO:0010941 regulation of cell death; GO:0007601 visual perception; GO:0090201 negative regulation of release of cytochrome c from mitochondria; GO:0032989 cellular component morphogenesis; GO:1905897 regulation of response to endoplasmic reticulum stress; GO:0010821 regulation of mitochondrion organization; GO:0050877 neurological system process; GO:00106…	GO:0016020 membrane; GO:0030425 dendrite; GO:0019867 outer membrane; GO:0019898 extrinsic component of membrane; GO:0031090 organelle membrane; GO:0099568 cytoplasmic region; GO:0005737 cytoplasm; GO:0032838 cell projection cytoplasm; GO:0031224 intrinsic component of membrane; GO:0044424 intracellular part; GO:0044455 mitochondrial membrane part; GO:0005623 cell; GO:0044422 organelle part; GO:00…	GO:1901265 nucleoside phosphate binding; GO:0016817 hydrolase activity, acting on acid anhydrides; GO:0016787 hydrolase activity; GO:0005515 protein binding; GO:1901363 heterocyclic compound binding; GO:0097159 organic cyclic compound binding; GO:0008092 cytoskeletal protein binding; GO:0016462 pyrophosphatase activity; GO:0032553 ribonucleotide binding; GO:0003824 catalytic activity; GO:0005488 …	IPR030381; IPR001401; IPR027417;	Dynamin-type guanine nucleotide-binding (G) domain; Dynamin, GTPase domain; P-loop containing nucleoside triphosphate hydrolase;	R	KOG0447	Dynamin-like GTP binding protein
O60318	Germinal-center associated nuclear protein OS=Homo sapiens OX=9606 GN=MCM3AP PE=1 SV=2	MCM3AP	1.53044	1.78542e-05	Up	nucleus				GO:0050658 RNA transport; GO:0046907 intracellular transport; GO:0072594 establishment of protein localization to organelle; GO:0006260 DNA replication; GO:0006725 cellular aromatic compound metabolic process; GO:0017038 protein import; GO:0006259 DNA metabolic process; GO:1902593 single-organism nuclear import; GO:0051028 mRNA transport; GO:0044699 single-organism process; GO:0051169 nuclear tra…	GO:0016020 membrane; GO:0043229 intracellular organelle; GO:0005643 nuclear pore; GO:0031090 organelle membrane; GO:0005635 nuclear envelope; GO:0005737 cytoplasm; GO:0044446 intracellular organelle part; GO:0031967 organelle envelope; GO:0031981 nuclear lumen; GO:0012505 endomembrane system; GO:0032991 macromolecular complex; GO:0044424 intracellular part; GO:0005829 cytosol; GO:0005623 cell; GO…	GO:0097159 organic cyclic compound binding; GO:1901363 heterocyclic compound binding; GO:0003677 DNA binding; GO:0016746 transferase activity, transferring acyl groups; GO:0003824 catalytic activity; GO:0005488 binding; GO:0003676 nucleic acid binding; GO:0016740 transferase activity;	IPR031907; IPR031910; IPR000504; IPR034265; IPR031908;	Germinal-centre associated nuclear protein, MCM3AP domain; Germinal-centre associated nuclear protein, CID domain; RNA recognition motif domain; MCM3AP, RNA recognition motif; Germinal-centre associated nuclear protein, nucleoporin homology domain;	UD	KOG1860	Nuclear protein export factor
O60341	Lysine-specific histone demethylase 1A OS=Homo sapiens OX=9606 GN=KDM1A PE=1 SV=2	KDM1A	1.75978	9.71734e-06	Up	extracellular	K11450	KDM1A, AOF2, LSD1; lysine-specific histone demethylase 1A [EC:1.-.-.-]	hsa04714 Thermogenesis	GO:0021700 developmental maturation; GO:0010941 regulation of cell death; GO:0048732 gland development; GO:0043009 chordate embryonic development; GO:0016577 histone demethylation; GO:0009891 positive regulation of biosynthetic process; GO:0046683 response to organophosphorus; GO:0032091 negative regulation of protein binding; GO:0044237 cellular metabolic process; GO:1905269 positive regulation …	GO:0000784 nuclear chromosome, telomeric region; GO:0000781 chromosome, telomeric region; GO:0032991 macromolecular complex; GO:0044424 intracellular part; GO:0005623 cell; GO:0044422 organelle part; GO:0044427 chromosomal part; GO:0043228 non-membrane-bounded organelle; GO:0031974 membrane-enclosed lumen; GO:0005654 nucleoplasm; GO:0070013 intracellular organelle lumen; GO:0044454 nuclear chromo…	GO:0032453 histone demethylase activity (H3-K4 specific); GO:1901265 nucleoside phosphate binding; GO:0050660 flavin adenine dinucleotide binding; GO:0005102 receptor binding; GO:0042162 telomeric DNA binding; GO:0016787 hydrolase activity; GO:0050681 androgen receptor binding; GO:0005515 protein binding; GO:0003682 chromatin binding; GO:0051427 hormone receptor binding; GO:0003700 transcription …	IPR002937; IPR011991; IPR009057; IPR007526; IPR023753;	Amine oxidase; Winged helix-turn-helix DNA-binding domain; Homeobox domain-like; SWIRM domain; FAD/NAD(P)-binding domain;	H	KOG0685	Flavin-containing amine oxidase
O60343	TBC1 domain family member 4 OS=Homo sapiens OX=9606 GN=TBC1D4 PE=1 SV=2	TBC1D4	2.32194	2.71794e-06	Up	nucleus	K17902	TBC1D4, AS160; TBC1 domain family member 4	hsa04919 Thyroid hormone signaling pathway; hsa04931 Insulin resistance	GO:0060627 regulation of vesicle-mediated transport; GO:0051129 negative regulation of cellular component organization; GO:0031338 regulation of vesicle fusion; GO:0015031 protein transport; GO:0051234 establishment of localization; GO:0051649 establishment of localization in cell; GO:0031339 negative regulation of vesicle fusion; GO:1901653 cellular response to peptide; GO:0032879 regulation of …	GO:0016020 membrane; GO:0043229 intracellular organelle; GO:0097708 intracellular vesicle; GO:0044421 extracellular region part; GO:0031090 organelle membrane; GO:0031410 cytoplasmic vesicle; GO:0044446 intracellular organelle part; GO:0005737 cytoplasm; GO:0031982 vesicle; GO:0044433 cytoplasmic vesicle part; GO:0012506 vesicle membrane; GO:0012505 endomembrane system; GO:0044424 intracellular p…	GO:0031267 small GTPase binding; GO:0030234 enzyme regulator activity; GO:0017016 Ras GTPase binding; GO:0060589 nucleoside-triphosphatase regulator activity; GO:0005488 binding; GO:0030695 GTPase regulator activity; GO:0005515 protein binding; GO:0098772 molecular function regulator; GO:0051020 GTPase binding; GO:0008047 enzyme activator activity; GO:0019899 enzyme binding; GO:0017137 Rab GTPase…	IPR011993; IPR021785; IPR000195; IPR006020;	PH domain-like; Domain of unknown function DUF3350; Rab-GTPase-TBC domain; PTB/PI domain;	R	KOG4436	Predicted GTPase activator NB4S/EVI5 (contains TBC domain)/Calmodulin-binding protein Pollux (contains PTB and TBC domains)
O60353	Frizzled-6 OS=Homo sapiens OX=9606 GN=FZD6 PE=1 SV=2	FZD6	1.91507	9.30199e-07	Up	plasma membrane	K02376	FZD6; frizzled 6	hsa04150 mTOR signaling pathway; hsa04310 Wnt signaling pathway; hsa04390 Hippo signaling pathway; hsa04550 Signaling pathways regulating pluripotency of stem cells; hsa04916 Melanogenesis; hsa04934 Cushing syndrome; hsa05165 Human papillomavirus infection; hsa05200 Pathways in cancer; hsa05205 Proteoglycans in cancer; hsa05217 Basal cell carcinoma; hsa05224 Breast cancer; hsa05225 Hepatocellular…	GO:0001738 morphogenesis of a polarized epithelium; GO:0044700 single organism signaling; GO:0065008 regulation of biological quality; GO:0007596 blood coagulation; GO:0007166 cell surface receptor signaling pathway; GO:0007420 brain development; GO:0035148 tube formation; GO:0043009 chordate embryonic development; GO:0035107 appendage morphogenesis; GO:0048562 embryonic organ morphogenesis; GO:0…	GO:0097708 intracellular vesicle; GO:0043229 intracellular organelle; GO:0016020 membrane; GO:0031226 intrinsic component of plasma membrane; GO:0016324 apical plasma membrane; GO:0031090 organelle membrane; GO:0031410 cytoplasmic vesicle; GO:0071944 cell periphery; GO:0044446 intracellular organelle part; GO:0005737 cytoplasm; GO:0031982 vesicle; GO:0044433 cytoplasmic vesicle part; GO:0012506 v…	GO:0038023 signaling receptor activity; GO:0060089 molecular transducer activity; GO:0004872 receptor activity; GO:0031625 ubiquitin protein ligase binding; GO:0017147 Wnt-protein binding; GO:0005488 binding; GO:0004930 G-protein coupled receptor activity; GO:0005515 protein binding; GO:0042813 Wnt-activated receptor activity; GO:0004888 transmembrane signaling receptor activity; GO:0044389 ubiqu…	IPR020067; IPR017981;	Frizzled domain; GPCR, family 2-like;	T	KOG3577	Smoothened and related G-protein-coupled receptors
O60437	Periplakin OS=Homo sapiens OX=9606 GN=PPL PE=1 SV=4	PPL	0.23787	1.19461e-08	Down	nucleus	K10386	PPL; periplakin		GO:0032502 developmental process; GO:0016043 cellular component organization; GO:0044707 single-multicellular organism process; GO:0060429 epithelium development; GO:0043588 skin development; GO:0030216 keratinocyte differentiation; GO:0009888 tissue development; GO:0031424 keratinization; GO:0048731 system development; GO:0070268 cornification; GO:0048869 cellular developmental process; GO:00447…	GO:0043229 intracellular organelle; GO:0016020 membrane; GO:0044421 extracellular region part; GO:0043232 intracellular non-membrane-bounded organelle; GO:0071944 cell periphery; GO:0030054 cell junction; GO:0031982 vesicle; GO:0005737 cytoplasm; GO:0070161 anchoring junction; GO:0044424 intracellular part; GO:0005911 cell-cell junction; GO:0005623 cell; GO:0005829 cytosol; GO:0005576 extracellul…	GO:0050839 cell adhesion molecule binding; GO:0005515 protein binding; GO:0005200 structural constituent of cytoskeleton; GO:0005198 structural molecule activity; GO:0005488 binding; GO:0045296 cadherin binding;
O60443	Gasdermin-E OS=Homo sapiens OX=9606 GN=GSDME PE=1 SV=2	GSDME	4.90232	3.28264e-09	Up	cytoplasm	K22146	DFNA5; non-syndromic hearing impairment protein 5		GO:0050794 regulation of cellular process; GO:0044707 single-multicellular organism process; GO:0010941 regulation of cell death; GO:0060113 inner ear receptor cell differentiation; GO:0042127 regulation of cell proliferation; GO:0023051 regulation of signaling; GO:0048869 cellular developmental process; GO:1902533 positive regulation of intracellular signal transduction; GO:0043067 regulation of…	GO:0016020 membrane; GO:0071944 cell periphery; GO:0044464 cell part; GO:0005622 intracellular; GO:0005737 cytoplasm; GO:0044424 intracellular part; GO:0005623 cell; GO:0005829 cytosol; GO:0005886 plasma membrane; GO:0044444 cytoplasmic part;
O60476	Mannosyl-oligosaccharide 1,2-alpha-mannosidase IB OS=Homo sapiens OX=9606 GN=MAN1A2 PE=1 SV=1	MAN1A2	1.59535	0.000275215	Up	mitochondria	K01230	MAN1; mannosyl-oligosaccharide alpha-1,2-mannosidase [EC:3.2.1.113]	hsa00510 N-Glycan biosynthesis; hsa01100 Metabolic pathways; hsa04141 Protein processing in endoplasmic reticulum	GO:0036508 protein alpha-1,2-demannosylation; GO:0044707 single-multicellular organism process; GO:0043413 macromolecule glycosylation; GO:0030323 respiratory tube development; GO:0006517 protein deglycosylation; GO:0044267 cellular protein metabolic process; GO:0044699 single-organism process; GO:0009058 biosynthetic process; GO:0044237 cellular metabolic process; GO:0071704 organic substance me…	GO:0043229 intracellular organelle; GO:0016020 membrane; GO:0044421 extracellular region part; GO:0005783 endoplasmic reticulum; GO:0098588 bounding membrane of organelle; GO:0031090 organelle membrane; GO:0031982 vesicle; GO:0044446 intracellular organelle part; GO:0005737 cytoplasm; GO:0000139 Golgi membrane; GO:0031224 intrinsic component of membrane; GO:0012505 endomembrane system; GO:0044424…	GO:0015923 mannosidase activity; GO:0015924 mannosyl-oligosaccharide mannosidase activity; GO:0003824 catalytic activity; GO:0005488 binding; GO:0004559 alpha-mannosidase activity; GO:0043167 ion binding; GO:0016798 hydrolase activity, acting on glycosyl bonds; GO:0004553 hydrolase activity, hydrolyzing O-glycosyl compounds; GO:0043169 cation binding; GO:0046872 metal ion binding; GO:0016787 hydr…			G	KOG2431	1, 2-alpha-mannosidase
O60502	Protein O-GlcNAcase OS=Homo sapiens OX=9606 GN=OGA PE=1 SV=2	OGA	5.40715	1.06821e-12	Up	cytoplasm	K15719	NCOAT, MGEA5; protein O-GlcNAcase / histone acetyltransferase [EC:3.2.1.169 2.3.1.48]	hsa04931 Insulin resistance	GO:0043413 macromolecule glycosylation; GO:1901071 glucosamine-containing compound metabolic process; GO:0006517 protein deglycosylation; GO:0044267 cellular protein metabolic process; GO:0044699 single-organism process; GO:0009058 biosynthetic process; GO:0044237 cellular metabolic process; GO:0071704 organic substance metabolic process; GO:0008152 metabolic process; GO:1901137 carbohydrate deri…	GO:0043226 organelle; GO:0043231 intracellular membrane-bounded organelle; GO:0043229 intracellular organelle; GO:0016020 membrane; GO:0005634 nucleus; GO:0044464 cell part; GO:0005622 intracellular; GO:0005737 cytoplasm; GO:0044424 intracellular part; GO:0005829 cytosol; GO:0043227 membrane-bounded organelle; GO:0005623 cell; GO:0044444 cytoplasmic part;	GO:0003824 catalytic activity; GO:0004415 hyalurononglucosaminidase activity; GO:0016798 hydrolase activity, acting on glycosyl bonds; GO:0004563 beta-N-acetylhexosaminidase activity; GO:0004553 hydrolase activity, hydrolyzing O-glycosyl compounds; GO:0016231 beta-N-acetylglucosaminidase activity; GO:0016787 hydrolase activity; GO:0015929 hexosaminidase activity;	IPR017853; IPR016181;	Glycoside hydrolase superfamily; Acyl-CoA N-acyltransferase;	O	KOG3698	Hyaluronoglucosaminidase
O60504	Vinexin OS=Homo sapiens OX=9606 GN=SORBS3 PE=1 SV=2	SORBS3	0.370232	9.3363e-12	Down	nucleus				GO:0003012 muscle system process; GO:0032270 positive regulation of cellular protein metabolic process; GO:0023051 regulation of signaling; GO:1902533 positive regulation of intracellular signal transduction; GO:0044699 single-organism process; GO:0051253 negative regulation of RNA metabolic process; GO:0051130 positive regulation of cellular component organization; GO:0022610 biological adhesion…	GO:0043229 intracellular organelle; GO:0043232 intracellular non-membrane-bounded organelle; GO:0030054 cell junction; GO:0005737 cytoplasm; GO:0070161 anchoring junction; GO:0044424 intracellular part; GO:0005623 cell; GO:0005829 cytosol; GO:0043228 non-membrane-bounded organelle; GO:0043226 organelle; GO:0005856 cytoskeleton; GO:0043231 intracellular membrane-bounded organelle; GO:0005634 nucle…	GO:0008092 cytoskeletal protein binding; GO:0005200 structural constituent of cytoskeleton; GO:0017166 vinculin binding; GO:0005488 binding; GO:0005515 protein binding; GO:0005198 structural molecule activity; GO:0008134 transcription factor binding;	IPR001452; IPR003127;	SH3 domain; SoHo domain;
O60506	Heterogeneous nuclear ribonucleoprotein Q OS=Homo sapiens OX=9606 GN=SYNCRIP PE=1 SV=2	SYNCRIP	1.85893	2.40296e-11	Up	nucleus	K13160	SYNCRIP, HNRPQ; heterogeneous nuclear ribonucleoprotein Q		GO:0001649 osteoblast differentiation; GO:0065008 regulation of biological quality; GO:0043489 RNA stabilization; GO:0010608 posttranscriptional regulation of gene expression; GO:0048869 cellular developmental process; GO:0071346 cellular response to interferon-gamma; GO:0044699 single-organism process; GO:0044764 multi-organism cellular process; GO:0071345 cellular response to cytokine stimulus;…	GO:0016020 membrane; GO:0005783 endoplasmic reticulum; GO:0005737 cytoplasm; GO:0032991 macromolecular complex; GO:0044424 intracellular part; GO:0005623 cell; GO:0097452 GAIT complex; GO:0044422 organelle part; GO:0031974 membrane-enclosed lumen; GO:1902494 catalytic complex; GO:0005654 nucleoplasm; GO:0070013 intracellular organelle lumen; GO:0005622 intracellular; GO:0044464 cell part; GO:0043…	GO:0008143 poly(A) binding; GO:0097159 organic cyclic compound binding; GO:1901363 heterocyclic compound binding; GO:0003723 RNA binding; GO:1901265 nucleoside phosphate binding; GO:0005488 binding; GO:0003676 nucleic acid binding; GO:0005515 protein binding; GO:0000166 nucleotide binding; GO:0070717 poly-purine tract binding; GO:0036094 small molecule binding; GO:0003727 single-stranded RNA bind…	IPR000504; IPR012677;	RNA recognition motif domain; Nucleotide-binding alpha-beta plait domain;	A	KOG0117	Heterogeneous nuclear ribonucleoprotein R (RRM superfamily)
O60508	Pre-mRNA-processing factor 17 OS=Homo sapiens OX=9606 GN=CDC40 PE=1 SV=1	CDC40	1.91548	6.15286e-06	Up	nucleus	K12816	CDC40, PRP17; pre-mRNA-processing factor 17	hsa03040 Spliceosome	GO:0050658 RNA transport; GO:0097659 nucleic acid-templated transcription; GO:0009058 biosynthetic process; GO:0051168 nuclear export; GO:0051169 nuclear transport; GO:0044237 cellular metabolic process; GO:0015031 protein transport; GO:0051234 establishment of localization; GO:0006353 DNA-templated transcription, termination; GO:0071427 mRNA-containing ribonucleoprotein complex export from nucle…	GO:0043229 intracellular organelle; GO:0044446 intracellular organelle part; GO:0032991 macromolecular complex; GO:0031981 nuclear lumen; GO:0044424 intracellular part; GO:0005681 spliceosomal complex; GO:0005623 cell; GO:0044422 organelle part; GO:0043226 organelle; GO:0043231 intracellular membrane-bounded organelle; GO:0031974 membrane-enclosed lumen; GO:1902494 catalytic complex; GO:0005654 n…	GO:0097159 organic cyclic compound binding; GO:1901363 heterocyclic compound binding; GO:0003723 RNA binding; GO:0005515 protein binding; GO:0005488 binding; GO:0003676 nucleic acid binding;	IPR017986; IPR015943;	WD40-repeat-containing domain; WD40/YVTN repeat-like-containing domain;	S	KOG0282	mRNA splicing factor
O60524	Nuclear export mediator factor NEMF OS=Homo sapiens OX=9606 GN=NEMF PE=1 SV=4	NEMF	1.80114	1.72673e-05	Up	cytoplasm				GO:0006810 transport; GO:0046907 intracellular transport; GO:0051649 establishment of localization in cell; GO:0051168 nuclear export; GO:0051169 nuclear transport; GO:0006913 nucleocytoplasmic transport; GO:0051179 localization; GO:0051641 cellular localization; GO:0051234 establishment of localization;	GO:0043226 organelle; GO:0043231 intracellular membrane-bounded organelle; GO:0043229 intracellular organelle; GO:0005634 nucleus; GO:0044464 cell part; GO:0005622 intracellular; GO:0044424 intracellular part; GO:0043227 membrane-bounded organelle; GO:0005623 cell;		IPR021846; IPR008532;	Domain of unknown function DUF3441; Domain of unknown function DUF814;	R	KOG2030	Predicted RNA-binding protein
O60547	GDP-mannose 4,6 dehydratase OS=Homo sapiens OX=9606 GN=GMDS PE=1 SV=1	GMDS	2.5232	4.97054e-13	Up	mitochondria	K01711	gmd, GMDS; GDPmannose 4,6-dehydratase [EC:4.2.1.47]	hsa00051 Fructose and mannose metabolism; hsa00520 Amino sugar and nucleotide sugar metabolism; hsa01100 Metabolic pathways	GO:0009226 nucleotide-sugar biosynthetic process; GO:0050794 regulation of cellular process; GO:0044700 single organism signaling; GO:0006725 cellular aromatic compound metabolic process; GO:0007166 cell surface receptor signaling pathway; GO:0044699 single-organism process; GO:0009058 biosynthetic process; GO:0050896 response to stimulus; GO:0044237 cellular metabolic process; GO:0071704 organic…	GO:0070062 extracellular exosome; GO:0043226 organelle; GO:0044421 extracellular region part; GO:0044464 cell part; GO:0005622 intracellular; GO:0005737 cytoplasm; GO:0031982 vesicle; GO:1903561 extracellular vesicle; GO:0044424 intracellular part; GO:0005829 cytosol; GO:0005623 cell; GO:0043227 membrane-bounded organelle; GO:0005576 extracellular region; GO:0043230 extracellular organelle; GO:00…	GO:1901265 nucleoside phosphate binding; GO:0043167 ion binding; GO:0016829 lyase activity; GO:0016836 hydro-lyase activity; GO:0005515 protein binding; GO:0000166 nucleotide binding; GO:0048037 cofactor binding; GO:0016835 carbon-oxygen lyase activity; GO:1901363 heterocyclic compound binding; GO:0097159 organic cyclic compound binding; GO:0042802 identical protein binding; GO:0003824 catalytic …	IPR016040;	NAD(P)-binding domain;	G	KOG1372	GDP-mannose 4,6 dehydratase
O60568	Multifunctional procollagen lysine hydroxylase and glycosyltransferase LH3 OS=Homo sapiens OX=9606 GN=PLOD3 PE=1 SV=1	PLOD3	1.9305	1.17122e-10	Up	extracellular	K13646	PLOD3; lysyl hydroxylase/galactosyltransferase/glucosyltransferase [EC:1.14.11.4 2.4.1.50 2.4.1.66]	hsa00310 Lysine degradation; hsa00514 Other types of O-glycan biosynthesis	GO:0044085 cellular component biogenesis; GO:0065008 regulation of biological quality; GO:0030199 collagen fibril organization; GO:0043009 chordate embryonic development; GO:0030323 respiratory tube development; GO:0048869 cellular developmental process; GO:0032989 cellular component morphogenesis; GO:0044699 single-organism process; GO:0045446 endothelial cell differentiation; GO:0097746 regulat…	GO:0043229 intracellular organelle; GO:0016020 membrane; GO:0044421 extracellular region part; GO:0042175 nuclear outer membrane-endoplasmic reticulum membrane network; GO:0005783 endoplasmic reticulum; GO:0030867 rough endoplasmic reticulum membrane; GO:0098588 bounding membrane of organelle; GO:0031090 organelle membrane; GO:0005791 rough endoplasmic reticulum; GO:0031982 vesicle; GO:0044446 in…	GO:0019842 vitamin binding; GO:0005506 iron ion binding; GO:0016758 transferase activity, transferring hexosyl groups; GO:0070815 peptidyl-lysine 5-dioxygenase activity; GO:0008378 galactosyltransferase activity; GO:0031418 L-ascorbic acid binding; GO:0043167 ion binding; GO:0043177 organic acid binding; GO:0046527 glucosyltransferase activity; GO:0008194 UDP-glycosyltransferase activity; GO:0016…	IPR006620; IPR005123; IPR029044;	Prolyl 4-hydroxylase, alpha subunit; Oxoglutarate/iron-dependent dioxygenase; Nucleotide-diphospho-sugar transferases;	O	KOG1971	Lysyl hydroxylase
O60573	Eukaryotic translation initiation factor 4E type 2 OS=Homo sapiens OX=9606 GN=EIF4E2 PE=1 SV=1	EIF4E2	1.99633	5.27644e-08	Up	cytoplasm	K03259	EIF4E; translation initiation factor 4E	hsa01521 EGFR tyrosine kinase inhibitor resistance; hsa03013 RNA transport; hsa04066 HIF-1 signaling pathway; hsa04150 mTOR signaling pathway; hsa04151 PI3K-Akt signaling pathway; hsa04211 Longevity regulating pathway; hsa04910 Insulin signaling pathway	GO:0006518 peptide metabolic process; GO:0010608 posttranscriptional regulation of gene expression; GO:0043009 chordate embryonic development; GO:0044699 single-organism process; GO:0009058 biosynthetic process; GO:0044237 cellular metabolic process; GO:0008152 metabolic process; GO:0006413 translational initiation; GO:0010558 negative regulation of macromolecule biosynthetic process; GO:0043170 …	GO:0044464 cell part; GO:0005622 intracellular; GO:0005737 cytoplasm; GO:0032991 macromolecular complex; GO:0044424 intracellular part; GO:0005845 mRNA cap binding complex; GO:0034518 RNA cap binding complex; GO:0005829 cytosol; GO:0005623 cell; GO:0044444 cytoplasmic part;	GO:0097159 organic cyclic compound binding; GO:1901363 heterocyclic compound binding; GO:0008135 translation factor activity, RNA binding; GO:0003723 RNA binding; GO:0000339 RNA cap binding; GO:0031625 ubiquitin protein ligase binding; GO:0005488 binding; GO:0003676 nucleic acid binding; GO:0003743 translation initiation factor activity; GO:0005515 protein binding; GO:0044389 ubiquitin-like prote…			J	KOG1669	Predicted mRNA cap-binding protein related to eIF-4E
O60664	Perilipin-3 OS=Homo sapiens OX=9606 GN=PLIN3 PE=1 SV=3	PLIN3	1.89491	8.87944e-05	Up	cytoplasm	K20287	PLIN3; perilipin-3		GO:0006810 transport; GO:0051179 localization; GO:0016192 vesicle-mediated transport; GO:0051234 establishment of localization;	GO:0010008 endosome membrane; GO:0043229 intracellular organelle; GO:0097708 intracellular vesicle; GO:0016020 membrane; GO:0098588 bounding membrane of organelle; GO:0043232 intracellular non-membrane-bounded organelle; GO:0031410 cytoplasmic vesicle; GO:0031090 organelle membrane; GO:0005737 cytoplasm; GO:0044446 intracellular organelle part; GO:0031982 vesicle; GO:0044433 cytoplasmic vesicle p…	GO:0050839 cell adhesion molecule binding; GO:0005515 protein binding; GO:0005488 binding; GO:0045296 cadherin binding;
O60678	Protein arginine N-methyltransferase 3 OS=Homo sapiens OX=9606 GN=PRMT3 PE=1 SV=4	PRMT3	1.54331	0.00223196	Up	nucleus	K11436	PRMT3; type I protein arginine methyltransferase [EC:2.1.1.319]		GO:0050794 regulation of cellular process; GO:1903320 regulation of protein modification by small protein conjugation or removal; GO:0060255 regulation of macromolecule metabolic process; GO:0018216 peptidyl-arginine methylation; GO:0031399 regulation of protein modification process; GO:0044267 cellular protein metabolic process; GO:0031324 negative regulation of cellular metabolic process; GO:00…	GO:0005840 ribosome; GO:0043229 intracellular organelle; GO:0043232 intracellular non-membrane-bounded organelle; GO:0005737 cytoplasm; GO:0032991 macromolecular complex; GO:0044424 intracellular part; GO:0005829 cytosol; GO:0005623 cell; GO:0043228 non-membrane-bounded organelle; GO:0043226 organelle; GO:0005622 intracellular; GO:0044464 cell part; GO:1990904 ribonucleoprotein complex; GO:003052…	GO:0008757 S-adenosylmethionine-dependent methyltransferase activity; GO:0016273 arginine N-methyltransferase activity; GO:0008168 methyltransferase activity; GO:0008276 protein methyltransferase activity; GO:0003824 catalytic activity; GO:0005488 binding; GO:0016274 protein-arginine N-methyltransferase activity; GO:0043167 ion binding; GO:0046872 metal ion binding; GO:0043169 cation binding; GO:…	IPR029063; IPR007087;	S-adenosyl-L-methionine-dependent methyltransferase; Zinc finger, C2H2;	OKT	KOG1499	Protein arginine N-methyltransferase PRMT1 and related enzymes
O60684	Importin subunit alpha-7 OS=Homo sapiens OX=9606 GN=KPNA6 PE=1 SV=1	KPNA6	1.92275	4.20977e-11	Up	cytoplasm,nucleus				GO:0006607 NLS-bearing protein import into nucleus; GO:0072594 establishment of protein localization to organelle; GO:0022414 reproductive process; GO:0017038 protein import; GO:0009891 positive regulation of biosynthetic process; GO:0044699 single-organism process; GO:0051169 nuclear transport; GO:0015031 protein transport; GO:0051234 establishment of localization; GO:0006605 protein targeting; …	GO:0043229 intracellular organelle; GO:0016020 membrane; GO:0005643 nuclear pore; GO:0005635 nuclear envelope; GO:0005737 cytoplasm; GO:0044446 intracellular organelle part; GO:0031967 organelle envelope; GO:0031981 nuclear lumen; GO:0032991 macromolecular complex; GO:0012505 endomembrane system; GO:0044424 intracellular part; GO:0005829 cytosol; GO:0005623 cell; GO:0044422 organelle part; GO:003…	GO:0005048 signal sequence binding; GO:0008565 protein transporter activity; GO:0042277 peptide binding; GO:0005488 binding; GO:0008139 nuclear localization sequence binding; GO:0022892 substrate-specific transporter activity; GO:0005515 protein binding; GO:0033218 amide binding; GO:0005215 transporter activity;	IPR002652; IPR011989; IPR016024;	Importin-alpha, importin-beta-binding domain; Armadillo-like helical; Armadillo-type fold;	U	KOG0166	Karyopherin (importin) alpha
O60701	UDP-glucose 6-dehydrogenase OS=Homo sapiens OX=9606 GN=UGDH PE=1 SV=1	UGDH	5.70337	2.59127e-14	Up	cytoplasm	K00012	UGDH, ugd; UDPglucose 6-dehydrogenase [EC:1.1.1.22]	hsa00040 Pentose and glucuronate interconversions; hsa00053 Ascorbate and aldarate metabolism; hsa00520 Amino sugar and nucleotide sugar metabolism; hsa01100 Metabolic pathways	GO:0009226 nucleotide-sugar biosynthetic process; GO:0044707 single-multicellular organism process; GO:0016053 organic acid biosynthetic process; GO:0046398 UDP-glucuronate metabolic process; GO:0006725 cellular aromatic compound metabolic process; GO:0006024 glycosaminoglycan biosynthetic process; GO:0044699 single-organism process; GO:0009058 biosynthetic process; GO:1901566 organonitrogen comp…	GO:0043229 intracellular organelle; GO:0044421 extracellular region part; GO:0005737 cytoplasm; GO:0044446 intracellular organelle part; GO:0031982 vesicle; GO:0031981 nuclear lumen; GO:0044424 intracellular part; GO:0005829 cytosol; GO:0005623 cell; GO:0005576 extracellular region; GO:0044422 organelle part; GO:0031974 membrane-enclosed lumen; GO:0043226 organelle; GO:0070062 extracellular exoso…	GO:1901265 nucleoside phosphate binding; GO:0000166 nucleotide binding; GO:0048037 cofactor binding; GO:0016491 oxidoreductase activity; GO:0009055 electron carrier activity; GO:0016614 oxidoreductase activity, acting on CH-OH group of donors; GO:1901363 heterocyclic compound binding; GO:0097159 organic cyclic compound binding; GO:0016616 oxidoreductase activity, acting on the CH-OH group of dono…	IPR001732; IPR008927; IPR016040; IPR014027; IPR014026;	UDP-glucose/GDP-mannose dehydrogenase, N-terminal; 6-phosphogluconate dehydrogenase C-terminal domain-like; NAD(P)-binding domain; UDP-glucose/GDP-mannose dehydrogenase, C-terminal; UDP-glucose/GDP-mannose dehydrogenase, dimerisation;	GT	KOG2666	UDP-glucose/GDP-mannose dehydrogenase
O60704	Protein-tyrosine sulfotransferase 2 OS=Homo sapiens OX=9606 GN=TPST2 PE=1 SV=1	TPST2	0.598612	0.000107862	Down	Golgi apparatus	K01021	TPST; protein-tyrosine sulfotransferase [EC:2.8.2.20]		GO:0006478 peptidyl-tyrosine sulfation; GO:0006790 sulfur compound metabolic process; GO:0044267 cellular protein metabolic process; GO:0018212 peptidyl-tyrosine modification; GO:0051923 sulfation; GO:0044238 primary metabolic process; GO:0044237 cellular metabolic process; GO:0071704 organic substance metabolic process; GO:0018193 peptidyl-amino acid modification; GO:0008152 metabolic process; G…	GO:0043229 intracellular organelle; GO:0016020 membrane; GO:0005783 endoplasmic reticulum; GO:0044421 extracellular region part; GO:0098588 bounding membrane of organelle; GO:0031090 organelle membrane; GO:0044446 intracellular organelle part; GO:0005737 cytoplasm; GO:0031982 vesicle; GO:0000139 Golgi membrane; GO:0031224 intrinsic component of membrane; GO:0012505 endomembrane system; GO:0044424…	GO:0008146 sulfotransferase activity; GO:0016782 transferase activity, transferring sulfur-containing groups; GO:0008476 protein-tyrosine sulfotransferase activity; GO:0003824 catalytic activity; GO:0016740 transferase activity;	IPR027417;	P-loop containing nucleoside triphosphate hydrolase;	O	KOG3988	Protein-tyrosine sulfotransferase TPST1/TPST2
O60711	Leupaxin OS=Homo sapiens OX=9606 GN=LPXN PE=1 SV=1	LPXN	3.30507	2.40919e-05	Up	nucleus				GO:0044085 cellular component biogenesis; GO:0044700 single organism signaling; GO:0009968 negative regulation of signal transduction; GO:0097659 nucleic acid-templated transcription; GO:0023051 regulation of signaling; GO:0044699 single-organism process; GO:0009058 biosynthetic process; GO:0050858 negative regulation of antigen receptor-mediated signaling pathway; GO:0050855 regulation of B cell…	GO:0016020 membrane; GO:0071944 cell periphery; GO:0030054 cell junction; GO:0005737 cytoplasm; GO:0032991 macromolecular complex; GO:0044424 intracellular part; GO:0016604 nuclear body; GO:0005623 cell; GO:0044422 organelle part; GO:0043228 non-membrane-bounded organelle; GO:0031974 membrane-enclosed lumen; GO:0005856 cytoskeleton; GO:0005654 nucleoplasm; GO:0070013 intracellular organelle lumen…	GO:0046914 transition metal ion binding; GO:0005488 binding; GO:0043167 ion binding; GO:0000989 transcription factor activity, transcription factor binding; GO:0046872 metal ion binding; GO:0043169 cation binding; GO:0005515 protein binding; GO:0003712 transcription cofactor activity; GO:0008270 zinc ion binding; GO:0000988 transcription factor activity, protein binding;	IPR001781;	Zinc finger, LIM-type;	TZ	KOG1703	Adaptor protein Enigma and related PDZ-LIM proteins
O60725	Protein-S-isoprenylcysteine O-methyltransferase OS=Homo sapiens OX=9606 GN=ICMT PE=1 SV=1	ICMT	1.82276	2.67702e-07	Up	plasma membrane	K00587	ICMT, STE14; protein-S-isoprenylcysteine O-methyltransferase [EC:2.1.1.100]	hsa00900 Terpenoid backbone biosynthesis	GO:0043687 post-translational protein modification; GO:0046907 intracellular transport; GO:0044267 cellular protein metabolic process; GO:0044237 cellular metabolic process; GO:0032259 methylation; GO:0015031 protein transport; GO:0051234 establishment of localization; GO:0071704 organic substance metabolic process; GO:0006605 protein targeting; GO:0006612 protein targeting to membrane; GO:000821…	GO:0043229 intracellular organelle; GO:0016020 membrane; GO:0042175 nuclear outer membrane-endoplasmic reticulum membrane network; GO:0005783 endoplasmic reticulum; GO:0044446 intracellular organelle part; GO:0005737 cytoplasm; GO:0031224 intrinsic component of membrane; GO:0012505 endomembrane system; GO:0044424 intracellular part; GO:0005623 cell; GO:0016021 integral component of membrane; GO:0…	GO:0008757 S-adenosylmethionine-dependent methyltransferase activity; GO:0008168 methyltransferase activity; GO:0008276 protein methyltransferase activity; GO:0010340 carboxyl-O-methyltransferase activity; GO:0003824 catalytic activity; GO:0051998 protein carboxyl O-methyltransferase activity; GO:0016741 transferase activity, transferring one-carbon groups; GO:0008171 O-methyltransferase activity…			O	KOG2628	Farnesyl cysteine-carboxyl methyltransferase
O60763	General vesicular transport factor p115 OS=Homo sapiens OX=9606 GN=USO1 PE=1 SV=2	USO1	1.93233	4.54296e-10	Up	cytoplasm				GO:0044085 cellular component biogenesis; GO:0051640 organelle localization; GO:0090174 organelle membrane fusion; GO:0016043 cellular component organization; GO:0006901 vesicle coating; GO:0046907 intracellular transport; GO:0010256 endomembrane system organization; GO:0048207 vesicle targeting, rough ER to cis-Golgi; GO:0048208 COPII vesicle coating; GO:0044699 single-organism process; GO:00481…	GO:0030658 transport vesicle membrane; GO:0016020 membrane; GO:0005783 endoplasmic reticulum; GO:0031410 cytoplasmic vesicle; GO:0031090 organelle membrane; GO:0031982 vesicle; GO:0005737 cytoplasm; GO:0044433 cytoplasmic vesicle part; GO:0044424 intracellular part; GO:0005623 cell; GO:0030662 coated vesicle membrane; GO:0044422 organelle part; GO:0043228 non-membrane-bounded organelle; GO:003197…	GO:0097159 organic cyclic compound binding; GO:1901363 heterocyclic compound binding; GO:0050839 cell adhesion molecule binding; GO:0003723 RNA binding; GO:0008565 protein transporter activity; GO:0005488 binding; GO:0045296 cadherin binding; GO:0003676 nucleic acid binding; GO:0022892 substrate-specific transporter activity; GO:0005515 protein binding; GO:0005215 transporter activity;	IPR006955; IPR016024; IPR006953;	Uso1/p115-like vesicle tethering protein, C-terminal; Armadillo-type fold; Vesicle tethering protein Uso1/P115-like , head domain;
O60825	6-phosphofructo-2-kinase/fructose-2,6-bisphosphatase 2 OS=Homo sapiens OX=9606 GN=PFKFB2 PE=1 SV=2	PFKFB2	2.05261	1.42971e-05	Up	cytoplasm,nucleus	K19029	PFKFB2; 6-phosphofructo-2-kinase / fructose-2,6-biphosphatase 2 [EC:2.7.1.105 3.1.3.46]	hsa00051 Fructose and mannose metabolism; hsa01100 Metabolic pathways; hsa04152 AMPK signaling pathway; hsa04919 Thyroid hormone signaling pathway	GO:0009116 nucleoside metabolic process; GO:0065008 regulation of biological quality; GO:0006165 nucleoside diphosphate phosphorylation; GO:0019362 pyridine nucleotide metabolic process; GO:0006096 glycolytic process; GO:0050796 regulation of insulin secretion; GO:0009185 ribonucleoside diphosphate metabolic process; GO:0002793 positive regulation of peptide secretion; GO:0009749 response to gluc…	GO:0044464 cell part; GO:0005622 intracellular; GO:0005737 cytoplasm; GO:0044424 intracellular part; GO:0005623 cell; GO:0005829 cytosol; GO:0044444 cytoplasmic part;	GO:0004331 fructose-2,6-bisphosphate 2-phosphatase activity; GO:1901265 nucleoside phosphate binding; GO:0016773 phosphotransferase activity, alcohol group as acceptor; GO:0016791 phosphatase activity; GO:0019901 protein kinase binding; GO:0005515 protein binding; GO:0016787 hydrolase activity; GO:0097159 organic cyclic compound binding; GO:1901363 heterocyclic compound binding; GO:0016301 kinase…	IPR027417; IPR013079;	P-loop containing nucleoside triphosphate hydrolase; 6-phosphofructo-2-kinase;	G	KOG0234	Fructose-6-phosphate 2-kinase/fructose-2,6-biphosphatase
O60832	H/ACA ribonucleoprotein complex subunit DKC1 OS=Homo sapiens OX=9606 GN=DKC1 PE=1 SV=3	DKC1	1.56199	0.000137144	Up	cytoplasm	K11131	DKC1, NOLA4, CBF5; H/ACA ribonucleoprotein complex subunit 4 [EC:5.4.99.-]	hsa03008 Ribosome biogenesis in eukaryotes	GO:0044085 cellular component biogenesis; GO:0065008 regulation of biological quality; GO:0022613 ribonucleoprotein complex biogenesis; GO:0051973 positive regulation of telomerase activity; GO:0010608 posttranscriptional regulation of gene expression; GO:0043489 RNA stabilization; GO:0009891 positive regulation of biosynthetic process; GO:1904816 positive regulation of protein localization to ch…	GO:0005737 cytoplasm; GO:0031429 box H/ACA snoRNP complex; GO:0032991 macromolecular complex; GO:0044424 intracellular part; GO:0016604 nuclear body; GO:0005623 cell; GO:0015030 Cajal body; GO:0044422 organelle part; GO:0043228 non-membrane-bounded organelle; GO:0031974 membrane-enclosed lumen; GO:0005654 nucleoplasm; GO:1902494 catalytic complex; GO:0070013 intracellular organelle lumen; GO:0005…	GO:0003723 RNA binding; GO:0003720 telomerase activity; GO:0003964 RNA-directed DNA polymerase activity; GO:0005515 protein binding; GO:0009982 pseudouridine synthase activity; GO:0070034 telomerase RNA binding; GO:1901363 heterocyclic compound binding; GO:0030515 snoRNA binding; GO:0097159 organic cyclic compound binding; GO:0016853 isomerase activity; GO:0016779 nucleotidyltransferase activity;…	IPR020103; IPR015947; IPR002478; IPR032819; IPR012960; IPR002501; IPR004521;	Pseudouridine synthase, catalytic domain; PUA-like domain; PUA domain; tRNA pseudouridylate synthase B, C-terminal; Dyskerin-like; Pseudouridine synthase II, N-terminal; Uncharacterised domain CHP00451;	J	KOG2529	Pseudouridine synthase
O60841	Eukaryotic translation initiation factor 5B OS=Homo sapiens OX=9606 GN=EIF5B PE=1 SV=4	EIF5B	2.89224	2.07048e-12	Up	cytoplasm	K03243	EIF5B; translation initiation factor 5B	hsa03013 RNA transport	GO:0050794 regulation of cellular process; GO:0006518 peptide metabolic process; GO:0060255 regulation of macromolecule metabolic process; GO:0010608 posttranscriptional regulation of gene expression; GO:0044267 cellular protein metabolic process; GO:0009058 biosynthetic process; GO:1901566 organonitrogen compound biosynthetic process; GO:0044237 cellular metabolic process; GO:0071704 organic sub…	GO:0044464 cell part; GO:0005622 intracellular; GO:0005737 cytoplasm; GO:0044424 intracellular part; GO:0005623 cell; GO:0005829 cytosol; GO:0044444 cytoplasmic part;	GO:1901265 nucleoside phosphate binding; GO:0003743 translation initiation factor activity; GO:0016817 hydrolase activity, acting on acid anhydrides; GO:0005515 protein binding; GO:0016787 hydrolase activity; GO:1901363 heterocyclic compound binding; GO:0097159 organic cyclic compound binding; GO:0016462 pyrophosphatase activity; GO:0032553 ribonucleotide binding; GO:0003824 catalytic activity; G…	IPR023115; IPR005225; IPR004161; IPR027417; IPR000795; IPR009000;	Translation initiation factor IF- 2, domain 3; Small GTP-binding protein domain; Translation elongation factor EFTu-like, domain 2; P-loop containing nucleoside triphosphate hydrolase; Transcription factor, GTP-binding domain; Translation protein, beta-barrel domain;	J	KOG1144	Translation initiation factor 5B (eIF-5B)
O60869	Endothelial differentiation-related factor 1 OS=Homo sapiens OX=9606 GN=EDF1 PE=1 SV=1	EDF1	2.00023	0.000149439	Up	mitochondria	K03627	MBF1; putative transcription factor		GO:0097659 nucleic acid-templated transcription; GO:0048869 cellular developmental process; GO:0009891 positive regulation of biosynthetic process; GO:0044699 single-organism process; GO:0009058 biosynthetic process; GO:0019216 regulation of lipid metabolic process; GO:0045446 endothelial cell differentiation; GO:0044237 cellular metabolic process; GO:2001141 regulation of RNA biosynthetic proces…	GO:0043229 intracellular organelle; GO:0044421 extracellular region part; GO:0043232 intracellular non-membrane-bounded organelle; GO:0031982 vesicle; GO:0044446 intracellular organelle part; GO:0005737 cytoplasm; GO:0031981 nuclear lumen; GO:0044424 intracellular part; GO:0005730 nucleolus; GO:0005829 cytosol; GO:0005623 cell; GO:0005576 extracellular region; GO:0044422 organelle part; GO:004322…	GO:0097159 organic cyclic compound binding; GO:1901363 heterocyclic compound binding; GO:0003677 DNA binding; GO:0003723 RNA binding; GO:0005488 binding; GO:0003676 nucleic acid binding; GO:0000989 transcription factor activity, transcription factor binding; GO:0003713 transcription coactivator activity; GO:0005515 protein binding; GO:0003712 transcription cofactor activity; GO:0043565 sequence-s…	IPR010982; IPR013729; IPR001387;	Lambda repressor-like, DNA-binding domain; Multiprotein bridging factor 1, N-terminal; Cro/C1-type helix-turn-helix domain;	K	KOG3398	Transcription factor MBF1
O60879	Protein diaphanous homolog 2 OS=Homo sapiens OX=9606 GN=DIAPH2 PE=1 SV=1	DIAPH2	0.625131	0.000204269	Down	nucleus	K05741	DIAPH2; diaphanous 2	hsa04810 Regulation of actin cytoskeleton	GO:0000003 reproduction; GO:0044707 single-multicellular organism process; GO:0016043 cellular component organization; GO:0022414 reproductive process; GO:0007292 female gamete generation; GO:0048869 cellular developmental process; GO:0007015 actin filament organization; GO:0044699 single-organism process; GO:0048468 cell development; GO:0030036 actin cytoskeleton organization; GO:0030154 cell di…	GO:0097708 intracellular vesicle; GO:0043229 intracellular organelle; GO:0005783 endoplasmic reticulum; GO:0031410 cytoplasmic vesicle; GO:0043232 intracellular non-membrane-bounded organelle; GO:0031982 vesicle; GO:0044446 intracellular organelle part; GO:0005737 cytoplasm; GO:0031981 nuclear lumen; GO:0012505 endomembrane system; GO:0044424 intracellular part; GO:0005730 nucleolus; GO:0005829 c…	GO:0031267 small GTPase binding; GO:0017048 Rho GTPase binding; GO:0008092 cytoskeletal protein binding; GO:0005102 receptor binding; GO:0017016 Ras GTPase binding; GO:0005488 binding; GO:0003779 actin binding; GO:0005515 protein binding; GO:0051020 GTPase binding; GO:0019899 enzyme binding;	IPR014767; IPR010473; IPR010472; IPR014768; IPR015425; IPR016024; IPR010465;	Diaphanous autoregulatory (DAD) domain; Formin, GTPase-binding domain; Formin, FH3 domain; Rho GTPase-binding/formin homology 3 (GBD/FH3) domain; Formin, FH2 domain; Armadillo-type fold; DRF autoregulatory;	TZ	KOG1924	RhoA GTPase effector DIA/Diaphanous
O60884	DnaJ homolog subfamily A member 2 OS=Homo sapiens OX=9606 GN=DNAJA2 PE=1 SV=1	DNAJA2	1.75949	1.81695e-09	Up	cytoplasm	K09503	DNAJA2; DnaJ homolog subfamily A member 2	hsa04141 Protein processing in endoplasmic reticulum	GO:0050794 regulation of cellular process; GO:0042127 regulation of cell proliferation; GO:0006950 response to stress; GO:0009628 response to abiotic stimulus; GO:0048522 positive regulation of cellular process; GO:0050896 response to stimulus; GO:0048518 positive regulation of biological process; GO:0043085 positive regulation of catalytic activity; GO:0006457 protein folding; GO:0050789 regulat…	GO:0016020 membrane; GO:0044421 extracellular region part; GO:0005737 cytoplasm; GO:0031982 vesicle; GO:0044424 intracellular part; GO:0005623 cell; GO:0005829 cytosol; GO:0005576 extracellular region; GO:0043226 organelle; GO:0070062 extracellular exosome; GO:0005622 intracellular; GO:0044464 cell part; GO:1903561 extracellular vesicle; GO:0043227 membrane-bounded organelle; GO:0043230 extracell…	GO:1901265 nucleoside phosphate binding; GO:0060589 nucleoside-triphosphatase regulator activity; GO:0005515 protein binding; GO:0098772 molecular function regulator; GO:0097159 organic cyclic compound binding; GO:1901363 heterocyclic compound binding; GO:0032553 ribonucleotide binding; GO:0005488 binding; GO:0032550 purine ribonucleoside binding; GO:0043169 cation binding; GO:0043168 anion bindi…	IPR008971; IPR002939; IPR001623; IPR001305;	HSP40/DnaJ peptide-binding; Chaperone DnaJ, C-terminal; DnaJ domain; Heat shock protein DnaJ, cysteine-rich domain;	O	KOG0712	Molecular chaperone (DnaJ superfamily)
O60888	Protein CutA OS=Homo sapiens OX=9606 GN=CUTA PE=1 SV=2	CUTA	1.9348	1.65984e-08	Up	extracellular	K03926	cutA; periplasmic divalent cation tolerance protein		GO:0042221 response to chemical; GO:0010035 response to inorganic substance; GO:0033036 macromolecule localization; GO:0051179 localization; GO:0008104 protein localization; GO:0050896 response to stimulus; GO:0010038 response to metal ion;	GO:0016020 membrane; GO:0070062 extracellular exosome; GO:0043226 organelle; GO:0044421 extracellular region part; GO:0031982 vesicle; GO:1903561 extracellular vesicle; GO:0043227 membrane-bounded organelle; GO:0005576 extracellular region; GO:0043230 extracellular organelle;	GO:0046914 transition metal ion binding; GO:0005488 binding; GO:0043167 ion binding; GO:0046872 metal ion binding; GO:0043169 cation binding; GO:0005515 protein binding; GO:0005507 copper ion binding; GO:0019899 enzyme binding;	IPR011322;	Nitrogen regulatory PII-like, alpha/beta;	P	KOG3338	Divalent cation tolerance-related protein
O60927	E3 ubiquitin-protein ligase PPP1R11 OS=Homo sapiens OX=9606 GN=PPP1R11 PE=1 SV=1	PPP1R11	1.9654	3.67028e-05	Up	extracellular	K17553	PPP1R11; protein phosphatase 1 regulatory subunit 11		GO:0050794 regulation of cellular process; GO:0032515 negative regulation of phosphoprotein phosphatase activity; GO:0043666 regulation of phosphoprotein phosphatase activity; GO:0060255 regulation of macromolecule metabolic process; GO:0031399 regulation of protein modification process; GO:0048523 negative regulation of cellular process; GO:0048519 negative regulation of biological process; GO:0…	GO:0043229 intracellular organelle; GO:0005737 cytoplasm; GO:0032991 macromolecular complex; GO:0008287 protein serine/threonine phosphatase complex; GO:0044424 intracellular part; GO:0005623 cell; GO:1903293 phosphatase complex; GO:0000164 protein phosphatase type 1 complex; GO:0043231 intracellular membrane-bounded organelle; GO:0043226 organelle; GO:0005634 nucleus; GO:1902494 catalytic comple…	GO:0004864 protein phosphatase inhibitor activity; GO:0030234 enzyme regulator activity; GO:0005488 binding; GO:0019208 phosphatase regulator activity; GO:0019888 protein phosphatase regulator activity; GO:0005515 protein binding; GO:0004865 protein serine/threonine phosphatase inhibitor activity; GO:0098772 molecular function regulator; GO:0004857 enzyme inhibitor activity; GO:0019212 phosphatas…			S	KOG4102	Uncharacterized conserved protein
O60934	Nibrin OS=Homo sapiens OX=9606 GN=NBN PE=1 SV=1	NBN	1.94111	5.68248e-09	Up	cytoplasm	K10867	NBN, NBS1; nibrin	hsa03440 Homologous recombination; hsa04218 Cellular senescence	GO:0044085 cellular component biogenesis; GO:0044700 single organism signaling; GO:0016064 immunoglobulin mediated immune response; GO:0065008 regulation of biological quality; GO:0045321 leukocyte activation; GO:0032270 positive regulation of cellular protein metabolic process; GO:0022414 reproductive process; GO:0043009 chordate embryonic development; GO:0016233 telomere capping; GO:0090329 reg…	GO:0000784 nuclear chromosome, telomeric region; GO:0000781 chromosome, telomeric region; GO:0005737 cytoplasm; GO:0032991 macromolecular complex; GO:0044424 intracellular part; GO:0016604 nuclear body; GO:0005623 cell; GO:0044422 organelle part; GO:0044427 chromosomal part; GO:0043228 non-membrane-bounded organelle; GO:0031974 membrane-enclosed lumen; GO:0016605 PML body; GO:0005654 nucleoplasm;…	GO:0097159 organic cyclic compound binding; GO:1901363 heterocyclic compound binding; GO:0003677 DNA binding; GO:0047485 protein N-terminus binding; GO:0005488 binding; GO:0003676 nucleic acid binding; GO:0005515 protein binding; GO:0003684 damaged DNA binding; GO:0008134 transcription factor binding;	IPR032429; IPR008984; IPR000253; IPR001357; IPR013908;	Nibrin, second BRCT domain; SMAD/FHA domain; Forkhead-associated (FHA) domain; BRCT domain; DNA repair Nbs1, C-terminal;
O60936	Nucleolar protein 3 OS=Homo sapiens OX=9606 GN=NOL3 PE=1 SV=2	NOL3	1.59667	0.00266023	Up	cytoplasm,nucleus				GO:0044700 single organism signaling; GO:0044085 cellular component biogenesis; GO:0065008 regulation of biological quality; GO:0010941 regulation of cell death; GO:0022613 ribonucleoprotein complex biogenesis; GO:0014745 negative regulation of muscle adaptation; GO:0022618 ribonucleoprotein complex assembly; GO:1903533 regulation of protein targeting; GO:0090201 negative regulation of release of…	GO:0043229 intracellular organelle; GO:0016020 membrane; GO:0005783 endoplasmic reticulum; GO:0043232 intracellular non-membrane-bounded organelle; GO:0044446 intracellular organelle part; GO:0005737 cytoplasm; GO:0016529 sarcoplasmic reticulum; GO:0031981 nuclear lumen; GO:0012505 endomembrane system; GO:0044424 intracellular part; GO:0005730 nucleolus; GO:0005829 cytosol; GO:0005623 cell; GO:00…	GO:0003723 RNA binding; GO:0043027 cysteine-type endopeptidase inhibitor activity involved in apoptotic process; GO:0032813 tumor necrosis factor receptor superfamily binding; GO:0005102 receptor binding; GO:0005126 cytokine receptor binding; GO:0043167 ion binding; GO:0061134 peptidase regulator activity; GO:0043028 cysteine-type endopeptidase regulator activity involved in apoptotic process; GO…	IPR011029; IPR001315;	Death-like domain; CARD domain;
O75023	Leukocyte immunoglobulin-like receptor subfamily B member 5 OS=Homo sapiens OX=9606 GN=LILRB5 PE=1 SV=1	LILRB5	0.573956	0.00598944	Down	plasma membrane	K06512	LILR, CD85; leukocyte immunoglobulin-like receptor	hsa04380 Osteoclast differentiation	GO:0050794 regulation of cellular process; GO:0044700 single organism signaling; GO:0051716 cellular response to stimulus; GO:0006950 response to stress; GO:0007166 cell surface receptor signaling pathway; GO:0044699 single-organism process; GO:0002376 immune system process; GO:0023052 signaling; GO:0050896 response to stimulus; GO:0007165 signal transduction; GO:0050789 regulation of biological …	GO:0031224 intrinsic component of membrane; GO:0016020 membrane; GO:0016021 integral component of membrane; GO:0044425 membrane part;	GO:0038023 signaling receptor activity; GO:0060089 molecular transducer activity; GO:0005515 protein binding; GO:0004872 receptor activity; GO:0004888 transmembrane signaling receptor activity; GO:0004871 signal transducer activity; GO:0005488 binding; GO:0099600 transmembrane receptor activity;	IPR003598; IPR007110; IPR013783; IPR003599; IPR013151;	Immunoglobulin subtype 2; Immunoglobulin-like domain; Immunoglobulin-like fold; Immunoglobulin subtype; Immunoglobulin;
O75044	SLIT-ROBO Rho GTPase-activating protein 2 OS=Homo sapiens OX=9606 GN=SRGAP2 PE=1 SV=3	SRGAP2	1.55572	0.00112921	Up	nucleus	K07526	SRGAP; SLIT-ROBO Rho GTPase activating protein	hsa04360 Axon guidance	GO:0044700 single organism signaling; GO:0044085 cellular component biogenesis; GO:0046847 filopodium assembly; GO:0007420 brain development; GO:0032989 cellular component morphogenesis; GO:0021987 cerebral cortex development; GO:0021537 telencephalon development; GO:0022610 biological adhesion; GO:0034446 substrate adhesion-dependent cell spreading; GO:0032879 regulation of localization; GO:0044…	GO:0030425 dendrite; GO:0016020 membrane; GO:0031410 cytoplasmic vesicle; GO:0071944 cell periphery; GO:0030054 cell junction; GO:0005737 cytoplasm; GO:0031982 vesicle; GO:0044424 intracellular part; GO:0005623 cell; GO:0032279 asymmetric synapse; GO:0043197 dendritic spine; GO:0098590 plasma membrane region; GO:0044309 neuron spine; GO:0044425 membrane part; GO:0005622 intracellular; GO:0044464 …	GO:0031267 small GTPase binding; GO:0017048 Rho GTPase binding; GO:0048365 Rac GTPase binding; GO:0060589 nucleoside-triphosphatase regulator activity; GO:0030695 GTPase regulator activity; GO:0046983 protein dimerization activity; GO:0005515 protein binding; GO:0098772 molecular function regulator; GO:0042802 identical protein binding; GO:0030234 enzyme regulator activity; GO:0017016 Ras GTPase …	IPR001452; IPR031160; IPR001060; IPR008936; IPR000198;	SH3 domain; F-BAR domain; FCH domain; Rho GTPase activation protein; Rho GTPase-activating protein domain;	Z	KOG3565	Cdc42-interacting protein CIP4
O75054	Immunoglobulin superfamily member 3 OS=Homo sapiens OX=9606 GN=IGSF3 PE=2 SV=3	IGSF3	1.52962	0.0288034	Up	plasma membrane	K06522	IGSF2_3, CD101; immunoglobulin superfamily, member 2/3		GO:0050794 regulation of cellular process; GO:0044700 single organism signaling; GO:0032502 developmental process; GO:0051716 cellular response to stimulus; GO:0044707 single-multicellular organism process; GO:0035272 exocrine system development; GO:0048732 gland development; GO:0007166 cell surface receptor signaling pathway; GO:0048731 system development; GO:0044699 single-organism process; GO:…	GO:0016020 membrane; GO:0071944 cell periphery; GO:0044425 membrane part; GO:0044464 cell part; GO:0031224 intrinsic component of membrane; GO:0009986 cell surface; GO:0005623 cell; GO:0016021 integral component of membrane; GO:0005886 plasma membrane;	GO:0005515 protein binding; GO:0005488 binding;	IPR003598; IPR007110; IPR013783; IPR003599; IPR013106;	Immunoglobulin subtype 2; Immunoglobulin-like domain; Immunoglobulin-like fold; Immunoglobulin subtype; Immunoglobulin V-set domain;
O75063	Glycosaminoglycan xylosylkinase OS=Homo sapiens OX=9606 GN=FAM20B PE=1 SV=1	FAM20B	2.1228	3.23113e-07	Up	extracellular	K20825	FAM20B; glycosaminoglycan xylosylkinase [EC:2.7.1.-]		GO:0050794 regulation of cellular process; GO:0016310 phosphorylation; GO:1903955 positive regulation of protein targeting to mitochondrion; GO:0090316 positive regulation of intracellular protein transport; GO:1903829 positive regulation of cellular protein localization; GO:1903533 regulation of protein targeting; GO:0010821 regulation of mitochondrion organization; GO:0044237 cellular metabolic…	GO:0016020 membrane; GO:0005615 extracellular space; GO:0044421 extracellular region part; GO:0031090 organelle membrane; GO:0005737 cytoplasm; GO:0031224 intrinsic component of membrane; GO:0044424 intracellular part; GO:0005623 cell; GO:0044422 organelle part; GO:0031974 membrane-enclosed lumen; GO:0005654 nucleoplasm; GO:0070013 intracellular organelle lumen; GO:0044425 membrane part; GO:00444…	GO:0005524 ATP binding; GO:1901265 nucleoside phosphate binding; GO:0016773 phosphotransferase activity, alcohol group as acceptor; GO:0001882 nucleoside binding; GO:0043167 ion binding; GO:0005515 protein binding; GO:0000166 nucleotide binding; GO:0097159 organic cyclic compound binding; GO:1901363 heterocyclic compound binding; GO:0032549 ribonucleoside binding; GO:0097367 carbohydrate derivati…	IPR009581;	FAM20, C-terminal;	S	KOG3829	Uncharacterized conserved protein
O75083	WD repeat-containing protein 1 OS=Homo sapiens OX=9606 GN=WDR1 PE=1 SV=4	WDR1	1.60736	1.28805e-08	Up	cytoplasm				GO:0001738 morphogenesis of a polarized epithelium; GO:0044085 cellular component biogenesis; GO:0065008 regulation of biological quality; GO:0014013 regulation of gliogenesis; GO:0043243 positive regulation of protein complex disassembly; GO:0035088 establishment or maintenance of apical/basal cell polarity; GO:0032989 cellular component morphogenesis; GO:0030832 regulation of actin filament len…	GO:0044421 extracellular region part; GO:0005938 cell cortex; GO:0071944 cell periphery; GO:0030054 cell junction; GO:0031982 vesicle; GO:0099568 cytoplasmic region; GO:0005737 cytoplasm; GO:0030863 cortical cytoskeleton; GO:0032991 macromolecular complex; GO:0099512 supramolecular fiber; GO:0030864 cortical actin cytoskeleton; GO:0044424 intracellular part; GO:0099080 supramolecular complex; GO:…	GO:0051015 actin filament binding; GO:0008092 cytoskeletal protein binding; GO:0005488 binding; GO:0044877 macromolecular complex binding; GO:0003779 actin binding; GO:0005515 protein binding; GO:0032403 protein complex binding;	IPR017986; IPR015943; IPR011045;	WD40-repeat-containing domain; WD40/YVTN repeat-like-containing domain; Nitrous oxide reductase, N-terminal;	Z	KOG0318	WD40 repeat stress protein/actin interacting protein
O75094	Slit homolog 3 protein OS=Homo sapiens OX=9606 GN=SLIT3 PE=2 SV=3	SLIT3	0.655747	0.00424883	Down	extracellular	K06850	SLIT3; slit 3	hsa04360 Axon guidance	GO:0044700 single organism signaling; GO:0022414 reproductive process; GO:0007166 cell surface receptor signaling pathway; GO:0032989 cellular component morphogenesis; GO:0008285 negative regulation of cell proliferation; GO:0001558 regulation of cell growth; GO:0009605 response to external stimulus; GO:0051414 response to cortisol; GO:0044702 single organism reproductive process; GO:0048545 resp…	GO:0043226 organelle; GO:0043231 intracellular membrane-bounded organelle; GO:0043229 intracellular organelle; GO:0005615 extracellular space; GO:0044421 extracellular region part; GO:0044464 cell part; GO:0005622 intracellular; GO:0005737 cytoplasm; GO:0044424 intracellular part; GO:0005623 cell; GO:0043227 membrane-bounded organelle; GO:0005576 extracellular region; GO:0005739 mitochondrion; GO…	GO:0043169 cation binding; GO:0046872 metal ion binding; GO:0005515 protein binding; GO:0005509 calcium ion binding; GO:0048495 Roundabout binding; GO:0005102 receptor binding; GO:0005488 binding; GO:0043167 ion binding;	IPR000483; IPR000372; IPR001881; IPR000742; IPR032675; IPR009030; IPR001791; IPR013320; IPR006207;	Cysteine-rich flanking region, C-terminal; Leucine-rich repeat N-terminal domain; EGF-like calcium-binding domain; EGF-like domain; Leucine-rich repeat domain, L domain-like; Growth factor receptor cysteine-rich domain; Laminin G domain; Concanavalin A-like lectin/glucanase domain; Cystine knot, C-terminal;	WT	KOG4237	Extracellular matrix protein slit, contains leucine-rich and EGF-like repeats
O75095	Multiple epidermal growth factor-like domains protein 6 OS=Homo sapiens OX=9606 GN=MEGF6 PE=1 SV=4	MEGF6	0.664926	0.0264187	Down	extracellular					GO:0005576 extracellular region;	GO:0043169 cation binding; GO:0046872 metal ion binding; GO:0005515 protein binding; GO:0005509 calcium ion binding; GO:0005488 binding; GO:0043167 ion binding;	IPR001881; IPR002049; IPR000742; IPR009030; IPR011489;	EGF-like calcium-binding domain; Laminin EGF domain; EGF-like domain; Growth factor receptor cysteine-rich domain; EMI domain;	T	KOG1218	Proteins containing Ca2+-binding EGF-like domains
O75112	LIM domain-binding protein 3 OS=Homo sapiens OX=9606 GN=LDB3 PE=1 SV=2	LDB3	0.658734	0.00159634	Down	nucleus	K19867	LDB3; LIM domain-binding protein 3		GO:0044085 cellular component biogenesis; GO:0055001 muscle cell development; GO:0016043 cellular component organization; GO:0048869 cellular developmental process; GO:0032989 cellular component morphogenesis; GO:0044699 single-organism process; GO:0048468 cell development; GO:0009653 anatomical structure morphogenesis; GO:0030154 cell differentiation; GO:0030036 actin cytoskeleton organization; …	GO:0043229 intracellular organelle; GO:0042995 cell projection; GO:0043232 intracellular non-membrane-bounded organelle; GO:0030016 myofibril; GO:0005737 cytoplasm; GO:0099512 supramolecular fiber; GO:0044424 intracellular part; GO:0030018 Z disc; GO:0099080 supramolecular complex; GO:0005623 cell; GO:0031674 I band; GO:0031143 pseudopodium; GO:0044422 organelle part; GO:0099081 supramolecular po…	GO:0019901 protein kinase binding; GO:0043167 ion binding; GO:0005515 protein binding; GO:0008270 zinc ion binding; GO:0019900 kinase binding; GO:0051371 muscle alpha-actinin binding; GO:0008092 cytoskeletal protein binding; GO:0046914 transition metal ion binding; GO:0005488 binding; GO:0042805 actinin binding; GO:0005080 protein kinase C binding; GO:0046872 metal ion binding; GO:0043169 cation …	IPR001781; IPR006643; IPR001478; IPR031847;	Zinc finger, LIM-type; Zasp-like motif; PDZ domain; Domain of unknown function DUF4749;
O75113	NEDD4-binding protein 1 OS=Homo sapiens OX=9606 GN=N4BP1 PE=1 SV=4	N4BP1	2.65573	1.14961e-07	Up	cytoplasm				GO:0050794 regulation of cellular process; GO:0042177 negative regulation of protein catabolic process; GO:1903051 negative regulation of proteolysis involved in cellular protein catabolic process; GO:1903320 regulation of protein modification by small protein conjugation or removal; GO:0060255 regulation of macromolecule metabolic process; GO:0009628 response to abiotic stimulus; GO:0031399 regu…	GO:0043229 intracellular organelle; GO:0043232 intracellular non-membrane-bounded organelle; GO:0044446 intracellular organelle part; GO:0031981 nuclear lumen; GO:0044424 intracellular part; GO:0005730 nucleolus; GO:0005623 cell; GO:0016604 nuclear body; GO:0044422 organelle part; GO:0043228 non-membrane-bounded organelle; GO:0031974 membrane-enclosed lumen; GO:0043226 organelle; GO:0043231 intra…	GO:0005515 protein binding; GO:0005488 binding;	IPR021869;	Ribonuclease Zc3h12a-like, NYN domain;	S	KOG3777	Uncharacterized conserved protein
O75146	Huntingtin-interacting protein 1-related protein OS=Homo sapiens OX=9606 GN=HIP1R PE=1 SV=2	HIP1R	1.7543	0.0242058	Up	mitochondria	K20040	HIP1R, SLA2; huntingtin-interacting protein 1-related protein		GO:0044085 cellular component biogenesis; GO:0060627 regulation of vesicle-mediated transport; GO:0065008 regulation of biological quality; GO:0010941 regulation of cell death; GO:0032270 positive regulation of cellular protein metabolic process; GO:0030832 regulation of actin filament length; GO:0010821 regulation of mitochondrion organization; GO:0045742 positive regulation of epidermal growth …	GO:0030425 dendrite; GO:0016020 membrane; GO:0031090 organelle membrane; GO:0032587 ruffle membrane; GO:0005737 cytoplasm; GO:0099568 cytoplasmic region; GO:0044433 cytoplasmic vesicle part; GO:0032838 cell projection cytoplasm; GO:0043025 neuronal cell body; GO:0005623 cell; GO:0044422 organelle part; GO:0043197 dendritic spine; GO:0043228 non-membrane-bounded organelle; GO:0032839 dendrite cyto…	GO:0051015 actin filament binding; GO:0098748 endocytic adaptor activity; GO:1901981 phosphatidylinositol phosphate binding; GO:0030674 protein binding, bridging; GO:0046982 protein heterodimerization activity; GO:0046983 protein dimerization activity; GO:0043167 ion binding; GO:0044877 macromolecular complex binding; GO:0080025 phosphatidylinositol-3,5-bisphosphate binding; GO:0005515 protein bi…	IPR002558; IPR032422; IPR013809; IPR011417; IPR008942;	I/LWEQ domain; Huntingtin-interacting protein 1, clathrin-binding domain; ENTH domain; AP180 N-terminal homology (ANTH) domain; ENTH/VHS;	Z	KOG0980	Actin-binding protein SLA2/Huntingtin-interacting protein Hip1
O75150	E3 ubiquitin-protein ligase BRE1B OS=Homo sapiens OX=9606 GN=RNF40 PE=1 SV=5	RNF40	1.93059	0.000704596	Up	nucleus	K10696	BRE1; E3 ubiquitin-protein ligase BRE1 [EC:2.3.2.27]		GO:0032270 positive regulation of cellular protein metabolic process; GO:0031331 positive regulation of cellular catabolic process; GO:0050686 negative regulation of mRNA processing; GO:0051253 negative regulation of RNA metabolic process; GO:1903312 negative regulation of mRNA metabolic process; GO:0044237 cellular metabolic process; GO:1905269 positive regulation of chromatin organization; GO:0…	GO:0016020 membrane; GO:0019898 extrinsic component of membrane; GO:0005737 cytoplasm; GO:0032991 macromolecular complex; GO:0044424 intracellular part; GO:0005623 cell; GO:0000792 heterochromatin; GO:0044422 organelle part; GO:0043679 axon terminus; GO:0044427 chromosomal part; GO:0043228 non-membrane-bounded organelle; GO:0031974 membrane-enclosed lumen; GO:1902494 catalytic complex; GO:0005654…	GO:0000149 SNARE binding; GO:0003723 RNA binding; GO:0019787 ubiquitin-like protein transferase activity; GO:0031625 ubiquitin protein ligase binding; GO:0003730 mRNA 3'-UTR binding; GO:0044877 macromolecular complex binding; GO:0046983 protein dimerization activity; GO:0043167 ion binding; GO:0031624 ubiquitin conjugating enzyme binding; GO:0005515 protein binding; GO:0008270 zinc ion binding; G…	IPR001841; IPR013083;	Zinc finger, RING-type; Zinc finger, RING/FYVE/PHD-type;	O	KOG0978	E3 ubiquitin ligase involved in syntaxin degradation
O75152	Zinc finger CCCH domain-containing protein 11A OS=Homo sapiens OX=9606 GN=ZC3H11A PE=1 SV=3	ZC3H11A	1.60837	7.86162e-05	Up	nucleus	K22415			GO:0050658 RNA transport; GO:0097659 nucleic acid-templated transcription; GO:0009058 biosynthetic process; GO:0051168 nuclear export; GO:0051169 nuclear transport; GO:0044237 cellular metabolic process; GO:0015031 protein transport; GO:0051234 establishment of localization; GO:0006353 DNA-templated transcription, termination; GO:0071427 mRNA-containing ribonucleoprotein complex export from nucle…	GO:0043229 intracellular organelle; GO:0044446 intracellular organelle part; GO:0031981 nuclear lumen; GO:0044424 intracellular part; GO:0005623 cell; GO:0044422 organelle part; GO:0043226 organelle; GO:0043231 intracellular membrane-bounded organelle; GO:0031974 membrane-enclosed lumen; GO:0005654 nucleoplasm; GO:0005634 nucleus; GO:0070013 intracellular organelle lumen; GO:0044464 cell part; GO…	GO:0097159 organic cyclic compound binding; GO:1901363 heterocyclic compound binding; GO:0003723 RNA binding; GO:0005488 binding; GO:0043167 ion binding; GO:0003676 nucleic acid binding; GO:0043169 cation binding; GO:0046872 metal ion binding; GO:0005515 protein binding;	IPR000571;	Zinc finger, CCCH-type;	S	KOG4791	Uncharacterized conserved protein
O75153	Clustered mitochondria protein homolog OS=Homo sapiens OX=9606 GN=CLUH PE=1 SV=2	CLUH	10.8839	2.1228e-19	Up	nucleus	K03255	TIF31, CLU1; protein TIF31		GO:0051640 organelle localization; GO:0016043 cellular component organization; GO:0051646 mitochondrion localization; GO:0048311 mitochondrion distribution; GO:0006996 organelle organization; GO:0007005 mitochondrion organization; GO:0051179 localization; GO:0009987 cellular process; GO:0071840 cellular component organization or biogenesis; GO:0048312 intracellular distribution of mitochondria; G…	GO:0044424 intracellular part; GO:0005623 cell; GO:0044464 cell part; GO:0005622 intracellular; GO:0005737 cytoplasm;	GO:0097159 organic cyclic compound binding; GO:1901363 heterocyclic compound binding; GO:0003729 mRNA binding; GO:0003723 RNA binding; GO:0005515 protein binding; GO:0005488 binding; GO:0003676 nucleic acid binding;	IPR023231; IPR025697; IPR033646; IPR011990; IPR028275;	GSKIP domain; CLU domain; CLU central domain; Tetratricopeptide-like helical domain; Clustered mitochondria protein, N-terminal;	R	KOG1839	Uncharacterized protein CLU1/cluA/TIF31 involved in mitochondrial morphology/distribution, also found associated with eIF-3
O75157	TSC22 domain family protein 2 OS=Homo sapiens OX=9606 GN=TSC22D2 PE=1 SV=3	TSC22D2	1.50045	3.9595e-06	Up	nucleus				GO:0050794 regulation of cellular process; GO:0010468 regulation of gene expression; GO:0006355 regulation of transcription, DNA-templated; GO:0006970 response to osmotic stress; GO:0031326 regulation of cellular biosynthetic process; GO:0006950 response to stress; GO:0080090 regulation of primary metabolic process; GO:0060255 regulation of macromolecule metabolic process; GO:0009628 response to …	GO:0043226 organelle; GO:0043231 intracellular membrane-bounded organelle; GO:0043229 intracellular organelle; GO:0005634 nucleus; GO:0044464 cell part; GO:0005622 intracellular; GO:0005737 cytoplasm; GO:0044424 intracellular part; GO:0043227 membrane-bounded organelle; GO:0005623 cell;	GO:0003700 transcription factor activity, sequence-specific DNA binding; GO:0001071 nucleic acid binding transcription factor activity;
O75170	Serine/threonine-protein phosphatase 6 regulatory subunit 2 OS=Homo sapiens OX=9606 GN=PPP6R2 PE=1 SV=2	PPP6R2	1.5924	7.1781e-05	Up	cytoplasm	K15500	PPP6R2, SAPS2; serine/threonine-protein phosphatase 6 regulatory subunit 2			GO:0043231 intracellular membrane-bounded organelle; GO:0043226 organelle; GO:0043229 intracellular organelle; GO:0044464 cell part; GO:0005622 intracellular; GO:0005737 cytoplasm; GO:0044424 intracellular part; GO:0005829 cytosol; GO:0043227 membrane-bounded organelle; GO:0005623 cell; GO:0044444 cytoplasmic part;	GO:0005515 protein binding; GO:0005488 binding;	IPR016024;	Armadillo-type fold;	D	KOG2073	SAP family cell cycle dependent phosphatase-associated protein
O75179	Ankyrin repeat domain-containing protein 17 OS=Homo sapiens OX=9606 GN=ANKRD17 PE=1 SV=3	ANKRD17	2.63137	1.84838e-07	Up	plasma membrane	K16726	ANKRD17, MASK; ankyrin repeat domain-containing protein 17		GO:2000045 regulation of G1/S transition of mitotic cell cycle; GO:0051093 negative regulation of developmental process; GO:0021700 developmental maturation; GO:0001568 blood vessel development; GO:0039531 regulation of viral-induced cytoplasmic pattern recognition receptor signaling pathway; GO:0023051 regulation of signaling; GO:0039533 regulation of MDA-5 signaling pathway; GO:1902533 positive…	GO:0043229 intracellular organelle; GO:0016020 membrane; GO:0043232 intracellular non-membrane-bounded organelle; GO:0031090 organelle membrane; GO:0005635 nuclear envelope; GO:0044446 intracellular organelle part; GO:0031967 organelle envelope; GO:0005737 cytoplasm; GO:0012505 endomembrane system; GO:0044424 intracellular part; GO:0005623 cell; GO:0044422 organelle part; GO:0044427 chromosomal p…	GO:0097159 organic cyclic compound binding; GO:1901363 heterocyclic compound binding; GO:0003723 RNA binding; GO:0005515 protein binding; GO:0003682 chromatin binding; GO:0005488 binding; GO:0003676 nucleic acid binding;	IPR004087; IPR004088; IPR020683;	K Homology domain; K Homology domain, type 1; Ankyrin repeat-containing domain;	T	KOG4369	RTK signaling protein MASK/UNC-44
O75223	Gamma-glutamylcyclotransferase OS=Homo sapiens OX=9606 GN=GGCT PE=1 SV=1	GGCT	4.36893	5.62803e-23	Up	cytoplasm	K00682	GGCT; gamma-glutamylcyclotransferase [EC:4.3.2.9]	hsa00480 Glutathione metabolism; hsa01100 Metabolic pathways	GO:0050794 regulation of cellular process; GO:0044700 single organism signaling; GO:0016043 cellular component organization; GO:0097190 apoptotic signaling pathway; GO:0006518 peptide metabolic process; GO:0044699 single-organism process; GO:0042398 cellular modified amino acid biosynthetic process; GO:0009058 biosynthetic process; GO:0050896 response to stimulus; GO:1901566 organonitrogen compou…	GO:0070062 extracellular exosome; GO:0043226 organelle; GO:0044421 extracellular region part; GO:0044464 cell part; GO:0005622 intracellular; GO:0005737 cytoplasm; GO:0031982 vesicle; GO:1903561 extracellular vesicle; GO:0044424 intracellular part; GO:0005623 cell; GO:0005829 cytosol; GO:0043227 membrane-bounded organelle; GO:0005576 extracellular region; GO:0043230 extracellular organelle; GO:00…	GO:0016746 transferase activity, transferring acyl groups; GO:0042802 identical protein binding; GO:0003824 catalytic activity; GO:0042803 protein homodimerization activity; GO:0005488 binding; GO:0046983 protein dimerization activity; GO:0003839 gamma-glutamylcyclotransferase activity; GO:0005515 protein binding; GO:0016740 transferase activity; GO:0016755 transferase activity, transferring amin…	IPR013024;	Gamma-glutamyl cyclotransferase-like;	S	KOG4059	Uncharacterized conserved protein
O75312	Zinc finger protein ZPR1 OS=Homo sapiens OX=9606 GN=ZPR1 PE=1 SV=1	ZPR1	5.52878	1.23217e-17	Up	cytoplasm	K06874	K06874; zinc finger protein		GO:0044700 single organism signaling; GO:0071931 positive regulation of transcription involved in G1/S transition of mitotic cell cycle; GO:0010941 regulation of cell death; GO:0042023 DNA endoreduplication; GO:1903533 regulation of protein targeting; GO:0043009 chordate embryonic development; GO:0043523 regulation of neuron apoptotic process; GO:0009891 positive regulation of biosynthetic proces…	GO:0005737 cytoplasm; GO:0043025 neuronal cell body; GO:0032991 macromolecular complex; GO:0030426 growth cone; GO:0044424 intracellular part; GO:0016604 nuclear body; GO:0005623 cell; GO:0044422 organelle part; GO:0015030 Cajal body; GO:0043228 non-membrane-bounded organelle; GO:0031974 membrane-enclosed lumen; GO:0005654 nucleoplasm; GO:0070013 intracellular organelle lumen; GO:0005622 intracel…	GO:0030971 receptor tyrosine kinase binding; GO:1990782 protein tyrosine kinase binding; GO:0046914 transition metal ion binding; GO:0005102 receptor binding; GO:0031369 translation initiation factor binding; GO:0005488 binding; GO:0019901 protein kinase binding; GO:0043167 ion binding; GO:0046872 metal ion binding; GO:0043169 cation binding; GO:0005515 protein binding; GO:0019900 kinase binding;…	IPR004457;	Zinc finger, ZPR1-type;	R	KOG2703	C4-type Zn-finger protein
O75339	Cartilage intermediate layer protein 1 OS=Homo sapiens OX=9606 GN=CILP PE=1 SV=4	CILP	24.4947	2.4309e-11	Up	extracellular				GO:0050794 regulation of cellular process; GO:0023057 negative regulation of signaling; GO:0010646 regulation of cell communication; GO:0050789 regulation of biological process; GO:0010648 negative regulation of cell communication; GO:0009968 negative regulation of signal transduction; GO:0043567 regulation of insulin-like growth factor receptor signaling pathway; GO:0048583 regulation of respons…	GO:0031012 extracellular matrix; GO:0070062 extracellular exosome; GO:0043226 organelle; GO:0005615 extracellular space; GO:0044421 extracellular region part; GO:0031982 vesicle; GO:1903561 extracellular vesicle; GO:0005578 proteinaceous extracellular matrix; GO:0043227 membrane-bounded organelle; GO:0005576 extracellular region; GO:0043230 extracellular organelle;	GO:0005515 protein binding; GO:0005488 binding;	IPR003598; IPR008969; IPR025155; IPR007110; IPR013783; IPR003599;	Immunoglobulin subtype 2; Carboxypeptidase-like, regulatory domain; WxxW domain; Immunoglobulin-like domain; Immunoglobulin-like fold; Immunoglobulin subtype;
O75351	Vacuolar protein sorting-associated protein 4B OS=Homo sapiens OX=9606 GN=VPS4B PE=1 SV=2	VPS4B	1.975	8.46581e-08	Up	cytoplasm	K12196	VPS4; vacuolar protein-sorting-associated protein 4	hsa04144 Endocytosis; hsa04217 Necroptosis	GO:0060627 regulation of vesicle-mediated transport; GO:0044085 cellular component biogenesis; GO:0010941 regulation of cell death; GO:0052192 movement in environment of other organism involved in symbiotic interaction; GO:0006914 autophagy; GO:0010564 regulation of cell cycle process; GO:0044237 cellular metabolic process; GO:0015031 protein transport; GO:0008152 metabolic process; GO:0032879 re…	GO:0016020 membrane; GO:0044421 extracellular region part; GO:0031410 cytoplasmic vesicle; GO:0031090 organelle membrane; GO:0031982 vesicle; GO:0005737 cytoplasm; GO:0044433 cytoplasmic vesicle part; GO:0044424 intracellular part; GO:0005623 cell; GO:0044422 organelle part; GO:0043228 non-membrane-bounded organelle; GO:0005856 cytoskeleton; GO:0070062 extracellular exosome; GO:0005815 microtubul…	GO:1901265 nucleoside phosphate binding; GO:0046983 protein dimerization activity; GO:0016817 hydrolase activity, acting on acid anhydrides; GO:0016787 hydrolase activity; GO:0005515 protein binding; GO:0016887 ATPase activity; GO:1901363 heterocyclic compound binding; GO:0097159 organic cyclic compound binding; GO:0016462 pyrophosphatase activity; GO:0042802 identical protein binding; GO:0032553…	IPR003593; IPR003959; IPR015415; IPR027417; IPR007330;	AAA+ ATPase domain; ATPase, AAA-type, core; Vps4 oligomerisation, C-terminal; P-loop containing nucleoside triphosphate hydrolase; MIT;	O	KOG0739	AAA+-type ATPase
O75367	Core histone macro-H2A.1 OS=Homo sapiens OX=9606 GN=H2AFY PE=1 SV=4	H2AFY	0.529497	3.51757e-06	Down	mitochondria	K11251	H2A; histone H2A	hsa04217 Necroptosis; hsa05034 Alcoholism; hsa05322 Systemic lupus erythematosus	GO:0044085 cellular component biogenesis; GO:0034093 positive regulation of maintenance of sister chromatid cohesion; GO:0030858 positive regulation of epithelial cell differentiation; GO:0019216 regulation of lipid metabolic process; GO:0010564 regulation of cell cycle process; GO:0033127 regulation of histone phosphorylation; GO:0071900 regulation of protein serine/threonine kinase activity; GO…	GO:0001740 Barr body; GO:0044421 extracellular region part; GO:0000784 nuclear chromosome, telomeric region; GO:0000781 chromosome, telomeric region; GO:0031982 vesicle; GO:0000803 sex chromosome; GO:0032991 macromolecular complex; GO:0044424 intracellular part; GO:0005623 cell; GO:0000792 heterochromatin; GO:0044422 organelle part; GO:0044427 chromosomal part; GO:0043228 non-membrane-bounded org…	GO:0030291 protein serine/threonine kinase inhibitor activity; GO:0000182 rDNA binding; GO:0031490 chromatin DNA binding; GO:0003690 double-stranded DNA binding; GO:0046983 protein dimerization activity; GO:0019901 protein kinase binding; GO:0005515 protein binding; GO:0004860 protein kinase inhibitor activity; GO:0003682 chromatin binding; GO:0019207 kinase regulator activity; GO:0004857 enzyme …	IPR002589; IPR009072; IPR032454; IPR007125;	Macro domain; Histone-fold; Histone H2A, C-terminal domain; Histone H2A/H2B/H3;	BK	KOG2633	Hismacro and SEC14 domain-containing proteins
O75400	Pre-mRNA-processing factor 40 homolog A OS=Homo sapiens OX=9606 GN=PRPF40A PE=1 SV=2	PRPF40A	1.90147	1.8185e-10	Up	cytoplasm	K12821	PRPF40, PRP40; pre-mRNA-processing factor 40	hsa03040 Spliceosome	GO:0050794 regulation of cellular process; GO:0016043 cellular component organization; GO:0016477 cell migration; GO:0065008 regulation of biological quality; GO:0006725 cellular aromatic compound metabolic process; GO:0051674 localization of cell; GO:0044699 single-organism process; GO:0044237 cellular metabolic process; GO:0010564 regulation of cell cycle process; GO:0032465 regulation of cytok…	GO:0005685 U1 snRNP; GO:0016020 membrane; GO:0005737 cytoplasm; GO:0005684 U2-type spliceosomal complex; GO:0032991 macromolecular complex; GO:0044424 intracellular part; GO:0016604 nuclear body; GO:0005623 cell; GO:0044422 organelle part; GO:0031974 membrane-enclosed lumen; GO:0005654 nucleoplasm; GO:0070013 intracellular organelle lumen; GO:0016607 nuclear speck; GO:0044464 cell part; GO:000562…	GO:0097159 organic cyclic compound binding; GO:1901363 heterocyclic compound binding; GO:0003723 RNA binding; GO:0005488 binding; GO:0003676 nucleic acid binding; GO:0005515 protein binding; GO:0070064 proline-rich region binding;	IPR002713; IPR001202;	FF domain; WW domain;	A	KOG0152	Spliceosomal protein FBP11/Splicing factor PRP40
O75439	Mitochondrial-processing peptidase subunit beta OS=Homo sapiens OX=9606 GN=PMPCB PE=1 SV=2	PMPCB	2.71001	3.606e-11	Up	mitochondria	K17732	PMPCB, MAS1; mitochondrial-processing peptidase subunit beta [EC:3.4.24.64]		GO:0016310 phosphorylation; GO:0009116 nucleoside metabolic process; GO:0042278 purine nucleoside metabolic process; GO:0006725 cellular aromatic compound metabolic process; GO:0009167 purine ribonucleoside monophosphate metabolic process; GO:0042773 ATP synthesis coupled electron transport; GO:0009259 ribonucleotide metabolic process; GO:0009117 nucleotide metabolic process; GO:0044699 single-or…	GO:0016020 membrane; GO:0098800 inner mitochondrial membrane protein complex; GO:0031090 organelle membrane; GO:0098796 membrane protein complex; GO:0005737 cytoplasm; GO:0032991 macromolecular complex; GO:0031224 intrinsic component of membrane; GO:0098798 mitochondrial protein complex; GO:0044424 intracellular part; GO:0044455 mitochondrial membrane part; GO:0005623 cell; GO:0044422 organelle p…	GO:0004175 endopeptidase activity; GO:0004222 metalloendopeptidase activity; GO:0008233 peptidase activity; GO:0046914 transition metal ion binding; GO:0003824 catalytic activity; GO:0005488 binding; GO:0043167 ion binding; GO:0046872 metal ion binding; GO:0043169 cation binding; GO:0070011 peptidase activity, acting on L-amino acid peptides; GO:0016787 hydrolase activity; GO:0008237 metallopepti…	IPR007863; IPR011765; IPR011249; IPR011237;	Peptidase M16, C-terminal; Peptidase M16, N-terminal; Metalloenzyme, LuxS/M16 peptidase-like; Peptidase M16 domain;	O	KOG0960	Mitochondrial processing peptidase, beta subunit, and related enzymes (insulinase superfamily)
O75448	Mediator of RNA polymerase II transcription subunit 24 OS=Homo sapiens OX=9606 GN=MED24 PE=1 SV=1	MED24	2.2582	1.10863e-08	Up	cytoplasm	K15167	MED24; mediator of RNA polymerase II transcription subunit 24	hsa04919 Thyroid hormone signaling pathway	GO:0044700 single organism signaling; GO:0097659 nucleic acid-templated transcription; GO:0009891 positive regulation of biosynthetic process; GO:0044699 single-organism process; GO:0009058 biosynthetic process; GO:0071383 cellular response to steroid hormone stimulus; GO:0044237 cellular metabolic process; GO:2001141 regulation of RNA biosynthetic process; GO:0007165 signal transduction; GO:0008…	GO:0043229 intracellular organelle; GO:0044446 intracellular organelle part; GO:0032991 macromolecular complex; GO:0031981 nuclear lumen; GO:0044424 intracellular part; GO:0005623 cell; GO:0044422 organelle part; GO:0043226 organelle; GO:0043231 intracellular membrane-bounded organelle; GO:0031974 membrane-enclosed lumen; GO:0005654 nucleoplasm; GO:0005634 nucleus; GO:0070013 intracellular organe…	GO:0042809 vitamin D receptor binding; GO:0046966 thyroid hormone receptor binding; GO:0005102 receptor binding; GO:0005515 protein binding; GO:0051427 hormone receptor binding; GO:0003712 transcription cofactor activity; GO:0060089 molecular transducer activity; GO:0004872 receptor activity; GO:0001076 transcription factor activity, RNA polymerase II transcription factor binding; GO:0001104 RNA …	IPR021429;	Mediator complex, subunit Med24, N-terminal;
O75475	PC4 and SFRS1-interacting protein OS=Homo sapiens OX=9606 GN=PSIP1 PE=1 SV=1	PSIP1	0.659597	0.00986303	Down	nucleus				GO:0044085 cellular component biogenesis; GO:0022613 ribonucleoprotein complex biogenesis; GO:0022618 ribonucleoprotein complex assembly; GO:0019043 establishment of viral latency; GO:0097659 nucleic acid-templated transcription; GO:0009891 positive regulation of biosynthetic process; GO:0009058 biosynthetic process; GO:0051169 nuclear transport; GO:0044764 multi-organism cellular process; GO:004…	GO:0005737 cytoplasm; GO:0044424 intracellular part; GO:0005623 cell; GO:0044422 organelle part; GO:0000792 heterochromatin; GO:0044427 chromosomal part; GO:0043228 non-membrane-bounded organelle; GO:0031974 membrane-enclosed lumen; GO:0005654 nucleoplasm; GO:0070013 intracellular organelle lumen; GO:0044454 nuclear chromosome part; GO:0005622 intracellular; GO:0044464 cell part; GO:0005694 chrom…	GO:0003677 DNA binding; GO:0003723 RNA binding; GO:0003690 double-stranded DNA binding; GO:0001190 transcriptional activator activity, RNA polymerase II transcription factor binding; GO:0005515 protein binding; GO:0003682 chromatin binding; GO:0003712 transcription cofactor activity; GO:0033613 activating transcription factor binding; GO:1901363 heterocyclic compound binding; GO:0097159 organic c…	IPR000313;	PWWP domain;	K	KOG1904	Transcription coactivator
O75503	Ceroid-lipofuscinosis neuronal protein 5 OS=Homo sapiens OX=9606 GN=CLN5 PE=1 SV=2	CLN5	1.51752	6.30664e-05	Up	cytoplasm	K12390	CLN5; ceroid-lipofuscinosis neuronal protein 5	hsa04142 Lysosome	GO:0021700 developmental maturation; GO:0065008 regulation of biological quality; GO:0035751 regulation of lysosomal lumen pH; GO:0006518 peptide metabolic process; GO:0007420 brain development; GO:0048666 neuron development; GO:0048869 cellular developmental process; GO:0006465 signal peptide processing; GO:0030641 regulation of cellular pH; GO:0030004 cellular monovalent inorganic cation homeos…	GO:0016020 membrane; GO:0044421 extracellular region part; GO:0005783 endoplasmic reticulum; GO:0031090 organelle membrane; GO:0031982 vesicle; GO:0005737 cytoplasm; GO:0031224 intrinsic component of membrane; GO:0044424 intracellular part; GO:0005623 cell; GO:0044422 organelle part; GO:0005765 lysosomal membrane; GO:0070062 extracellular exosome; GO:0044425 membrane part; GO:0005622 intracellula…	GO:0030246 carbohydrate binding; GO:0005515 protein binding; GO:0048029 monosaccharide binding; GO:0005488 binding; GO:0005537 mannose binding; GO:0036094 small molecule binding;
O75530	Polycomb protein EED OS=Homo sapiens OX=9606 GN=EED PE=1 SV=2	EED	1.79267	0.000102017	Up	nucleus	K11462	EED; polycomb protein EED		GO:0032270 positive regulation of cellular protein metabolic process; GO:0097659 nucleic acid-templated transcription; GO:0044237 cellular metabolic process; GO:1905269 positive regulation of chromatin organization; GO:0008152 metabolic process; GO:0008213 protein alkylation; GO:0010558 negative regulation of macromolecule biosynthetic process; GO:0043170 macromolecule metabolic process; GO:00195…	GO:0005737 cytoplasm; GO:0000803 sex chromosome; GO:0032991 macromolecular complex; GO:0044424 intracellular part; GO:0005623 cell; GO:0044422 organelle part; GO:0000792 heterochromatin; GO:0044427 chromosomal part; GO:0043228 non-membrane-bounded organelle; GO:0031974 membrane-enclosed lumen; GO:1902494 catalytic complex; GO:0005654 nucleoplasm; GO:0070013 intracellular organelle lumen; GO:00056…	GO:0003677 DNA binding; GO:0008168 methyltransferase activity; GO:0000976 transcription regulatory region sequence-specific DNA binding; GO:0003690 double-stranded DNA binding; GO:1990837 sequence-specific double-stranded DNA binding; GO:0001012 RNA polymerase II regulatory region DNA binding; GO:0016741 transferase activity, transferring one-carbon groups; GO:0005515 protein binding; GO:0003682 …	IPR017986; IPR015943;	WD40-repeat-containing domain; WD40/YVTN repeat-like-containing domain;	K	KOG1034	Transcriptional repressor EED/ESC/FIE, required for transcriptional silencing, WD repeat superfamily
O75531	Barrier-to-autointegration factor OS=Homo sapiens OX=9606 GN=BANF1 PE=1 SV=1	BANF1	0.49202	0.000153312	Down	extracellular	K21870	BANF1; barrier-to-autointegration factor		GO:0046907 intracellular transport; GO:0016043 cellular component organization; GO:0006997 nucleus organization; GO:0010256 endomembrane system organization; GO:0019043 establishment of viral latency; GO:0006725 cellular aromatic compound metabolic process; GO:0006259 DNA metabolic process; GO:0044699 single-organism process; GO:0051169 nuclear transport; GO:0043207 response to external biotic st…	GO:0043229 intracellular organelle; GO:0044421 extracellular region part; GO:0043232 intracellular non-membrane-bounded organelle; GO:0044446 intracellular organelle part; GO:0031982 vesicle; GO:0005737 cytoplasm; GO:0031981 nuclear lumen; GO:0044424 intracellular part; GO:0005623 cell; GO:0005829 cytosol; GO:0005576 extracellular region; GO:0044422 organelle part; GO:0043228 non-membrane-bounded…	GO:0097159 organic cyclic compound binding; GO:1901363 heterocyclic compound binding; GO:0003677 DNA binding; GO:0042802 identical protein binding; GO:0047485 protein N-terminus binding; GO:0097726 LEM domain binding; GO:0042803 protein homodimerization activity; GO:0005488 binding; GO:0046983 protein dimerization activity; GO:0003676 nucleic acid binding; GO:0008022 protein C-terminus binding; G…			BL	KOG4233	DNA-bridging protein BAF
O75534	Cold shock domain-containing protein E1 OS=Homo sapiens OX=9606 GN=CSDE1 PE=1 SV=2	CSDE1	2.06445	6.42122e-15	Up	nucleus				GO:0022414 reproductive process; GO:0008584 male gonad development; GO:0044699 single-organism process; GO:0044237 cellular metabolic process; GO:2001141 regulation of RNA biosynthetic process; GO:0008152 metabolic process; GO:0044702 single organism reproductive process; GO:1901361 organic cyclic compound catabolic process; GO:0043170 macromolecule metabolic process; GO:0032502 developmental pro…	GO:0016020 membrane; GO:0043229 intracellular organelle; GO:0044429 mitochondrial part; GO:0070937 CRD-mediated mRNA stability complex; GO:0031090 organelle membrane; GO:0071944 cell periphery; GO:0031967 organelle envelope; GO:0044446 intracellular organelle part; GO:0005737 cytoplasm; GO:0012505 endomembrane system; GO:0032991 macromolecular complex; GO:0044424 intracellular part; GO:0005829 cy…	GO:0097159 organic cyclic compound binding; GO:1901363 heterocyclic compound binding; GO:0003677 DNA binding; GO:0003723 RNA binding; GO:0005515 protein binding; GO:0005488 binding; GO:0003676 nucleic acid binding;	IPR024642; IPR011129; IPR012340; IPR002059;	SUZ-C domain; Cold shock domain; Nucleic acid-binding, OB-fold; Cold-shock protein, DNA-binding;
O75558	Syntaxin-11 OS=Homo sapiens OX=9606 GN=STX11 PE=1 SV=1	STX11	0.240933	1.4017e-11	Down	cytoplasm	K08487	STX11; syntaxin 11	hsa04130 SNARE interactions in vesicular transport	GO:0044700 single organism signaling; GO:0001505 regulation of neurotransmitter levels; GO:0065008 regulation of biological quality; GO:0044699 single-organism process; GO:0007269 neurotransmitter secretion; GO:0015031 protein transport; GO:0099504 synaptic vesicle cycle; GO:0051234 establishment of localization; GO:0099003 vesicle-mediated transport in synapse; GO:0031629 synaptic vesicle fusion…	GO:0016020 membrane; GO:0031410 cytoplasmic vesicle; GO:0071944 cell periphery; GO:0098796 membrane protein complex; GO:0005737 cytoplasm; GO:0031982 vesicle; GO:0031224 intrinsic component of membrane; GO:0032991 macromolecular complex; GO:0044424 intracellular part; GO:0005623 cell; GO:0070382 exocytic vesicle; GO:0008021 synaptic vesicle; GO:0044425 membrane part; GO:0005622 intracellular; GO:…	GO:0000149 SNARE binding; GO:0005484 SNAP receptor activity; GO:0005515 protein binding; GO:0005488 binding;	IPR000727; IPR010989; IPR006011;	Target SNARE coiled-coil homology domain; SNARE; Syntaxin, N-terminal domain;	U	KOG0810	SNARE protein Syntaxin 1 and related proteins
O75563	Src kinase-associated phosphoprotein 2 OS=Homo sapiens OX=9606 GN=SKAP2 PE=1 SV=1	SKAP2	1.60416	0.00207702	Up	cytoplasm,nucleus				GO:0044085 cellular component biogenesis; GO:0050794 regulation of cellular process; GO:0044700 single organism signaling; GO:0016043 cellular component organization; GO:0045321 leukocyte activation; GO:0042127 regulation of cell proliferation; GO:0023051 regulation of signaling; GO:0044699 single-organism process; GO:0048523 negative regulation of cellular process; GO:0048519 negative regulation…	GO:0016020 membrane; GO:0071944 cell periphery; GO:0044464 cell part; GO:0005622 intracellular; GO:0005737 cytoplasm; GO:0044424 intracellular part; GO:0005623 cell; GO:0005829 cytosol; GO:0005886 plasma membrane; GO:0044444 cytoplasmic part;	GO:0005070 SH3/SH2 adaptor activity; GO:0005515 protein binding; GO:0060090 binding, bridging; GO:0030674 protein binding, bridging; GO:0035591 signaling adaptor activity; GO:0005488 binding;	IPR001452; IPR011993; IPR001849;	SH3 domain; PH domain-like; Pleckstrin homology domain;
O75569	Interferon-inducible double-stranded RNA-dependent protein kinase activator A OS=Homo sapiens OX=9606 GN=PRKRA PE=1 SV=1	PRKRA	1.58017	7.09872e-05	Up	cytoplasm				GO:0010941 regulation of cell death; GO:0010608 posttranscriptional regulation of gene expression; GO:0042474 middle ear morphogenesis; GO:0044237 cellular metabolic process; GO:0009607 response to biotic stimulus; GO:0008285 negative regulation of cell proliferation; GO:0009605 response to external stimulus; GO:0008152 metabolic process; GO:0048562 embryonic organ morphogenesis; GO:0044093 posit…	GO:0043229 intracellular organelle; GO:0016020 membrane; GO:0044446 intracellular organelle part; GO:0005737 cytoplasm; GO:0031981 nuclear lumen; GO:0044424 intracellular part; GO:0005623 cell; GO:0005829 cytosol; GO:0044422 organelle part; GO:0043226 organelle; GO:0043231 intracellular membrane-bounded organelle; GO:0031974 membrane-enclosed lumen; GO:0005634 nucleus; GO:0005654 nucleoplasm; GO:…	GO:0097159 organic cyclic compound binding; GO:1901363 heterocyclic compound binding; GO:0003723 RNA binding; GO:0042802 identical protein binding; GO:0030234 enzyme regulator activity; GO:0042803 protein homodimerization activity; GO:0003725 double-stranded RNA binding; GO:0005488 binding; GO:0046983 protein dimerization activity; GO:0003676 nucleic acid binding; GO:0005515 protein binding; GO:0…	IPR014720; IPR032478;	Double-stranded RNA-binding domain; Staufen, C-terminal;	UK	KOG3732	Staufen and related double-stranded-RNA-binding proteins
O75582	Ribosomal protein S6 kinase alpha-5 OS=Homo sapiens OX=9606 GN=RPS6KA5 PE=1 SV=1	RPS6KA5	1.69276	0.00155771	Up	nucleus	K04445	RPS6KA5, MSK1; ribosomal protein S6 kinase alpha-5 [EC:2.7.11.1]	hsa04010 MAPK signaling pathway; hsa04261 Adrenergic signaling in cardiomyocytes; hsa04668 TNF signaling pathway; hsa04713 Circadian entrainment; hsa04722 Neurotrophin signaling pathway; hsa05200 Pathways in cancer; hsa05206 MicroRNAs in cancer; hsa05219 Bladder cancer	GO:0044700 single organism signaling; GO:0032270 positive regulation of cellular protein metabolic process; GO:0002220 innate immune response activating cell surface receptor signaling pathway; GO:0070498 interleukin-1-mediated signaling pathway; GO:0007166 cell surface receptor signaling pathway; GO:0009891 positive regulation of biosynthetic process; GO:0032989 cellular component morphogenesis;…	GO:0043229 intracellular organelle; GO:0044446 intracellular organelle part; GO:0005737 cytoplasm; GO:0031981 nuclear lumen; GO:0044424 intracellular part; GO:0005623 cell; GO:0044422 organelle part; GO:0043226 organelle; GO:0043231 intracellular membrane-bounded organelle; GO:0031974 membrane-enclosed lumen; GO:0005654 nucleoplasm; GO:0005634 nucleus; GO:0070013 intracellular organelle lumen; GO…	GO:1901265 nucleoside phosphate binding; GO:0016773 phosphotransferase activity, alcohol group as acceptor; GO:0005515 protein binding; GO:0004672 protein kinase activity; GO:1901363 heterocyclic compound binding; GO:0097159 organic cyclic compound binding; GO:0016301 kinase activity; GO:0032553 ribonucleotide binding; GO:0003824 catalytic activity; GO:0005488 binding; GO:0032550 purine ribonucle…	IPR000719; IPR011009; IPR017892; IPR000961;	Protein kinase domain; Protein kinase-like domain; Protein kinase, C-terminal; AGC-kinase, C-terminal;	RT	KOG0598	Ribosomal protein S6 kinase and related proteins
O75592	E3 ubiquitin-protein ligase MYCBP2 OS=Homo sapiens OX=9606 GN=MYCBP2 PE=1 SV=4	MYCBP2	1.7544	0.000146736	Up	nucleus	K10693	MYCBP2, PAM; E3 ubiquitin-protein ligase MYCBP2 [EC:2.3.2.27]		GO:0050794 regulation of cellular process; GO:0006725 cellular aromatic compound metabolic process; GO:0097659 nucleic acid-templated transcription; GO:0060255 regulation of macromolecule metabolic process; GO:0019219 regulation of nucleobase-containing compound metabolic process; GO:0044267 cellular protein metabolic process; GO:0009058 biosynthetic process; GO:0044237 cellular metabolic process…	GO:0043226 organelle; GO:0043231 intracellular membrane-bounded organelle; GO:0043229 intracellular organelle; GO:0016020 membrane; GO:0005634 nucleus; GO:0044464 cell part; GO:0005622 intracellular; GO:0044424 intracellular part; GO:0043227 membrane-bounded organelle; GO:0005623 cell;	GO:0046914 transition metal ion binding; GO:0003824 catalytic activity; GO:0005488 binding; GO:0043167 ion binding; GO:0043169 cation binding; GO:0046872 metal ion binding; GO:0005515 protein binding; GO:0008270 zinc ion binding; GO:0016740 transferase activity;	IPR003646; IPR004939; IPR001841; IPR014756; IPR012983; IPR009091; IPR013783; IPR013083; IPR008979;	SH3-like domain, bacterial-type; APC10/DOC domain; Zinc finger, RING-type; Immunoglobulin E-set; PHR; Regulator of chromosome condensation 1/beta-lactamase-inhibitor protein II; Immunoglobulin-like fold; Zinc finger, RING/FYVE/PHD-type; Galactose-binding domain-like;	T	KOG1428	Inhibitor of type V adenylyl cyclases/Neuronal presynaptic protein Highwire/PAM/RPM-1
O75607	Nucleoplasmin-3 OS=Homo sapiens OX=9606 GN=NPM3 PE=1 SV=3	NPM3	4.56738	2.51414e-11	Up	extracellular	K11278	NPM3; nucleophosmin 3		GO:0044085 cellular component biogenesis; GO:0022613 ribonucleoprotein complex biogenesis; GO:0006725 cellular aromatic compound metabolic process; GO:0097659 nucleic acid-templated transcription; GO:0009058 biosynthetic process; GO:0044237 cellular metabolic process; GO:0071704 organic substance metabolic process; GO:0008152 metabolic process; GO:0046483 heterocycle metabolic process; GO:0019438…	GO:0043229 intracellular organelle; GO:0043232 intracellular non-membrane-bounded organelle; GO:0005737 cytoplasm; GO:0044446 intracellular organelle part; GO:0031981 nuclear lumen; GO:0044424 intracellular part; GO:0005730 nucleolus; GO:0005829 cytosol; GO:0005623 cell; GO:0015629 actin cytoskeleton; GO:0044422 organelle part; GO:0043228 non-membrane-bounded organelle; GO:0005856 cytoskeleton; G…	GO:0097159 organic cyclic compound binding; GO:1901363 heterocyclic compound binding; GO:0003723 RNA binding; GO:0005515 protein binding; GO:0005488 binding; GO:0003676 nucleic acid binding;	IPR024057;	Nucleoplasmin core domain;
O75608	Acyl-protein thioesterase 1 OS=Homo sapiens OX=9606 GN=LYPLA1 PE=1 SV=1	LYPLA1	4.06515	1.91538e-13	Up	cytoplasm	K06128	LYPLA1; lysophospholipase I [EC:3.1.1.5]	hsa00564 Glycerophospholipid metabolism; hsa05231 Choline metabolism in cancer	GO:0060627 regulation of vesicle-mediated transport; GO:0090005 negative regulation of establishment of protein localization to plasma membrane; GO:0051129 negative regulation of cellular component organization; GO:0044699 single-organism process; GO:0098734 macromolecule depalmitoylation; GO:0044255 cellular lipid metabolic process; GO:0044237 cellular metabolic process; GO:0042157 lipoprotein m…	GO:0043229 intracellular organelle; GO:0044421 extracellular region part; GO:0005737 cytoplasm; GO:0031982 vesicle; GO:0044424 intracellular part; GO:0005829 cytosol; GO:0005623 cell; GO:0005576 extracellular region; GO:0005739 mitochondrion; GO:0043231 intracellular membrane-bounded organelle; GO:0043226 organelle; GO:0070062 extracellular exosome; GO:0005622 intracellular; GO:0044464 cell part;…	GO:0098599 palmitoyl hydrolase activity; GO:0052689 carboxylic ester hydrolase activity; GO:0003824 catalytic activity; GO:0016788 hydrolase activity, acting on ester bonds; GO:0004620 phospholipase activity; GO:0004622 lysophospholipase activity; GO:0016787 hydrolase activity; GO:0008474 palmitoyl-(protein) hydrolase activity; GO:0016790 thiolester hydrolase activity; GO:0016298 lipase activity;	IPR029058; IPR003140;	Alpha/Beta hydrolase fold; Phospholipase/carboxylesterase/thioesterase;	I	KOG2112	Lysophospholipase
O75636	Ficolin-3 OS=Homo sapiens OX=9606 GN=FCN3 PE=1 SV=2	FCN3	0.40455	1.18627e-06	Down	extracellular	K10104	FCN; ficolin		GO:0098542 defense response to other organism; GO:0044699 single-organism process; GO:0044764 multi-organism cellular process; GO:0051253 negative regulation of RNA metabolic process; GO:0051234 establishment of localization; GO:0006909 phagocytosis; GO:0009607 response to biotic stimulus; GO:2001141 regulation of RNA biosynthetic process; GO:0009605 response to external stimulus; GO:0006956 comp…	GO:0072562 blood microparticle; GO:0044421 extracellular region part; GO:0005615 extracellular space; GO:0032991 macromolecular complex; GO:0043234 protein complex; GO:0005576 extracellular region; GO:0005581 collagen trimer;	GO:0008233 peptidase activity; GO:0043167 ion binding; GO:0008236 serine-type peptidase activity; GO:0016787 hydrolase activity; GO:0005515 protein binding; GO:0003823 antigen binding; GO:0004175 endopeptidase activity; GO:0004252 serine-type endopeptidase activity; GO:0017171 serine hydrolase activity; GO:0003824 catalytic activity; GO:0005488 binding; GO:0070011 peptidase activity, acting on L-…	IPR002181; IPR014716; IPR014715;	Fibrinogen, alpha/beta/gamma chain, C-terminal globular domain; Fibrinogen, alpha/beta/gamma chain, C-terminal globular, subdomain 1; Fibrinogen, alpha/beta/gamma chain, C-terminal globular, subdomain 2;	R	KOG2579	Ficolin and related extracellular proteins
O75643	U5 small nuclear ribonucleoprotein 200 kDa helicase OS=Homo sapiens OX=9606 GN=SNRNP200 PE=1 SV=2	SNRNP200	1.50934	4.27871e-06	Up	cytoplasm	K12854	SNRNP200, BRR2; pre-mRNA-splicing helicase BRR2 [EC:3.6.4.13]	hsa03040 Spliceosome	GO:0044085 cellular component biogenesis; GO:0016043 cellular component organization; GO:0001649 osteoblast differentiation; GO:0044707 single-multicellular organism process; GO:0022613 ribonucleoprotein complex biogenesis; GO:0022618 ribonucleoprotein complex assembly; GO:0006725 cellular aromatic compound metabolic process; GO:0045292 mRNA cis splicing, via spliceosome; GO:0048869 cellular deve…	GO:0043229 intracellular organelle; GO:0016020 membrane; GO:0044446 intracellular organelle part; GO:0031981 nuclear lumen; GO:0032991 macromolecular complex; GO:0044424 intracellular part; GO:0005681 spliceosomal complex; GO:0005623 cell; GO:0044422 organelle part; GO:0097525 spliceosomal snRNP complex; GO:0031974 membrane-enclosed lumen; GO:0043226 organelle; GO:0043231 intracellular membrane-b…	GO:1901265 nucleoside phosphate binding; GO:0008026 ATP-dependent helicase activity; GO:0016817 hydrolase activity, acting on acid anhydrides; GO:0005515 protein binding; GO:0016787 hydrolase activity; GO:0016887 ATPase activity; GO:1901363 heterocyclic compound binding; GO:0097159 organic cyclic compound binding; GO:0042802 identical protein binding; GO:0016462 pyrophosphatase activity; GO:00038…	IPR011991; IPR011545; IPR004179; IPR014756; IPR014001; IPR027417; IPR001650; IPR000008;	Winged helix-turn-helix DNA-binding domain; DEAD/DEAH box helicase domain; Sec63 domain; Immunoglobulin E-set; Helicase superfamily 1/2, ATP-binding domain; P-loop containing nucleoside triphosphate hydrolase; Helicase, C-terminal; C2 domain;	A	KOG0952	DNA/RNA helicase MER3/SLH1, DEAD-box superfamily
O75663	TIP41-like protein OS=Homo sapiens OX=9606 GN=TIPRL PE=1 SV=2	TIPRL	2.83841	2.74216e-13	Up	cytoplasm	K17607	TIPRL, TIP41; type 2A phosphatase activator TIP41		GO:0050794 regulation of cellular process; GO:0033554 cellular response to stress; GO:0045786 negative regulation of cell cycle; GO:0032515 negative regulation of phosphoprotein phosphatase activity; GO:0043666 regulation of phosphoprotein phosphatase activity; GO:0060255 regulation of macromolecule metabolic process; GO:0031399 regulation of protein modification process; GO:0048523 negative regu…	GO:0044424 intracellular part; GO:0005623 cell; GO:0044464 cell part; GO:0005622 intracellular; GO:0005737 cytoplasm;	GO:0005515 protein binding; GO:0005488 binding;			S	KOG3224	Uncharacterized conserved protein
[truncated: 2,907 more rows]

## Sheet: A_CvsA_F
Protein accession	Protein description	Gene name	A_C/A_F Ratio	A_C/A_F P value	Regulated Type	Subcellular localization	KEGG KO No.	KEGG Gene	KEGG pathway	Biological Process	Cellular Component	Molecular Function	IPR ID	Domain description	KOG category	KOG NO.	KOG description
[truncated: 3,396 more rows]

[truncated: 2 more sheets: S_CvsA_C, CvsF]
