# Supplementary material for: Loss of NLN suppresses lung cancer progression by inducing ferroptosis through downregulating m6A methylation of GPX4
Source: Redox Biol. 2025 Nov 11;88:103928. doi: 10.1016/j.redox.2025.103928 (PMC12664413; doi:10.1016/j.redox.2025.103928)
Supplement: Multimedia component 4 [file mmc4.xls]

#ID	NC1	NC2	NC3	shNeu1	shNeu2	shNeu3
ENST00000002125	8.8427	8.0832	8.7912	30.5631	22.3021	25.4725
ENST00000005178	3.8447	1.3472	0.0	12.2252	8.7616	11.515
ENST00000005180	5.767	6.287	6.8376	0.9404	0.3983	0.3489
ENST00000006777	23.8369	15.2683	15.1403	40.4374	37.0375	41.8727
ENST00000011898	0.0	0.4491	0.4884	7.9934	4.779	3.4894
ENST00000014914	83.8136	83.9759	111.3547	315.9757	361.6131	308.4619
ENST00000014930	16.532	7.6342	9.2796	46.55	25.4881	42.9195
ENST00000016171	12.6874	10.3286	15.1403	37.1459	50.578	39.0811
ENST00000060969	6.1515	4.9398	5.3724	16.9273	16.7266	17.7959
ENST00000083182	10.3806	4.9398	13.1867	22.5697	22.3021	21.2853
ENST00000156109	10.765	8.0832	7.8144	27.7419	17.1248	20.5874
ENST00000175506	13.0718	17.5137	21.9779	4.2318	8.3633	7.6767
ENST00000193322	6.5359	2.2453	2.442	23.5101	15.9301	20.9363
ENST00000199708	8.4582	10.3286	8.7912	0.4702	1.1948	1.3958
ENST00000199764	72.6641	68.2585	82.5392	10.3444	17.9214	18.4938
ENST00000200652	8.8427	6.287	13.1867	74.7621	63.7204	52.3408
ENST00000204679	5.3825	5.3888	3.9072	19.7485	10.3546	18.4938
ENST00000206423	12.3029	14.8193	17.5823	5.1722	6.372	2.7915
ENST00000206451	329.4873	350.7228	383.3921	860.9397	923.5471	890.8408
ENST00000216034	88.8116	92.9573	95.7259	38.0864	29.4707	32.4513
ENST00000216181	39.2155	44.0087	42.0022	14.5763	17.9214	22.681
ENST00000216254	35.7553	33.6802	54.7005	12.2252	15.5318	18.8427
ENST00000216259	34.2175	41.7634	36.1414	13.6359	18.3196	16.4001
ENST00000216446	14.2252	9.4304	15.6287	2.351	1.1948	2.0936
ENST00000216452	13.8408	10.7777	12.2099	25.8611	30.2672	21.9831
ENST00000216802	39.9845	50.7448	37.6066	92.1596	102.7491	101.8901
ENST00000216840	11.9184	11.2267	14.6519	41.3778	45.0025	40.128
ENST00000216862	64.9747	63.7678	68.8641	36.6757	30.2672	24.7747
ENST00000217971	3.4602	1.3472	0.9768	41.3778	9.5581	32.1024
ENST00000219168	21.5301	24.6988	24.9083	9.8742	9.1598	10.8171
ENST00000219689	4.6136	7.1851	4.3956	0.4702	0.7965	0.6979
ENST00000219794	14.2252	14.3702	18.0707	6.1126	3.186	2.4426
ENST00000221847	6.5359	6.736	10.7447	20.6889	18.3196	23.7278
ENST00000222547	71.1262	61.5224	84.4928	32.4439	29.8689	30.0087
ENST00000222990	6.5359	2.6944	11.2331	31.9737	33.4532	26.5193
ENST00000223095	193.3863	170.6462	219.7789	9.404	18.3196	13.9576
ENST00000225665	24.9903	22.4534	18.0707	66.7687	62.9239	57.226
ENST00000225728	43.4446	41.7634	46.3978	103.4444	98.3683	73.6261
ENST00000225740	719.3357	696.5058	827.834	321.6181	305.0613	290.666
ENST00000225777	41.5223	27.8423	28.3271	124.6035	49.7815	102.9369
ENST00000226004	24.2214	30.0876	38.095	71.0005	74.8714	68.0431
ENST00000226253	5.3825	9.8795	9.2796	0.0	1.1948	1.7447
ENST00000226279	6.5359	6.287	10.7447	16.9273	24.6916	19.1916
ENST00000226798	48.8272	40.4162	46.3978	15.5167	17.9214	20.9363
ENST00000227525	18.4544	24.6988	19.0475	7.053	5.1773	5.583
ENST00000227868	33.0641	30.0876	41.0254	81.8151	73.6767	72.9282
ENST00000228820	0.0	0.4491	0.4884	5.6424	3.9825	5.2341
ENST00000228865	17.6854	17.0646	27.3503	6.1126	10.3546	5.2341
ENST00000228918	4.6136	3.5926	3.4188	37.6162	7.965	17.4469
ENST00000228922	1.9223	2.6944	4.3956	13.6359	11.1511	10.4682
ENST00000229329	38.0621	27.8423	32.2342	78.9939	74.8714	63.8558
ENST00000229340	6.5359	4.9398	2.442	18.8081	13.5406	18.8427
ENST00000229633	4.9981	4.9398	5.3724	12.2252	13.5406	17.098
ENST00000230461	19.6078	8.9814	8.7912	44.6692	29.0724	46.0599
ENST00000232219	18.8388	19.759	16.1171	2.351	6.372	8.7235
ENST00000232496	9.2272	4.4907	1.4652	45.6096	16.7266	38.3833
ENST00000233055	9.6116	11.6758	11.2331	2.351	2.7878	2.0936
ENST00000233072	3.4602	6.736	8.3028	18.8081	16.3283	15.3533
ENST00000233143	8351.7525	8761.7824	7652.7024	2619.965	2094.0106	2108.2883
ENST00000233336	26.5281	28.2913	21.9779	8.4636	11.9476	6.9788
ENST00000233468	400.9979	410.898	405.37	132.1267	138.1936	132.5967
ENST00000233575	53.4408	45.356	54.7005	129.3055	105.1386	98.0518
ENST00000234115	2.3068	1.3472	0.9768	14.1061	12.7441	12.5618
ENST00000235382	19.6078	16.1665	25.3967	39.497	38.6305	43.6174
ENST00000235532	2.6913	3.5926	4.3956	12.2252	10.7528	10.8171
ENST00000236671	53.4408	74.5454	65.9337	182.9085	116.2897	118.6392
ENST00000237612	5.767	5.3888	9.2796	20.6889	23.4969	17.7959
ENST00000237822	6.5359	8.5323	10.7447	20.2187	19.1161	21.2853
ENST00000237858	166.0893	190.4052	168.4972	315.9757	394.2698	346.1473
ENST00000239316	9.2272	9.8795	7.8144	53.603	71.2872	55.4813
ENST00000242059	16.9165	11.6758	16.1171	45.6096	20.3109	35.9407
ENST00000242465	118.8	113.1654	122.5878	267.0747	348.869	369.8751
ENST00000243924	24.6058	20.6572	28.3271	159.8686	133.4145	121.7796
ENST00000244534	23.8369	35.0274	27.8387	4.2318	9.9563	9.0724
ENST00000244741	93.0407	79.4852	91.8188	23.9803	15.5318	21.2853
ENST00000244745	349.4795	302.6724	230.5237	128.3651	97.5718	101.8901
ENST00000244869	34.2175	33.6802	33.211	14.5763	18.3196	16.0512
ENST00000245185	1364.085	1383.5811	1090.1035	254.8494	217.0475	252.2828
ENST00000245680	6.9204	3.5926	2.9304	22.0995	17.1248	19.8895
ENST00000246548	61.1301	38.1709	34.1878	123.6631	68.4994	92.8177
ENST00000246792	3.4602	3.1435	4.3956	22.0995	11.9476	20.2385
ENST00000247668	6.1515	3.5926	4.884	18.3379	14.3371	13.9576
ENST00000248041	1.5379	1.7963	0.9768	8.9338	7.1685	8.0256
ENST00000249014	5.3825	4.0416	5.8608	0.0	0.0	0.6979
ENST00000249364	161.8601	185.9145	245.1756	96.3914	99.9613	95.9582
ENST00000249822	17.301	17.0646	16.6055	38.0864	32.2584	37.6854
ENST00000250340	10.765	13.9211	12.2099	32.4439	25.8864	38.7322
ENST00000250457	14.9942	14.8193	12.6983	5.1722	5.1773	3.8383
ENST00000250572	7.6893	8.9814	7.8144	21.6293	25.8864	21.6342
ENST00000251775	9.9961	19.759	23.9315	37.1459	45.0025	36.2896
ENST00000252816	15.3786	12.1249	10.7447	4.2318	1.9913	3.1404
ENST00000253039	33.4485	29.6385	35.1646	14.5763	14.7353	11.515
ENST00000253108	59.9767	48.9485	52.2585	25.3909	23.8951	26.1704
ENST00000253778	39.2155	48.0504	61.0497	15.5167	15.1336	13.9576
ENST00000253814	10.765	12.1249	11.7215	37.1459	23.8951	34.5449
ENST00000254616	17.301	11.2267	15.6287	28.6823	31.8602	28.613
ENST00000254624	1.1534	0.0	0.0	10.3444	2.7878	7.3277
ENST00000254806	23.068	30.5367	31.2574	74.7621	49.3833	53.7366
ENST00000255759	10.765	9.8795	8.7912	75.7025	76.4644	64.9026
ENST00000255784	1.5379	0.4491	1.9536	10.3444	7.1685	4.8851
ENST00000256366	21.9146	24.6988	25.3967	64.4177	43.4095	51.294
ENST00000256442	89.965	91.161	125.5182	220.5247	222.623	194.3589
ENST00000256682	26.1437	22.9025	30.2807	55.4838	60.5344	48.1536
ENST00000256733	4.2291	4.9398	4.884	11.2848	17.9214	12.2129
ENST00000256951	8.0738	5.8379	7.326	0.4702	0.7965	1.7447
ENST00000256996	61.1301	71.4019	77.1668	29.1525	35.4445	29.3109
ENST00000257549	0.0	0.0	0.0	6.5828	7.5668	5.2341
ENST00000258886	28.8349	22.9025	22.4663	58.7752	68.8976	48.1536
ENST00000259253	11.534	14.8193	10.2564	2.351	2.7878	5.932
ENST00000259457	405.227	405.5092	441.9999	158.458	176.4258	184.2397
ENST00000259467	28.8349	28.7404	41.0254	70.5303	77.6592	74.324
ENST00000260227	68.0505	66.9113	91.3304	8.4636	13.5406	13.9576
ENST00000260585	108.0349	112.2672	97.1911	55.4838	52.9676	46.7578
ENST00000261369	8.0738	8.0832	9.2796	1.4106	1.1948	2.7915
ENST00000261401	27.2971	20.6572	29.7923	11.2848	12.3458	12.5618
ENST00000261443	19.9922	23.8006	33.211	11.2848	13.1423	12.2129
ENST00000261489	138.4077	138.7623	146.5193	81.3449	65.3134	65.9494
ENST00000261590	15.3786	13.9211	16.6055	3.2914	7.1685	6.6298
ENST00000261879	24.2214	22.4534	25.8851	130.2459	107.1299	113.7541
ENST00000261942	43.0602	46.7032	53.7237	14.1061	18.3196	17.7959
ENST00000262093	13.0718	11.6758	13.1867	54.0732	48.985	53.0387
ENST00000262146	23.068	21.5553	27.3503	15.0465	9.1598	8.0256
ENST00000262173	2.6913	3.5926	6.3492	20.2187	13.5406	11.166
ENST00000262177	6.9204	6.287	5.3724	18.8081	16.7266	20.9363
ENST00000262306	20.7612	21.1062	21.9779	2.351	3.186	2.7915
ENST00000262722	0.0	0.0	0.0	4.702	1.1948	2.0936
ENST00000262942	288.7339	285.1587	383.8805	47.9606	46.9938	46.7578
ENST00000263228	40.3689	45.356	44.9326	15.0465	17.5231	23.03
ENST00000263382	12.3029	13.023	13.6751	23.9803	25.4881	28.9619
ENST00000263579	22.299	13.023	17.5823	35.2651	42.613	32.4513
ENST00000263681	36.5243	37.7218	37.1182	14.5763	17.9214	21.6342
ENST00000263867	16.9165	14.8193	24.4199	6.5828	9.1598	6.2809
ENST00000263895	14.6097	16.6155	16.6055	6.5828	5.5755	3.8383
ENST00000263921	1.5379	0.4491	0.4884	8.4636	2.7878	10.8171
ENST00000264027	8.8427	11.6758	16.6055	24.4505	27.0812	28.264
ENST00000264144	44.9825	38.6199	63.9801	9.404	12.3458	10.4682
ENST00000264170	323.3358	330.9637	414.6496	797.9326	960.9828	937.5986
ENST00000264235	22.6835	23.8006	16.6055	65.8283	52.5693	55.8302
ENST00000264409	9.9961	12.5739	11.7215	36.2055	33.0549	29.6598
ENST00000264454	1.1534	0.4491	0.4884	7.9934	5.5755	5.2341
ENST00000264563	0.3845	0.4491	1.4652	7.5232	5.1773	6.6298
ENST00000264607	9.6116	12.1249	8.3028	28.2121	23.4969	24.4257
ENST00000264613	4.6136	6.287	16.1171	0.4702	1.9913	0.6979
ENST00000264639	41.9068	31.4348	27.8387	13.6359	18.7179	14.3065
ENST00000264645	24.6058	23.8006	25.3967	8.9338	13.9388	12.2129
ENST00000264896	9.9961	14.8193	15.6287	24.9207	33.8514	25.8215
ENST00000264908	138.4077	137.4151	187.5447	31.5035	37.4357	51.294
ENST00000264990	10.3806	13.9211	19.0475	5.1722	6.372	4.5362
ENST00000265087	38.4466	37.2727	42.0022	19.7485	19.9126	14.3065
ENST00000265132	0.3845	0.8981	1.9536	15.9869	20.3109	13.6086
ENST00000265229	40.7534	35.9255	27.3503	3.7616	1.9913	3.8383
ENST00000265361	19.6078	21.5553	31.2574	6.5828	11.1511	7.6767
ENST00000265616	9.9961	10.3286	9.768	31.9737	40.6217	34.5449
ENST00000265651	12.3029	11.2267	10.7447	29.1525	29.8689	22.3321
ENST00000265720	11.534	14.8193	14.6519	5.1722	3.5843	6.2809
ENST00000265806	31.5262	15.7174	20.0243	65.3581	37.4357	50.5961
ENST00000266517	9.6116	13.9211	14.1635	40.4374	29.0724	28.613
ENST00000266659	23.8369	23.3516	34.1878	6.5828	8.3633	5.583
ENST00000267953	12.3029	15.7174	15.1403	4.2318	5.5755	4.1873
ENST00000267970	47.2893	52.9901	70.3293	127.4247	119.8739	130.1542
ENST00000268122	8.0738	8.9814	12.6983	0.9404	0.3983	0.6979
ENST00000268150	0.3845	0.0	0.0	5.6424	2.7878	5.2341
ENST00000269143	23.8369	33.2311	30.7691	92.6298	56.5518	56.877
ENST00000269305	13.8408	10.7777	22.4663	5.1722	5.5755	3.8383
ENST00000270142	417.1455	450.4161	462.5126	934.2912	917.9716	896.0749
ENST00000271638	2119.176	2044.6105	1799.2569	745.7402	624.4596	615.1791
ENST00000271764	34.9864	30.0876	39.0718	3.2914	5.1773	2.0936
ENST00000272091	3.0757	2.2453	3.9072	12.2252	12.7441	13.9576
ENST00000272167	77.6621	71.4019	74.2364	259.0812	169.6555	130.5031
ENST00000272274	23.8369	19.31	21.4895	9.8742	9.9563	10.4682
ENST00000272902	11.1495	10.3286	8.7912	34.3247	17.5231	19.8895
ENST00000272930	10.3806	6.287	7.326	22.0995	17.5231	22.3321
ENST00000273075	20.3767	15.7174	15.1403	46.55	31.4619	32.8002
ENST00000273375	11.534	6.287	8.3028	26.8015	25.4881	28.264
ENST00000273550	431.3707	97.4479	60.5613	3201.1345	562.3323	3175.3431
ENST00000273860	20.3767	16.6155	19.5359	6.1126	7.5668	9.0724
ENST00000274140	11.9184	15.7174	17.0939	55.0136	43.4095	44.3152
ENST00000274289	136.8699	127.5356	153.3569	58.7752	55.3571	60.3664
ENST00000274458	9.9961	8.9814	13.6751	22.0995	22.3021	23.3789
ENST00000275493	9.9961	7.6342	17.0939	0.4702	1.1948	0.3489
ENST00000275820	1.9223	1.3472	0.9768	13.1657	1.9913	11.8639
ENST00000276461	3.4602	2.6944	1.9536	9.8742	13.9388	14.3065
ENST00000276914	195.6931	251.4786	267.6419	69.1197	62.9239	50.2472
ENST00000278193	12.3029	13.4721	9.768	29.6227	31.0637	26.1704
ENST00000278618	54.9786	55.2355	78.632	121.3121	133.4145	126.6648
ENST00000278968	4.6136	5.8379	9.768	0.0	0.3983	0.3489
ENST00000278980	13.8408	4.9398	4.884	23.5101	26.2847	33.1492
ENST00000280362	36.5243	35.9255	32.2342	85.1065	81.2435	85.1411
ENST00000280612	12.6874	15.2683	19.5359	162.6899	193.5506	168.8864
ENST00000284000	30.7573	17.0646	11.7215	84.6363	72.8802	94.9114
ENST00000285238	21.5301	18.4118	17.0939	53.603	41.8165	42.2216
ENST00000285896	11.9184	10.3286	9.2796	31.5035	29.8689	32.1024
ENST00000286621	8.4582	9.4304	6.8376	20.2187	22.7004	16.0512
ENST00000288235	63.0524	61.9715	63.0033	26.8015	25.8864	28.613
ENST00000290216	14.2252	16.6155	11.2331	40.9076	30.6654	22.681
ENST00000291295	44.9825	42.2125	46.8862	269.4257	229.7916	250.5381
ENST00000292147	78.0466	74.0964	78.1436	27.7419	42.613	40.8258
ENST00000293217	9.9961	9.4304	13.6751	37.6162	33.0549	34.196
ENST00000293422	495.5765	499.3646	463.9777	1591.6334	1455.6122	1288.2821
ENST00000293525	0.0	0.4491	0.0	9.404	8.3633	6.2809
ENST00000294338	36.5243	46.2541	43.9558	14.1061	12.7441	16.4001
ENST00000295083	5.3825	5.8379	1.9536	15.5167	16.7266	13.9576
ENST00000295822	7.6893	9.4304	5.8608	26.3313	26.2847	29.6598
ENST00000295830	546.7105	528.105	446.3954	87.9278	93.191	109.2178
ENST00000295956	2.3068	1.7963	3.4188	13.6359	7.1685	10.4682
ENST00000296257	9.9961	5.3888	9.2796	21.1591	19.5144	22.3321
ENST00000296328	3.8447	7.6342	8.3028	15.0465	13.5406	23.03
ENST00000296412	75.3553	74.9945	85.4696	30.5631	40.2235	40.4769
ENST00000296424	8.8427	20.2081	13.6751	29.1525	27.8777	31.0556
ENST00000296585	25.7592	26.9441	31.7458	14.5763	11.9476	15.0044
ENST00000296597	149.1728	136.966	119.169	51.252	55.7553	46.7578
ENST00000296802	57.6699	37.2727	36.6298	19.2783	17.9214	26.5193
ENST00000296871	8.4582	3.1435	10.7447	0.9404	0.7965	0.6979
ENST00000297438	3.0757	4.9398	2.442	14.5763	16.7266	12.9107
ENST00000298125	3.4602	0.4491	1.9536	10.8146	9.5581	8.0256
ENST00000298852	4.9981	4.0416	6.8376	18.8081	14.3371	18.4938
ENST00000298966	7.6893	6.736	7.8144	0.9404	0.7965	1.3958
ENST00000299130	6.9204	8.5323	11.2331	39.9672	45.799	34.5449
ENST00000300006	28.4505	19.31	19.5359	12.2252	8.3633	6.9788
ENST00000300093	14.2252	13.4721	17.0939	43.2586	30.2672	32.8002
ENST00000300730	9.6116	8.0832	12.6983	2.8212	1.9913	1.0468
ENST00000300811	10.765	6.287	2.9304	24.4505	19.5144	31.4045
ENST00000300870	16.532	20.6572	15.1403	46.55	42.613	37.6854
ENST00000300935	30.3728	30.9858	34.1878	19.2783	11.9476	10.1192
ENST00000301072	89.1961	81.2815	100.1215	32.9141	51.7728	43.9663
ENST00000301242	59.2077	38.6199	23.4431	16.9273	9.1598	12.9107
ENST00000301246	756.6289	633.6362	549.4473	360.1747	291.1224	315.4407
ENST00000301408	19.9922	12.5739	18.5591	0.9404	0.0	0.3489
ENST00000301464	78.431	76.7908	60.0729	131.1863	163.2834	176.912
ENST00000301905	19.2233	19.31	36.6298	51.252	51.3745	50.2472
ENST00000302060	6.1515	5.3888	6.8376	15.0465	21.5056	20.9363
ENST00000302937	1.1534	0.0	0.4884	9.404	1.9913	6.9788
ENST00000303127	22.299	26.4951	29.7923	82.7555	45.799	68.0431
ENST00000303142	4.6136	7.1851	3.4188	14.5763	15.1336	14.6554
ENST00000303575	205.6892	222.7382	270.5723	550.6064	542.4196	484.3271
ENST00000304271	11.1495	15.2683	15.6287	1.8808	2.3895	2.4426
ENST00000304301	6.5359	5.8379	4.3956	19.2783	13.9388	14.3065
ENST00000304567	21.9146	28.7404	32.7226	94.9808	98.3683	95.9582
ENST00000304786	340.6368	321.9824	426.8595	143.4116	150.5394	144.1117
ENST00000305354	0.0	0.4491	0.0	3.2914	4.779	3.4894
ENST00000305596	23.8369	20.6572	21.0011	51.252	40.6217	41.1748
ENST00000305783	10.3806	17.5137	15.6287	37.6162	51.3745	36.9875
ENST00000306645	1.5379	4.4907	4.884	17.8677	8.7616	10.4682
ENST00000307259	4.2291	2.6944	2.9304	17.3975	5.5755	16.0512
ENST00000307677	24.6058	24.2497	34.6762	3.7616	1.593	3.1404
ENST00000307864	11.534	17.0646	21.0011	75.2323	88.0138	75.3708
ENST00000307897	28.066	19.31	34.6762	14.5763	12.3458	11.515
ENST00000308153	13.8408	18.4118	8.7912	34.3247	25.0899	33.8471
ENST00000308418	7.3049	8.0832	9.2796	23.9803	17.9214	25.1236
ENST00000308946	18.0699	19.31	17.0939	9.8742	7.5668	4.1873
ENST00000309032	23.8369	18.8609	22.9547	7.5232	7.5668	7.6767
ENST00000309048	14.9942	17.0646	20.0243	5.6424	6.372	4.8851
ENST00000309446	6.1515	10.3286	14.1635	3.2914	2.7878	2.4426
ENST00000310137	8.8427	4.4907	3.4188	15.5167	15.1336	16.7491
ENST00000310931	24.6058	17.0646	23.9315	4.2318	3.9825	4.8851
ENST00000311141	13.8408	13.4721	14.6519	36.2055	29.4707	25.4725
ENST00000312037	48.4427	44.0087	36.1414	17.8677	12.7441	16.7491
ENST00000312055	43.8291	40.8653	59.0961	14.1061	23.8951	21.6342
ENST00000312263	3.8447	3.1435	0.9768	11.2848	8.7616	11.166
ENST00000312584	23.4524	18.8609	25.3967	88.398	94.3858	73.2771
ENST00000313080	36.5243	40.4162	28.8155	13.6359	11.5493	8.0256
ENST00000313143	20.3767	27.3932	28.8155	11.755	10.7528	7.3277
ENST00000314332	0.3845	2.6944	0.4884	21.6293	18.7179	17.7959
ENST00000314349	3.4602	3.5926	0.0	11.755	9.5581	9.4213
ENST00000314622	6.1515	10.7777	7.326	19.7485	30.6654	20.5874
ENST00000314752	1.9223	0.4491	0.0	9.8742	5.5755	5.583
ENST00000315127	11.9184	10.3286	16.1171	29.1525	25.8864	22.681
ENST00000315322	51.5184	47.6013	36.6298	101.5636	92.7928	90.0262
ENST00000315366	6.9204	6.287	11.7215	0.4702	2.7878	0.6979
ENST00000315580	5.767	1.3472	1.4652	15.0465	8.3633	12.5618
ENST00000316763	11.534	11.2267	25.8851	31.5035	36.6392	29.3109
ENST00000317534	161.8601	192.6505	177.2883	40.9076	40.2235	46.4089
ENST00000317897	11.534	9.8795	12.2099	27.7419	23.4969	21.6342
ENST00000317968	2.6913	4.0416	1.9536	16.4571	13.5406	9.0724
ENST00000319004	15.7631	13.9211	20.5127	7.5232	5.1773	6.9788
ENST00000319248	1127.6384	1163.5374	1255.1819	2481.2554	2917.5964	2915.0348
ENST00000320362	6.5359	5.3888	10.7447	0.9404	0.7965	0.3489
ENST00000320583	14.6097	17.9628	21.0011	7.5232	5.5755	7.3277
ENST00000320640	22.299	23.3516	24.9083	72.4111	52.5693	66.2984
ENST00000320857	6.9204	9.4304	5.3724	23.0399	20.7091	19.1916
ENST00000320936	44.598	46.2541	51.7701	106.2656	83.2347	98.4007
ENST00000321442	14.2252	16.6155	14.1635	38.0864	32.6567	25.1236
ENST00000321998	1.1534	1.3472	0.9768	5.6424	10.7528	6.6298
ENST00000322028	943.0948	899.0358	719.8981	2004.9409	1575.8844	1634.4294
ENST00000322897	20.3767	24.2497	19.5359	40.9076	52.5693	45.0131
ENST00000322954	16.1476	16.6155	26.3735	6.1126	5.1773	6.6298
ENST00000323146	34.9864	39.069	39.5602	6.5828	8.3633	9.4213
ENST00000323274	27.2971	19.759	18.5591	4.702	7.5668	10.8171
ENST00000323570	19.6078	16.6155	25.3967	43.7288	50.9763	39.779
ENST00000323848	28.4505	26.9441	27.3503	9.404	8.7616	9.0724
ENST00000324229	9.6116	11.2267	10.2564	1.4106	2.3895	1.0468
ENST00000324873	8.4582	8.0832	5.8608	1.8808	1.593	1.3958
ENST00000325110	1.1534	1.3472	5.8608	10.3444	14.7353	9.0724
ENST00000325551	30.7573	20.6572	16.1171	62.5369	62.5256	65.9494
ENST00000326397	5.767	3.1435	3.4188	21.1591	9.9563	15.7022
ENST00000326587	43.8291	37.7218	56.1657	24.9207	14.7353	16.0512
ENST00000326840	16.1476	17.5137	18.5591	6.1126	7.1685	6.9788
ENST00000326925	87.2738	89.3647	84.4928	354.5322	327.7617	323.4663
ENST00000326958	5.767	7.1851	6.3492	0.4702	2.3895	0.6979
ENST00000327158	49.9806	52.9901	54.7005	21.1591	13.9388	15.7022
ENST00000327671	3.0757	4.4907	7.8144	16.9273	15.9301	18.8427
ENST00000328599	3.0757	1.7963	4.884	10.8146	11.5493	10.4682
ENST00000329245	5.767	2.6944	1.9536	20.2187	14.7353	18.4938
ENST00000329271	8.0738	9.8795	8.3028	43.2586	29.8689	33.8471
ENST00000330062	1.9223	0.0	0.4884	14.1061	6.372	5.932
ENST00000330137	27.2971	33.6802	21.9779	54.0732	60.5344	60.0175
ENST00000330374	53.8252	48.9485	37.1182	218.6439	161.2922	175.1673
ENST00000330852	10.765	8.0832	6.3492	2.8212	1.9913	1.3958
ENST00000331173	7.3049	8.0832	10.2564	21.6293	19.9126	19.5406
ENST00000332896	19.6078	18.4118	21.9779	36.2055	38.6305	45.0131
ENST00000333868	8.0738	9.4304	3.9072	27.2717	22.3021	19.8895
ENST00000334307	19.9922	20.6572	29.3039	47.4904	52.1711	51.9919
ENST00000334888	20.3767	19.759	21.0011	5.1722	5.1773	4.1873
ENST00000335007	13.8408	6.736	6.8376	54.5434	19.1161	49.5493
ENST00000335146	0.0	0.0	1.4652	5.1722	8.7616	3.4894
ENST00000335659	10.3806	11.6758	11.2331	39.9672	53.7641	41.5237
ENST00000335791	3.0757	8.5323	3.9072	0.9404	0.0	0.0
ENST00000336097	42.2912	42.2125	47.3746	14.5763	26.6829	13.6086
ENST00000336517	40.3689	41.3143	47.3746	10.8146	9.5581	8.0256
ENST00000336592	3.0757	3.1435	1.9536	14.1061	13.1423	14.6554
ENST00000336967	16.9165	16.6155	21.0011	1.4106	1.9913	2.4426
ENST00000337147	41.9068	38.1709	28.3271	15.5167	13.9388	11.515
ENST00000337233	12.3029	8.5323	15.1403	1.8808	4.3808	3.1404
ENST00000337404	1.5379	1.3472	0.9768	8.4636	11.1511	11.166
ENST00000337573	18.0699	17.0646	21.9779	3.7616	2.3895	2.7915
ENST00000337702	21.5301	20.2081	20.0243	65.3581	45.4008	45.711
ENST00000338034	0.0	0.0	0.0	5.1722	1.1948	2.0936
ENST00000339020	43.4446	48.9485	49.8166	21.6293	18.7179	22.681
ENST00000339276	43.0602	41.3143	44.9326	23.0399	13.5406	11.515
ENST00000339486	10.3806	10.7777	13.6751	28.2121	35.0462	32.4513
ENST00000339728	23.068	30.0876	16.1171	2.351	4.779	6.6298
ENST00000340645	38.4466	25.5969	27.3503	14.5763	13.1423	11.166
ENST00000340828	46.1359	52.9901	58.6077	27.7419	21.9039	17.098
ENST00000340941	4.9981	5.3888	7.326	22.0995	13.9388	13.6086
ENST00000340965	10.3806	10.3286	3.9072	2.351	2.3895	1.0468
ENST00000341872	5.767	9.4304	7.8144	28.2121	25.4881	26.8683
ENST00000342945	16.532	13.023	8.3028	3.7616	1.9913	3.4894
ENST00000343075	23.8369	26.4951	21.9779	7.9934	8.7616	12.9107
ENST00000343200	6.9204	7.1851	6.8376	0.0	1.1948	0.3489
ENST00000343762	29.2194	35.0274	33.6994	6.1126	23.8951	14.3065
ENST00000344102	2.6913	3.5926	3.9072	21.6293	15.1336	17.098
ENST00000344300	75.7398	83.5268	77.6552	323.0287	272.8028	263.7977
ENST00000344423	31.9107	26.9441	26.8619	11.755	11.5493	9.0724
ENST00000344595	9.6116	9.8795	9.2796	30.0929	21.5056	25.1236
ENST00000344870	4.6136	3.1435	0.9768	39.497	7.1685	28.9619
ENST00000344989	14.2252	13.4721	19.5359	31.0333	36.241	33.8471
ENST00000345146	130.7184	130.23	166.5436	493.2418	475.9115	445.5949
ENST00000346403	29.6039	30.9858	37.6066	14.5763	13.1423	18.4938
ENST00000346833	14.2252	14.8193	11.7215	26.8015	34.648	33.4981
ENST00000348354	8.0738	4.9398	2.9304	20.6889	7.5668	20.2385
ENST00000348849	4.2291	2.2453	6.8376	15.0465	13.1423	11.166
ENST00000349004	10.3806	6.736	7.8144	31.5035	34.648	24.7747
ENST00000349655	24.9903	30.5367	29.3039	6.5828	11.1511	8.7235
ENST00000350498	123.798	109.5728	103.5403	19.7485	17.9214	14.3065
ENST00000351808	5.767	5.3888	6.3492	20.6889	20.3109	22.681
ENST00000351839	79.2	74.9945	54.7005	23.0399	31.0637	32.8002
ENST00000352035	41.5223	31.8839	73.748	23.0399	20.7091	22.681
ENST00000352511	5.3825	6.287	7.326	14.1061	13.9388	18.8427
ENST00000352732	10.3806	8.5323	7.8144	31.0333	32.6567	25.8215
ENST00000353468	8.8427	6.287	3.9072	2.351	0.3983	0.6979
ENST00000353555	259.13	273.4829	267.6419	126.0141	85.226	102.9369
ENST00000354171	78.8155	83.0777	79.1204	40.4374	39.8252	35.5918
ENST00000354185	209.1494	180.5257	188.5215	74.2919	75.6679	75.7197
ENST00000354202	46.5204	51.1938	63.0033	4.702	8.3633	6.2809
ENST00000354449	14.9942	13.023	20.5127	38.5566	39.0287	43.6174
ENST00000354464	6.5359	6.736	5.3724	25.8611	12.7441	26.8683
ENST00000354488	19.6078	26.046	16.6055	64.8879	74.8714	54.4345
ENST00000354775	53.0563	64.2168	73.2596	120.8419	139.7866	123.8733
ENST00000354858	76.8932	70.5038	81.074	156.107	183.9926	164.6991
ENST00000355190	3.8447	4.0416	5.8608	15.9869	15.5318	16.7491
ENST00000355354	8.8427	3.5926	6.8376	26.3313	15.5318	21.6342
ENST00000355451	40.7534	41.7634	59.5845	10.8146	18.3196	16.4001
ENST00000355476	18.0699	8.5323	16.6055	4.2318	3.186	6.6298
ENST00000355841	20.7612	24.2497	25.8851	12.2252	5.9738	3.1404
ENST00000356432	13.8408	5.3888	5.3724	44.6692	19.1161	41.1748
ENST00000356457	194.1553	169.748	169.474	451.864	342.497	335.6791
ENST00000356524	12.6874	9.8795	10.7447	38.0864	45.799	37.6854
ENST00000356819	9.6116	10.7777	7.326	1.8808	1.593	2.7915
ENST00000357052	8.4582	11.6758	7.8144	37.1459	21.1074	30.7066
ENST00000357137	5.3825	4.9398	3.9072	17.8677	18.7179	21.9831
ENST00000357365	49.2116	35.9255	36.1414	9.8742	17.1248	18.4938
ENST00000357546	2.3068	4.4907	5.8608	0.0	0.3983	0.0
ENST00000357847	18.0699	15.7174	26.3735	44.6692	38.6305	39.0811
ENST00000358278	201.4601	139.2113	115.2618	54.0732	35.8427	42.2216
ENST00000358528	17.6854	17.5137	20.5127	9.8742	6.372	7.6767
ENST00000358537	33.4485	34.1292	36.6298	16.9273	9.1598	14.3065
ENST00000358598	4.9981	4.0416	6.8376	20.2187	21.1074	19.8895
ENST00000358655	22.6835	20.2081	29.7923	53.603	62.1274	52.6898
ENST00000358689	6.1515	8.5323	7.326	1.4106	1.1948	1.0468
ENST00000358932	59.2077	64.2168	75.7016	19.7485	27.0812	19.8895
ENST00000358935	7.3049	4.9398	7.8144	23.5101	12.3458	21.2853
ENST00000359579	126.1048	120.3505	160.1944	223.8161	324.1774	287.1766
ENST00000359617	34.2175	45.356	37.1182	10.8146	16.7266	19.1916
ENST00000359678	10.3806	10.7777	11.7215	26.3313	29.8689	20.5874
ENST00000359904	29.2194	46.2541	43.4674	15.0465	17.1248	11.8639
ENST00000359943	12.3029	9.8795	5.8608	41.848	31.4619	37.6854
ENST00000360240	88.4272	81.7305	105.4939	14.5763	17.9214	19.1916
ENST00000360525	24.6058	29.1895	29.3039	67.2389	70.0924	63.1579
ENST00000360632	2.3068	4.0416	4.884	14.1061	11.9476	22.3321
ENST00000360718	181.8524	161.2157	147.0077	435.8772	404.6243	485.0249
ENST00000360816	2.6913	1.3472	0.9768	10.3444	6.7703	12.5618
ENST00000361005	19.9922	13.023	19.0475	0.4702	1.1948	2.7915
ENST00000361157	4.2291	6.736	5.8608	16.9273	17.5231	12.5618
ENST00000361234	14.9942	19.31	23.4431	6.1126	5.5755	4.8851
ENST00000361271	8.4582	8.0832	6.8376	30.5631	15.1336	23.7278
ENST00000361441	80.3534	78.587	86.9348	13.6359	13.1423	13.9576
ENST00000361475	53.0563	54.3373	53.2353	10.3444	9.5581	7.6767
ENST00000361531	136.8699	123.943	141.6353	73.3515	70.4907	50.9451
ENST00000361566	146.097	105.0821	74.2364	26.3313	24.2934	31.4045
ENST00000361901	6.9204	3.1435	6.8376	0.4702	0.7965	0.6979
ENST00000361924	8.0738	10.7777	10.7447	0.9404	1.1948	1.3958
ENST00000362007	18.0699	14.3702	16.1171	2.351	5.5755	5.583
ENST00000366613	19.6078	16.1665	16.6055	2.8212	1.1948	0.6979
ENST00000366615	26.1437	20.2081	24.4199	0.9404	2.7878	4.5362
ENST00000366695	4.2291	5.8379	7.326	27.2717	20.3109	18.1448
ENST00000366839	56.5165	63.3187	79.6088	20.6889	23.4969	21.9831
ENST00000366991	17.301	17.0646	26.3735	7.053	8.7616	9.7703
ENST00000367029	28.4505	30.9858	29.7923	13.1657	18.3196	12.5618
ENST00000367055	55.7476	67.3603	81.5624	196.0742	230.1898	241.4657
ENST00000367064	29.6039	10.3286	9.768	102.9742	52.9676	127.0137
ENST00000367351	11.9184	17.0646	15.1403	45.6096	45.4008	45.362
ENST00000367362	5.3825	8.0832	10.7447	1.4106	1.9913	2.0936
ENST00000367378	34.6019	29.1895	37.6066	11.755	8.3633	10.1192
ENST00000367384	23.8369	42.2125	31.2574	10.8146	9.5581	16.7491
ENST00000367446	1.5379	4.9398	5.3724	14.1061	11.1511	13.2597
ENST00000367478	14.2252	24.2497	21.4895	8.9338	9.5581	5.932
ENST00000367742	56.132	61.0734	76.19	28.6823	35.8427	27.5662
ENST00000367815	6.1515	3.5926	5.3724	17.8677	12.7441	34.196
ENST00000368209	9.2272	8.9814	12.6983	1.4106	1.1948	1.7447
ENST00000368222	11.534	13.023	11.7215	1.4106	3.5843	3.4894
ENST00000368323	17.6854	29.1895	34.1878	76.1727	84.4295	87.2347
ENST00000368373	5.767	5.8379	7.326	15.9869	18.7179	19.8895
ENST00000368388	23.4524	21.1062	29.7923	7.5232	12.7441	10.1192
ENST00000368521	110.3417	103.2858	132.3558	53.603	40.6217	49.5493
ENST00000368567	5286.4059	4856.6797	3867.1324	1865.7611	1589.425	1767.3751
ENST00000368644	18.4544	24.6988	25.8851	5.6424	6.7703	6.2809
ENST00000368653	16.1476	8.9814	16.6055	3.7616	4.3808	4.8851
ENST00000368708	22.6835	16.6155	21.0011	1.8808	5.9738	4.8851
ENST00000368715	38.0621	35.9255	35.653	9.404	5.5755	8.3745
ENST00000368719	5360.9923	4998.1364	4097.1677	2422.01	2017.9445	2111.7777
ENST00000368809	29.9883	26.4951	20.5127	9.404	14.3371	11.515
ENST00000368858	16.532	23.3516	30.2807	47.4904	50.1798	45.711
ENST00000368898	13.8408	14.3702	18.0707	2.8212	5.5755	4.5362
ENST00000368921	119.1844	131.1281	142.6121	320.6777	342.497	319.6279
ENST00000369075	32.6796	26.046	46.3978	7.9934	13.1423	6.6298
ENST00000369159	1.1534	0.0	0.0	6.1126	4.779	4.8851
ENST00000369318	9.6116	8.5323	11.7215	21.6293	22.7004	25.4725
ENST00000369645	7.3049	7.6342	10.7447	19.2783	20.3109	18.4938
ENST00000369762	25.3747	9.8795	5.8608	92.6298	67.7029	89.3283
ENST00000369836	4.9981	4.0416	9.768	16.9273	19.5144	19.8895
ENST00000369842	15.3786	13.023	11.2331	41.848	18.3196	28.9619
ENST00000369905	64.9747	59.7262	77.6552	37.6162	24.6916	26.5193
ENST00000370110	56.901	43.1106	52.2585	11.2848	12.7441	6.9788
ENST00000370205	18.8388	18.4118	20.5127	52.1924	45.799	43.2684
ENST00000370298	13.0718	11.2267	19.0475	25.8611	36.6392	35.2428
ENST00000370654	26.9126	25.5969	25.3967	12.2252	11.9476	13.9576
ENST00000370656	15.3786	8.0832	10.2564	0.9404	3.9825	2.4426
ENST00000370768	48.0582	36.8236	53.2353	17.3975	22.3021	21.2853
ENST00000370841	20.7612	20.2081	27.3503	38.0864	51.7728	52.3408
ENST00000370938	3.0757	1.7963	1.9536	11.2848	13.5406	11.8639
ENST00000370940	6.1515	3.5926	6.8376	18.3379	18.7179	16.0512
ENST00000371222	5.3825	6.736	4.3956	0.4702	0.7965	1.0468
ENST00000371655	8.0738	4.4907	10.2564	2.8212	1.1948	1.0468
ENST00000371697	4.9981	6.287	6.3492	0.4702	1.1948	1.0468
ENST00000371703	31.9107	29.1895	35.1646	13.1657	13.1423	15.7022
ENST00000371717	22.6835	20.2081	21.0011	64.4177	32.2584	34.5449
ENST00000371754	19.6078	26.4951	34.6762	8.4636	13.9388	10.4682
ENST00000371761	0.7689	2.2453	4.3956	10.3444	7.965	10.1192
ENST00000372003	8.0738	8.5323	10.7447	1.8808	0.3983	0.3489
ENST00000372114	0.7689	0.8981	0.9768	9.8742	1.9913	10.1192
ENST00000372281	15.7631	22.0044	21.0011	8.4636	7.5668	5.2341
ENST00000372390	1.9223	0.8981	2.442	7.5232	6.7703	8.3745
ENST00000372458	132.6407	150.4381	164.1016	46.0798	56.9501	62.46
ENST00000372486	5.3825	5.3888	8.3028	20.2187	17.9214	18.1448
ENST00000372663	15.3786	17.5137	20.5127	62.5369	42.613	52.3408
ENST00000372690	0.7689	0.4491	1.4652	11.2848	8.3633	11.8639
ENST00000372764	52.2874	17.5137	17.5823	243.5646	168.4607	243.2103
ENST00000372836	11.1495	16.1665	17.5823	36.6757	33.8514	27.5662
ENST00000372894	15.7631	13.9211	10.2564	2.351	1.593	4.1873
ENST00000372902	6.9204	13.4721	12.2099	27.2717	22.3021	23.03
ENST00000372994	80.3534	75.4436	63.9801	21.1591	17.1248	20.2385
ENST00000373087	1.9223	2.2453	1.9536	13.6359	7.965	6.6298
ENST00000373115	14.6097	21.5553	21.4895	8.9338	7.965	8.3745
ENST00000373173	8.0738	8.9814	4.3956	38.0864	43.0112	36.6386
ENST00000373241	59.2077	59.2771	73.748	139.1798	141.3796	150.7416
ENST00000373337	79.2	81.2815	90.842	154.2262	200.7192	184.9376
ENST00000373449	57.2854	49.3976	64.9569	25.8611	22.3021	15.7022
ENST00000373547	43.0602	48.9485	50.7934	98.2722	112.7054	110.6136
ENST00000373586	26.9126	31.8839	35.653	6.5828	11.1511	14.6554
ENST00000374395	13.0718	8.9814	11.2331	1.8808	2.7878	2.7915
ENST00000374490	26.1437	35.9255	45.9094	17.8677	17.1248	12.9107
ENST00000374514	23.068	27.8423	30.2807	88.398	61.7291	64.2047
ENST00000374719	8.4582	5.8379	6.8376	1.4106	0.7965	2.0936
ENST00000374736	11.534	11.6758	15.1403	3.7616	2.3895	2.7915
ENST00000374848	14.6097	17.0646	20.5127	7.5232	6.7703	5.2341
ENST00000374864	9.6116	13.9211	25.8851	32.9141	34.648	30.7066
ENST00000375058	25.7592	28.2913	42.0022	66.2985	68.4994	63.8558
ENST00000375071	11.534	13.023	14.6519	0.4702	1.9913	3.1404
ENST00000375095	3.0757	7.1851	4.884	14.5763	14.3371	14.6554
ENST00000375107	5.767	4.4907	6.3492	0.4702	0.3983	0.0
ENST00000375464	19.9922	10.3286	11.2331	32.4439	34.2497	31.4045
ENST00000375600	34.9864	22.4534	20.5127	8.9338	9.9563	9.0724
ENST00000375613	27.2971	23.8006	18.0707	11.755	11.1511	8.3745
ENST00000375734	21.5301	24.2497	32.2342	5.1722	8.7616	11.166
ENST00000376389	17.301	8.5323	12.2099	58.7752	49.3833	50.2472
ENST00000376736	3.8447	4.4907	3.4188	15.9869	15.5318	10.4682
ENST00000376762	3.4602	5.3888	2.9304	14.1061	9.9563	12.5618
ENST00000376772	76.8932	79.0361	97.6795	21.1591	26.2847	23.03
ENST00000377036	5.3825	5.3888	5.3724	20.6889	21.5056	22.3321
ENST00000377045	14.9942	11.6758	14.6519	7.9934	4.3808	2.7915
ENST00000377213	9.2272	9.4304	8.3028	33.3843	41.8165	47.1067
ENST00000377223	18.0699	11.2267	21.4895	41.3778	40.2235	45.0131
ENST00000377773	28.8349	22.9025	21.4895	8.4636	6.7703	6.9788
ENST00000377803	1316.7957	1088.0938	838.5787	391.208	307.4508	370.573
ENST00000377868	0.7689	2.2453	1.4652	11.2848	12.3458	11.515
ENST00000377970	55.7476	52.5411	67.3989	7.9934	11.1511	10.1192
ENST00000377982	16.1476	27.8423	19.5359	61.5964	50.1798	49.8982
ENST00000378203	4.9981	4.9398	4.884	14.5763	10.3546	20.2385
ENST00000378509	6.1515	7.6342	6.8376	21.1591	27.0812	23.7278
ENST00000379046	101.1145	96.9989	94.2607	165.5111	229.7916	221.9251
ENST00000379158	11.9184	9.4304	9.2796	1.8808	2.7878	2.7915
ENST00000379251	43.0602	32.333	31.2574	8.9338	11.9476	11.166
ENST00000379253	54.9786	64.2168	54.7005	27.2717	23.4969	24.4257
ENST00000379299	26.1437	14.8193	23.9315	7.5232	10.3546	7.6767
ENST00000379375	17.6854	17.5137	20.5127	7.053	7.1685	6.6298
ENST00000379638	180.3145	182.322	205.127	354.062	378.3397	405.8158
ENST00000379643	8.4582	7.1851	6.3492	1.4106	1.9913	1.7447
ENST00000379979	5.3825	8.0832	8.3028	0.9404	2.3895	1.3958
ENST00000379980	7.6893	5.8379	9.768	25.3909	27.0812	25.8215
ENST00000379983	19.6078	18.8609	25.3967	11.2848	9.5581	5.2341
ENST00000380266	17.301	18.4118	29.7923	53.1328	53.3658	43.9663
ENST00000380420	39.2155	34.5783	44.4442	123.1929	131.4233	123.8733
ENST00000380421	6.9204	14.3702	14.6519	28.6823	29.0724	24.0768
ENST00000380455	11.1495	8.0832	9.768	23.5101	23.8951	34.5449
ENST00000380615	3.8447	4.0416	4.884	13.6359	13.1423	11.8639
ENST00000380737	41.9068	42.2125	58.6077	20.2187	21.5056	18.1448
ENST00000380739	88.8116	89.8138	108.4243	228.5181	241.7392	227.1592
ENST00000380752	73.433	60.6243	49.3282	38.5566	18.3196	21.9831
ENST00000380822	52.6718	61.9715	73.748	148.5838	144.9638	132.5967
ENST00000380872	108.0349	110.0219	120.1458	216.7631	372.3659	412.0967
ENST00000381007	7.3049	4.4907	7.326	19.2783	25.8864	16.7491
ENST00000381042	41.1378	44.9069	47.863	21.1591	20.3109	17.7959
ENST00000381055	3.0757	1.7963	2.9304	0.0	0.0	0.0
ENST00000381086	60.3611	101.9386	91.3304	8.4636	8.7616	3.4894
ENST00000381103	0.3845	0.8981	0.9768	8.4636	4.3808	6.6298
ENST00000381342	287.9649	252.3767	297.9226	121.7823	114.2984	121.0818
ENST00000381344	38.4466	30.0876	35.1646	111.9081	102.7491	103.6348
ENST00000381577	4.9981	4.4907	6.8376	0.4702	0.3983	0.6979
ENST00000382753	14.6097	10.7777	19.0475	28.6823	33.0549	26.8683
ENST00000382758	5.767	7.1851	11.7215	28.6823	30.2672	24.4257
ENST00000383714	39.6	53.4392	52.7469	132.1267	92.3945	80.2559
ENST00000389063	4.2291	3.5926	2.9304	12.2252	10.3546	10.4682
ENST00000389501	24.6058	25.5969	27.8387	14.5763	12.7441	8.3745
ENST00000389614	27.2971	32.782	37.6066	68.6495	78.0575	58.2728
ENST00000389805	75.7398	13.4721	18.5591	765.9589	275.9889	796.9762
ENST00000390687	96.8854	113.6144	115.7502	46.55	54.5606	55.1323
ENST00000391770	21.9146	17.5137	29.3039	3.2914	1.9913	1.3958
ENST00000391812	34.2175	29.1895	34.6762	11.2848	14.3371	11.515
ENST00000391858	1.5379	2.2453	0.9768	9.8742	7.965	6.6298
ENST00000391976	79.9689	59.2771	62.0265	16.4571	20.7091	17.098
ENST00000392066	12.3029	3.1435	4.3956	24.4505	21.1074	19.5406
ENST00000392206	7.6893	7.6342	6.8376	2.351	0.7965	0.6979
ENST00000392789	0.0	0.0	0.0	1.4106	2.3895	4.8851
ENST00000392807	9.9961	5.8379	2.9304	0.9404	0.7965	1.3958
ENST00000392834	4.2291	9.4304	5.8608	0.9404	1.1948	0.6979
ENST00000392872	26.5281	19.31	22.4663	58.7752	52.5693	58.9707
ENST00000392882	36.9087	30.5367	34.6762	108.1464	123.06	115.4987
ENST00000393079	7.3049	8.5323	9.2796	21.6293	26.2847	24.0768
ENST00000393106	4.2291	8.5323	4.884	0.4702	0.0	1.0468
ENST00000393118	27.2971	33.6802	26.3735	11.755	15.5318	13.2597
ENST00000393306	0.7689	0.8981	0.9768	7.053	4.779	6.9788
ENST00000393481	18.0699	18.8609	15.1403	8.9338	3.186	5.932
ENST00000393562	168.3961	202.9791	200.243	691.667	414.9789	369.5262
ENST00000393623	5.767	4.4907	7.326	18.3379	14.3371	16.0512
ENST00000393765	19.6078	20.2081	27.8387	11.755	9.5581	6.6298
ENST00000393891	63.8213	61.0734	64.9569	18.3379	31.4619	33.8471
ENST00000393892	4.6136	3.5926	3.9072	16.4571	14.3371	17.098
ENST00000393931	2.6913	1.7963	2.9304	18.3379	6.7703	13.9576
ENST00000394149	0.7689	2.2453	2.442	6.5828	11.5493	11.166
ENST00000394349	1078.0423	1132.1026	1019.2858	292.4656	324.9739	318.5811
ENST00000394485	149.5572	219.5947	190.4751	19.7485	19.1161	16.7491
ENST00000394555	43.0602	45.805	59.5845	4.702	7.1685	6.6298
ENST00000394665	87.6582	81.7305	64.9569	39.0268	33.0549	31.0556
ENST00000394815	11.9184	12.5739	21.9779	4.2318	1.593	2.4426
ENST00000394886	34.2175	30.9858	35.653	15.0465	14.7353	12.5618
ENST00000394920	109.5728	100.5914	91.3304	37.6162	49.7815	44.6642
ENST00000394950	8.8427	5.8379	7.8144	1.8808	1.1948	2.0936
ENST00000394957	5.767	7.1851	7.326	24.4505	18.3196	21.6342
ENST00000395105	6.9204	6.736	8.3028	0.4702	0.0	1.0468
ENST00000395226	0.0	1.3472	1.4652	7.9934	10.3546	5.583
ENST00000395245	8.0738	2.6944	1.4652	28.2121	18.3196	22.3321
ENST00000395603	18.0699	18.8609	21.9779	8.4636	10.7528	6.9788
ENST00000395609	1.5379	4.4907	5.8608	15.5167	20.7091	18.8427
ENST00000395718	11.9184	11.6758	16.6055	3.2914	3.9825	5.932
ENST00000395748	51.9029	44.9069	41.5138	23.0399	17.1248	21.6342
ENST00000395761	261.0523	298.1817	342.3667	746.2104	865.004	794.8826
ENST00000395816	14.2252	17.0646	19.0475	5.1722	5.1773	4.1873
ENST00000395839	9.9961	5.8379	11.2331	61.1262	46.9938	52.3408
ENST00000396049	21.1456	18.8609	19.5359	80.8747	67.3046	56.5281
ENST00000396052	18.0699	15.7174	19.0475	5.6424	7.5668	9.0724
ENST00000396290	32.6796	34.1292	39.5602	8.4636	13.5406	13.2597
ENST00000396388	4.6136	1.7963	2.9304	61.5964	5.1773	48.5025
ENST00000396464	4.9981	8.0832	4.884	19.2783	15.1336	13.6086
ENST00000396650	362.5513	411.3471	423.4407	992.126	913.9891	888.3982
ENST00000396667	14.9942	16.1665	20.5127	7.053	7.1685	7.3277
ENST00000396991	6.1515	6.736	7.326	1.8808	1.593	0.6979
ENST00000397128	8.8427	9.4304	12.2099	19.2783	24.6916	24.0768
ENST00000397397	13.8408	16.6155	17.5823	42.7884	34.2497	35.5918
ENST00000397408	1.1534	0.8981	0.9768	9.8742	4.779	5.583
ENST00000397802	8.0738	2.2453	4.884	18.8081	10.7528	17.098
ENST00000398529	11.9184	8.9814	9.768	2.8212	1.9913	4.5362
ENST00000398603	14.9942	10.3286	9.768	26.3313	24.2934	24.4257
ENST00000398761	8.4582	9.4304	10.2564	23.0399	24.6916	26.5193
ENST00000398868	13.4563	15.2683	20.5127	71.0005	75.2697	71.8814
ENST00000399075	97.2699	123.943	108.9127	260.4918	230.1898	213.8995
ENST00000399395	22.299	25.5969	26.8619	9.404	5.1773	8.3745
ENST00000399808	37.6777	45.356	37.1182	108.1464	107.1299	112.3583
ENST00000399817	49.9806	60.1752	48.8398	110.9676	132.2198	134.3414
ENST00000400137	264.897	240.7009	237.3612	124.6035	104.7404	99.7965
ENST00000400188	3.0757	3.5926	3.9072	14.5763	19.5144	20.5874
ENST00000400191	6.1515	5.3888	4.884	0.4702	1.1948	0.6979
ENST00000401695	65.7437	52.5411	55.1889	20.2187	20.3109	15.0044
ENST00000401707	17.6854	17.5137	12.6983	33.3843	28.6742	35.9407
ENST00000403593	5.3825	4.4907	8.3028	25.8611	19.1161	21.6342
ENST00000403994	68.4349	47.6013	29.7923	9.404	9.9563	15.0044
ENST00000404933	143.7902	136.5169	165.5668	75.2323	74.8714	72.5793
ENST00000404953	3.8447	2.2453	4.3956	12.2252	15.1336	12.5618
ENST00000405074	50.7495	55.6845	56.6541	18.3379	16.3283	17.098
ENST00000405315	38.0621	31.4348	43.9558	19.7485	17.1248	16.7491
ENST00000406877	13.4563	13.9211	18.0707	5.1722	6.372	5.932
ENST00000407280	50.365	58.379	50.7934	7.5232	7.1685	10.4682
ENST00000407654	8.0738	8.0832	3.9072	0.4702	0.7965	1.3958
ENST00000408927	9.9961	8.5323	7.326	1.4106	0.7965	3.8383
ENST00000409155	6.5359	4.9398	4.884	28.2121	21.1074	19.8895
ENST00000409158	1.5379	0.8981	0.9768	4.702	8.3633	6.6298
ENST00000409189	10.765	16.1665	19.5359	35.7353	39.8252	47.1067
ENST00000409299	10.765	13.023	11.2331	34.7949	43.0112	41.1748
ENST00000409308	1.5379	1.7963	0.9768	12.2252	9.5581	10.1192
ENST00000409478	9.2272	10.7777	15.1403	1.4106	0.7965	1.0468
ENST00000409784	83.8136	103.2858	122.0994	16.9273	20.7091	20.5874
ENST00000412051	2.3068	0.4491	1.4652	18.3379	2.7878	8.7235
ENST00000412304	5.767	8.0832	7.8144	17.3975	20.3109	18.4938
ENST00000412615	16.9165	9.8795	20.0243	34.7949	28.2759	35.2428
ENST00000412716	194.1553	206.5717	248.106	90.749	95.1823	82.0006
ENST00000413699	36.1398	39.9671	58.1193	2.351	3.9825	4.1873
ENST00000413712	1.1534	0.4491	0.4884	5.1722	3.5843	8.3745
ENST00000414700	5.767	5.8379	5.3724	14.1061	18.3196	16.7491
ENST00000415826	40.7534	38.1709	45.9094	84.1661	91.9963	93.8645
ENST00000415913	16.9165	13.023	19.5359	55.954	64.1186	68.7409
ENST00000415933	17.6854	18.8609	19.0475	1.8808	2.3895	1.7447
ENST00000417647	20.3767	20.2081	28.3271	7.053	5.1773	6.9788
ENST00000418342	25.3747	35.0274	25.3967	7.5232	9.9563	10.4682
ENST00000418359	29.2194	21.5553	33.6994	67.7091	60.5344	64.5537
ENST00000418740	16.532	20.6572	14.1635	2.351	1.9913	1.7447
ENST00000418917	9.2272	14.3702	17.0939	25.8611	40.2235	22.3321
ENST00000418996	61.1301	62.8696	68.8641	24.4505	30.2672	27.9151
ENST00000421367	54.5942	48.0504	50.305	9.404	13.1423	9.4213
ENST00000421999	83.4291	70.5038	63.4917	27.7419	33.8514	37.6854
ENST00000422728	8.0738	7.6342	6.3492	26.8015	15.9301	22.681
ENST00000422748	24.6058	15.7174	23.4431	2.351	4.3808	3.8383
ENST00000423525	30.3728	30.0876	25.8851	7.9934	11.9476	12.9107
ENST00000423725	7.6893	14.3702	12.2099	31.0333	25.8864	23.03
ENST00000424576	97.2699	88.0175	101.0983	37.6162	46.1973	47.1067
ENST00000424649	31.9107	27.3932	31.7458	12.6955	9.5581	7.6767
ENST00000425542	19.2233	15.2683	13.6751	2.351	1.593	3.8383
ENST00000426496	23.8369	25.1479	28.3271	9.404	11.1511	11.166
ENST00000426808	43.8291	46.7032	57.1425	24.4505	15.1336	20.9363
ENST00000426907	11.534	14.3702	18.0707	6.5828	5.1773	4.1873
ENST00000428992	2.6913	2.6944	1.9536	16.9273	11.5493	11.8639
ENST00000429722	41.1378	37.7218	40.537	22.0995	14.3371	15.3533
ENST00000429938	64.5903	64.2168	46.8862	198.8954	160.4957	155.9756
ENST00000431926	17.6854	15.2683	21.4895	50.3116	64.9151	55.1323
ENST00000432176	6.9204	6.287	9.768	0.4702	1.9913	1.7447
ENST00000432900	8.0738	5.8379	5.3724	22.0995	19.5144	16.4001
ENST00000433892	10.3806	5.8379	9.768	18.3379	21.9039	23.03
ENST00000435275	21.5301	27.8423	28.8155	100.153	99.5631	101.5412
ENST00000437150	8.8427	11.2267	13.1867	35.2651	40.6217	27.9151
ENST00000438323	8.4582	11.2267	10.7447	21.1591	25.8864	19.5406
ENST00000439109	11.9184	7.6342	5.3724	18.3379	29.4707	28.613
ENST00000439685	24.2214	24.2497	21.0011	4.702	7.5668	4.1873
ENST00000439696	42.6757	34.1292	49.3282	24.9207	15.5318	12.5618
ENST00000440859	15.7631	21.1062	31.2574	5.1722	5.5755	6.6298
ENST00000442039	29.6039	34.1292	31.7458	14.5763	17.9214	14.3065
ENST00000443197	50.7495	43.5597	54.2121	25.8611	24.6916	23.7278
ENST00000443647	23.8369	20.6572	23.9315	10.8146	5.5755	11.166
ENST00000443875	10.3806	16.1665	12.6983	33.8545	24.2934	25.4725
ENST00000443950	17.6854	17.0646	31.2574	51.252	41.02	48.1536
ENST00000444739	32.2951	27.8423	24.4199	70.5303	69.2959	68.7409
ENST00000444946	3.8447	3.1435	2.442	17.8677	13.9388	18.1448
ENST00000446198	16.1476	16.1665	20.0243	0.9404	2.7878	4.5362
ENST00000446544	17.6854	16.1665	18.0707	4.702	5.5755	4.8851
ENST00000447750	26.5281	25.5969	30.2807	95.9212	66.5081	72.2303
ENST00000448083	10.3806	9.4304	12.2099	1.8808	3.5843	0.6979
ENST00000448814	34.6019	30.0876	35.1646	81.3449	83.2347	67.3452
ENST00000449058	4.6136	8.0832	7.326	22.0995	14.3371	16.7491
ENST00000449139	5.3825	7.1851	8.3028	0.9404	1.9913	1.3958
ENST00000449141	44.9825	32.782	36.1414	15.0465	18.7179	16.4001
ENST00000449470	31.9107	19.759	34.6762	9.8742	9.5581	10.8171
ENST00000449762	2.6913	4.9398	8.7912	17.3975	20.3109	18.1448
ENST00000450162	15.7631	17.5137	13.1867	6.1126	7.965	4.8851
ENST00000450315	4.9981	5.8379	6.3492	13.6359	15.9301	17.098
ENST00000450363	11.534	11.2267	15.6287	0.4702	0.3983	0.6979
ENST00000450366	8.4582	9.4304	8.3028	22.5697	29.8689	23.03
ENST00000451311	5615.1243	5657.3694	5324.5109	1606.6799	1962.1891	1957.1978
ENST00000451739	12.3029	10.7777	14.6519	23.0399	26.6829	29.3109
ENST00000452621	1.9223	2.2453	0.9768	8.9338	10.3546	6.9788
ENST00000453310	11.534	5.8379	8.7912	20.6889	22.3021	23.7278
ENST00000453712	4.2291	8.9814	6.8376	0.4702	1.9913	0.6979
ENST00000453766	4.2291	4.9398	3.4188	25.8611	14.7353	19.1916
ENST00000455521	17.301	14.3702	13.1867	55.4838	39.0287	38.3833
ENST00000456004	13.4563	13.9211	19.0475	7.053	5.1773	5.932
ENST00000456380	11.1495	8.5323	15.6287	1.4106	1.593	2.0936
ENST00000456397	44.9825	41.7634	41.5138	101.5636	88.0138	73.975
ENST00000457135	16.532	19.31	14.1635	4.702	8.7616	6.2809
ENST00000457408	10.765	11.2267	8.3028	21.1591	23.4969	23.7278
ENST00000457543	22.299	22.0044	13.6751	7.9934	3.9825	7.3277
ENST00000457657	22.6835	17.5137	17.0939	6.5828	9.9563	6.2809
ENST00000460231	29.2194	39.9671	51.7701	18.3379	22.3021	15.3533
ENST00000461758	14.9942	12.1249	11.2331	3.2914	4.3808	5.2341
ENST00000463810	20.3767	20.6572	25.8851	7.5232	8.7616	10.8171
ENST00000463836	62.6679	66.0131	52.7469	10.3444	11.5493	11.515
ENST00000464275	10.3806	14.8193	10.2564	4.702	3.9825	3.1404
ENST00000464848	5.3825	5.8379	5.3724	24.4505	21.9039	17.4469
ENST00000465995	4.6136	1.7963	6.8376	15.0465	14.3371	15.0044
ENST00000466270	7.3049	4.4907	4.884	0.0	0.3983	1.3958
ENST00000467908	5.3825	10.3286	7.326	1.8808	1.593	1.0468
ENST00000468746	72.2796	72.7492	81.074	40.4374	33.0549	29.3109
ENST00000471675	14.2252	9.4304	6.3492	2.351	1.9913	1.3958
ENST00000472493	0.0	0.4491	0.0	7.5232	6.7703	5.2341
ENST00000474315	11.9184	11.2267	13.1867	24.4505	23.0986	30.3577
ENST00000474844	7.6893	3.1435	4.3956	16.9273	15.5318	14.6554
ENST00000475269	180.699	154.9288	167.5204	75.7025	74.0749	72.5793
ENST00000477012	16.9165	16.6155	15.1403	3.2914	4.3808	2.7915
ENST00000480507	21.1456	21.5553	14.6519	2.8212	2.7878	5.2341
ENST00000482108	9.2272	8.9814	11.7215	1.8808	1.593	1.0468
ENST00000483233	25.7592	23.8006	30.2807	7.9934	6.372	6.6298
ENST00000484279	13.4563	14.3702	12.2099	6.5828	3.5843	4.5362
ENST00000488683	6.9204	5.3888	6.8376	20.2187	25.0899	22.681
ENST00000489294	9.6116	6.736	7.8144	29.6227	27.0812	23.03
ENST00000494157	327.5649	316.5935	368.2518	77.5833	88.0138	90.7241
ENST00000496817	149.9417	149.989	105.9823	69.1197	56.5518	63.1579
ENST00000497571	14.6097	18.4118	16.6055	7.5232	3.5843	3.1404
ENST00000498317	31.9107	32.782	34.6762	15.5167	15.1336	18.1448
ENST00000503362	63.4369	57.9299	60.0729	120.3717	110.3159	133.2946
ENST00000506765	9.2272	10.3286	6.3492	2.351	2.7878	1.7447
ENST00000507348	8.4582	11.2267	9.2796	25.8611	22.7004	21.9831
ENST00000507463	21.1456	32.333	20.0243	13.1657	10.3546	11.515
ENST00000507735	34.9864	33.2311	31.7458	14.5763	12.7441	13.6086
ENST00000508274	6.5359	7.6342	6.3492	0.9404	1.1948	1.7447
ENST00000508301	10.3806	4.4907	4.884	0.0	0.7965	1.0468
ENST00000509248	0.0	0.0	0.0	3.2914	5.1773	5.583
ENST00000511689	6.5359	3.1435	3.9072	25.8611	7.965	18.1448
ENST00000514096	0.3845	0.0	0.4884	4.2318	4.3808	5.932
ENST00000514483	8.4582	7.6342	6.3492	0.4702	2.3895	1.3958
ENST00000517599	11.1495	17.5137	13.6751	1.8808	1.1948	3.1404
ENST00000517654	4.9981	8.9814	10.2564	24.9207	19.5144	20.5874
ENST00000518127	66.8971	48.0504	55.6773	30.0929	28.6742	24.4257
ENST00000518800	11.534	7.1851	6.8376	1.8808	1.1948	1.0468
ENST00000519374	305.2659	306.265	309.6441	105.3252	117.0862	109.5668
ENST00000519638	1.9223	2.2453	1.9536	8.9338	8.3633	7.3277
ENST00000520486	22.299	18.8609	18.5591	6.5828	9.1598	8.7235
ENST00000521229	11.1495	11.2267	14.1635	4.2318	3.5843	3.8383
ENST00000521291	78.0466	71.851	68.8641	36.2055	30.2672	33.4981
ENST00000521440	11.1495	12.5739	9.2796	0.4702	1.593	1.3958
ENST00000521831	9.6116	10.7777	6.3492	22.0995	25.4881	15.3533
ENST00000523111	214.9164	229.4742	252.0132	107.206	130.2285	108.52
ENST00000523116	4.6136	7.6342	7.326	36.2055	43.4095	36.2896
ENST00000523377	8.4582	6.736	5.8608	26.8015	15.1336	18.4938
ENST00000523731	8.8427	2.2453	7.8144	21.1591	13.5406	18.4938
ENST00000526104	24.6058	22.9025	31.2574	10.3444	13.5406	12.9107
ENST00000526838	20.3767	17.0646	27.8387	44.6692	45.0025	41.5237
ENST00000527424	9.6116	4.4907	11.7215	21.1591	16.7266	29.6598
ENST00000527914	19.2233	19.759	15.6287	3.7616	9.5581	5.583
ENST00000528610	43.4446	37.2727	42.0022	14.1061	17.1248	17.7959
ENST00000528838	152.633	161.6648	130.4022	74.7621	43.8078	40.4769
ENST00000529007	9.9961	11.6758	13.1867	2.8212	3.5843	4.5362
ENST00000529230	19.2233	18.4118	31.7458	11.755	10.3546	9.0724
ENST00000530649	15.3786	13.9211	16.1171	0.9404	1.9913	2.0936
ENST00000531410	20.3767	12.5739	14.6519	3.7616	5.1773	6.9788
ENST00000532829	4.9981	1.7963	0.9768	23.5101	8.7616	30.0087
ENST00000532832	11.1495	7.6342	6.8376	32.4439	27.0812	23.3789
ENST00000532872	49.5961	69.1566	54.2121	26.8015	24.6916	24.7747
ENST00000533608	13.8408	13.4721	10.7447	25.3909	28.2759	25.4725
ENST00000533861	3.8447	5.8379	0.9768	18.8081	18.3196	16.4001
ENST00000535011	19.9922	22.4534	16.6055	9.8742	7.1685	8.7235
ENST00000537403	38.4466	32.782	30.2807	9.404	15.5318	18.8427
ENST00000537739	7.6893	7.1851	8.3028	1.4106	1.593	2.0936
ENST00000538782	15.7631	18.8609	28.3271	3.2914	4.3808	3.4894
ENST00000538862	11.1495	10.3286	24.9083	37.1459	35.0462	32.4513
ENST00000541231	21.1456	17.0646	17.5823	62.5369	44.6043	51.294
ENST00000541364	76.8932	65.115	65.4453	37.6162	29.8689	34.5449
ENST00000542230	19.2233	17.5137	21.9779	38.5566	41.4182	43.6174
ENST00000542677	2.6913	3.5926	2.442	6.1126	11.1511	15.0044
ENST00000542850	9.2272	8.9814	9.768	93.5702	59.3396	59.3196
ENST00000542957	91.1184	88.4666	77.6552	27.2717	19.1161	31.0556
ENST00000543341	18.4544	21.1062	27.3503	55.954	57.3483	48.5025
ENST00000543473	2.6913	0.4491	2.9304	15.9869	4.3808	10.4682
ENST00000544848	101.499	96.9989	79.1204	213.9419	193.5506	229.6017
ENST00000545689	15.7631	24.2497	24.4199	4.702	9.1598	9.4213
ENST00000545712	11.9184	13.023	10.2564	31.5035	22.7004	26.1704
ENST00000547649	389.4639	386.1992	361.4142	986.9538	966.1601	875.1385
ENST00000547997	13.8408	25.1479	31.7458	6.5828	9.9563	9.4213
ENST00000548125	13.0718	21.1062	13.6751	1.4106	3.186	3.1404
ENST00000548580	73.0485	65.5641	68.3757	158.458	140.5831	121.7796
ENST00000549098	175.3164	196.2431	216.8485	71.4707	71.6854	65.2516
ENST00000549748	7.3049	11.2267	8.3028	0.4702	1.1948	0.3489
ENST00000550973	6.5359	3.5926	3.4188	0.0	0.3983	0.0
ENST00000552370	0.7689	4.4907	2.442	14.5763	13.1423	17.4469
ENST00000552692	26.5281	33.2311	40.0486	80.4045	70.0924	78.5112
ENST00000553277	6.5359	3.1435	6.8376	0.9404	0.3983	1.0468
ENST00000553645	8.0738	10.7777	11.2331	31.9737	39.0287	31.7534
ENST00000555997	19.9922	16.1665	15.1403	4.2318	6.372	4.8851
ENST00000557457	38.0621	33.6802	35.1646	11.2848	9.5581	9.7703
ENST00000558815	31.5262	44.9069	32.2342	17.3975	13.9388	16.0512
ENST00000559309	23.068	29.6385	24.9083	10.3444	7.1685	10.4682
ENST00000559412	94.1941	113.6144	95.2375	54.0732	46.1973	35.9407
ENST00000559775	1.1534	2.2453	0.9768	9.8742	11.5493	9.4213
ENST00000560081	14.9942	17.5137	15.6287	0.9404	0.3983	1.3958
ENST00000560445	9.9961	3.5926	5.3724	0.4702	1.1948	0.6979
ENST00000561421	2.6913	4.9398	5.3724	17.8677	10.3546	15.0044
ENST00000561491	8.8427	13.4721	9.768	2.8212	1.593	2.0936
ENST00000561878	9.2272	15.2683	8.7912	69.5899	45.799	37.3365
ENST00000562595	30.3728	30.9858	28.8155	15.5167	12.7441	10.1192
ENST00000563630	33.833	29.6385	27.8387	7.053	11.1511	6.6298
ENST00000564675	9.9961	9.4304	13.1867	1.8808	1.1948	0.6979
ENST00000565644	44.2136	41.7634	33.211	13.6359	5.1773	6.6298
ENST00000565973	1.9223	3.5926	1.9536	7.9934	7.5668	13.9576
ENST00000566198	11.9184	10.7777	12.6983	3.7616	0.7965	2.0936
ENST00000566423	16.9165	20.2081	16.1171	49.8414	44.206	43.9663
ENST00000566490	22.299	12.1249	16.1171	5.1722	4.779	4.1873
ENST00000568783	0.0	0.0	0.0	4.702	1.1948	4.1873
ENST00000569540	6.1515	5.8379	4.884	15.5167	15.1336	13.2597
ENST00000572195	12.3029	11.6758	4.884	77.1131	33.0549	63.5069
ENST00000572447	5.767	7.6342	8.7912	24.4505	21.1074	20.2385
ENST00000575882	27.6815	29.1895	41.5138	64.4177	65.7116	69.0899
ENST00000577407	40.7534	28.7404	23.4431	9.8742	10.3546	13.2597
ENST00000577809	21.9146	22.4534	26.8619	58.305	63.3221	56.877
ENST00000578049	37.2932	35.0274	51.7701	6.1126	11.1511	7.3277
ENST00000579512	4.6136	4.0416	3.4188	13.1657	12.7441	10.1192
ENST00000579847	16.532	15.2683	12.2099	24.9207	27.8777	36.6386
ENST00000582401	38.8311	41.3143	47.863	1.4106	0.0	1.0468
ENST00000582556	24.6058	21.5553	23.9315	7.053	5.9738	9.4213
ENST00000583448	6.5359	4.0416	6.3492	0.0	0.3983	0.6979
ENST00000584164	59.9767	53.8883	59.5845	24.4505	20.3109	28.9619
ENST00000584982	18.4544	17.5137	34.1878	3.7616	4.3808	4.5362
ENST00000585281	9.6116	10.3286	12.2099	1.4106	2.3895	1.7447
ENST00000585409	26.9126	23.3516	20.5127	11.2848	11.5493	8.3745
ENST00000585421	38.0621	32.782	28.8155	17.8677	10.7528	15.3533
ENST00000586590	16.1476	18.8609	14.6519	40.4374	33.8514	28.9619
ENST00000587465	26.1437	23.8006	27.8387	6.5828	9.1598	10.1192
ENST00000588354	40.3689	50.7448	41.0254	18.8081	23.4969	19.5406
ENST00000589115	5.3825	7.6342	6.3492	0.0	0.3983	0.6979
ENST00000589168	9.2272	3.5926	6.8376	32.9141	13.5406	26.8683
ENST00000589228	92.2718	95.2026	126.9834	242.6242	268.4221	242.1635
ENST00000589467	0.0	0.0	0.0	13.6359	9.5581	9.4213
ENST00000590474	5.3825	2.6944	0.4884	11.2848	14.3371	11.166
ENST00000590996	4.9981	3.5926	3.4188	12.6955	14.7353	16.4001
ENST00000591841	1.5379	1.7963	0.9768	9.8742	7.5668	7.3277
ENST00000591863	7.6893	5.8379	9.2796	17.3975	16.3283	20.2385
ENST00000593027	3.8447	4.0416	0.9768	13.6359	6.7703	13.9576
ENST00000593256	114.1864	92.5082	91.8188	242.154	199.5244	182.1461
ENST00000593409	21.9146	26.9441	21.0011	80.4045	59.3396	55.8302
ENST00000593829	66.1281	73.1982	74.2364	17.3975	27.4794	20.2385
ENST00000594991	38.4466	33.2311	36.6298	13.1657	21.9039	18.1448
ENST00000596358	20.7612	24.2497	20.5127	53.603	45.4008	50.2472
ENST00000597711	4.2291	5.8379	1.9536	20.6889	16.7266	14.3065
ENST00000599213	15.7631	17.5137	17.0939	49.3712	38.6305	45.0131
ENST00000599310	8.8427	8.0832	12.6983	31.9737	28.2759	25.1236
ENST00000600659	2482.8807	2479.3092	1988.7551	786.6478	625.6544	642.3963
ENST00000601498	4.9981	4.9398	8.3028	19.2783	21.5056	20.2385
ENST00000602402	11.1495	10.3286	14.1635	29.6227	23.0986	24.0768
ENST00000602569	9.2272	12.5739	14.6519	30.0929	25.0899	27.9151
ENST00000605895	29.9883	28.7404	22.9547	75.2323	63.3221	79.907
ENST00000607355	34.6019	36.3746	29.7923	315.0353	255.2797	244.2572
ENST00000608443	8.8427	13.4721	15.1403	26.8015	26.2847	25.8215
ENST00000610745	8.0738	15.7174	8.3028	25.3909	27.8777	31.4045
ENST00000610929	280.6601	196.2431	189.9867	40.4374	63.7204	86.1879
ENST00000611509	21.9146	13.023	21.4895	38.0864	44.206	39.779
ENST00000611653	189.9261	197.5903	197.3126	83.2257	65.3134	77.4644
ENST00000612662	23.068	22.0044	29.7923	6.1126	4.3808	5.583
ENST00000612809	32.2951	26.4951	24.4199	6.5828	9.5581	8.0256
ENST00000612959	8.0738	9.4304	8.3028	1.8808	1.9913	1.7447
ENST00000613322	3.4602	3.1435	5.3724	21.1591	23.8951	20.9363
ENST00000613537	16.9165	15.2683	14.6519	33.8545	30.2672	37.6854
ENST00000614147	7.3049	4.0416	3.9072	1.4106	0.3983	0.0
ENST00000614462	19.9922	8.0832	12.2099	2.351	1.593	0.6979
ENST00000614479	11.534	17.5137	17.5823	7.5232	3.186	6.2809
ENST00000614556	26.9126	37.2727	33.211	67.7091	88.412	88.2815
ENST00000614623	38.0621	28.7404	29.7923	5.6424	10.3546	8.3745
ENST00000615513	40.3689	44.0087	38.5834	7.5232	5.1773	7.3277
ENST00000615544	167.6271	176.9331	164.1016	57.8348	86.819	94.5624
ENST00000615911	10.3806	10.7777	9.2796	32.4439	25.8864	32.4513
ENST00000615951	24.6058	19.31	21.0011	7.9934	10.3546	5.932
ENST00000617246	22.299	20.6572	25.3967	7.053	9.1598	12.5618
ENST00000617979	44.9825	52.092	53.2353	22.0995	25.0899	22.3321
ENST00000618353	0.7689	0.4491	0.0	4.702	6.7703	4.8851
ENST00000618612	20.3767	17.9628	15.1403	7.5232	7.5668	6.2809
ENST00000618619	28.066	31.4348	35.1646	10.3444	11.9476	14.6554
ENST00000618723	22.6835	19.759	16.1171	7.053	6.7703	6.2809
ENST00000618852	48.4427	43.5597	28.8155	10.8146	14.3371	17.098
ENST00000618908	9.6116	6.736	8.3028	20.6889	25.0899	23.3789
ENST00000619204	35.3709	29.6385	36.1414	15.0465	7.5668	16.0512
ENST00000619305	155.7087	144.6002	139.1933	21.6293	23.4969	21.9831
ENST00000619594	124.5669	124.8411	113.3082	21.6293	21.9039	21.2853
ENST00000619920	17.6854	22.0044	18.0707	74.7621	62.1274	53.0387
ENST00000620761	7.3049	4.9398	8.3028	2.351	0.7965	1.0468
ENST00000621232	3.8447	2.2453	5.8608	18.3379	11.5493	9.7703
ENST00000621592	8.8427	11.2267	6.3492	2.351	1.593	1.3958
ENST00000622051	18.4544	23.8006	27.3503	7.053	10.3546	7.3277
ENST00000622362	4.6136	6.287	1.9536	20.6889	11.5493	10.4682
ENST00000622513	11.1495	14.3702	15.1403	24.9207	27.0812	31.7534
ENST00000622602	24.6058	23.8006	21.0011	51.252	48.5868	50.5961
ENST00000622669	11.1495	11.6758	9.2796	27.7419	25.4881	21.2853
ENST00000623205	4.9981	3.1435	6.3492	15.5167	14.3371	13.2597
ENST00000624166	19.2233	19.759	22.9547	5.1722	8.3633	2.7915
ENST00000624234	298.73	293.242	372.159	79.4641	103.5456	98.7497
ENST00000625293	6.1515	6.287	7.8144	16.4571	15.9301	17.7959
ENST00000628176	22.299	11.2267	11.7215	5.1722	2.7878	6.6298
ENST00000629438	77.2776	74.0964	86.4464	15.9869	27.8777	21.9831
ENST00000630952	11.534	12.1249	7.8144	0.4702	2.3895	2.4426
ENST00000636500	18.4544	16.6155	15.6287	9.404	7.1685	4.8851
ENST00000638463	9.9961	12.5739	9.2796	0.0	1.9913	0.6979
ENST00000639419	13.0718	11.2267	7.8144	3.7616	3.186	3.1404
ENST00000642444	1519.7936	1476.0893	1398.7708	3062.8951	3186.4167	3132.7726
ENST00000643231	15.3786	17.9628	5.8608	30.5631	27.4794	28.9619
ENST00000643794	18.4544	14.8193	12.2099	3.7616	1.593	1.7447
ENST00000644142	12.3029	13.023	10.7447	26.8015	27.8777	28.264
ENST00000644185	69.5883	73.6473	71.7945	29.1525	26.2847	31.4045
ENST00000644495	4.9981	5.8379	7.326	14.5763	19.9126	13.2597
ENST00000647788	62.2835	41.3143	44.9326	8.9338	8.7616	13.6086
ENST00000647814	29.2194	34.5783	36.6298	65.8283	95.1823	86.5368
ENST00000648006	160.3223	167.0536	177.2883	52.1924	67.7029	70.4856
ENST00000648043	3.0757	3.1435	2.442	8.4636	10.3546	13.2597
ENST00000648046	1.5379	0.4491	1.4652	19.2783	5.1773	17.4469
ENST00000648473	0.7689	0.4491	0.4884	12.2252	3.9825	11.515
ENST00000648531	21.5301	13.023	17.0939	4.702	3.9825	4.1873
ENST00000649500	0.3845	0.0	0.4884	7.9934	3.186	9.0724
ENST00000649796	16.9165	15.7174	14.6519	42.3182	34.2497	30.3577
ONT.10002.1	4.9981	5.8379	3.9072	36.6757	21.5056	19.8895
ONT.10044.2	177.6232	174.2387	187.5447	58.7752	86.819	93.8645
ONT.10044.3	148.7883	141.4567	114.285	49.3712	43.0112	45.711
ONT.10044.5	90.7339	88.0175	88.4	10.8146	39.8252	26.8683
ONT.10044.6	29.6039	27.8423	30.2807	11.2848	12.3458	11.515
ONT.10108.1	0.7689	0.8981	0.4884	9.8742	7.965	10.4682
ONT.10189.1	0.7689	0.4491	0.9768	5.1722	5.5755	5.583
ONT.10280.1	24.6058	30.5367	23.9315	13.1657	9.9563	15.0044
ONT.10307.1	1.9223	4.0416	1.9536	15.0465	10.3546	11.166
ONT.10308.2	4.6136	5.3888	5.3724	27.7419	25.8864	21.9831
ONT.10319.2	3.8447	1.7963	1.4652	10.8146	13.9388	15.3533
ONT.1036.1	119.5689	127.9846	107.9359	43.7288	39.0287	39.4301
ONT.1036.3	2162.2361	2314.95	2146.5076	869.4033	836.7281	896.7727
ONT.10360.8	4.9981	7.6342	5.8608	15.5167	16.7266	16.7491
ONT.10376.1	15.7631	11.6758	18.0707	2.8212	6.7703	4.8851
ONT.10408.1	2.6913	0.4491	1.4652	9.404	14.3371	8.0256
ONT.10464.3	6.1515	6.736	7.8144	0.0	0.0	0.0
ONT.10568.1	7.3049	4.0416	3.9072	39.497	39.427	40.4769
ONT.10568.13	1.1534	0.0	0.0	9.8742	8.3633	8.3745
ONT.10568.4	56.132	70.0547	83.0276	293.406	324.1774	311.2534
ONT.1060.5	16.1476	19.31	15.1403	7.5232	6.372	4.8851
ONT.1064.1	12.6874	15.2683	17.5823	4.702	4.779	3.4894
ONT.10673.2	1.1534	1.3472	0.0	17.8677	16.7266	15.3533
ONT.10675.1	17.6854	16.1665	18.5591	3.7616	6.7703	8.0256
ONT.10676.1	13.8408	12.5739	12.2099	3.7616	3.9825	5.932
ONT.10715.1	1.1534	2.6944	1.4652	7.5232	9.1598	9.0724
ONT.1080.1	30.7573	29.6385	20.5127	7.053	9.1598	9.4213
ONT.10841.1	3.0757	3.1435	1.4652	0.0	0.0	0.0
ONT.10850.1	1.5379	3.1435	3.4188	14.5763	9.1598	9.0724
ONT.10881.1	17.6854	18.8609	24.4199	48.4308	58.1448	46.0599
ONT.10881.2	15.7631	20.2081	13.1867	38.5566	41.4182	38.7322
ONT.10881.4	1.5379	1.3472	2.442	10.3444	8.3633	5.2341
ONT.10969.3	11.534	14.3702	12.6983	4.702	4.779	2.7915
ONT.10983.1	18.4544	18.4118	21.4895	5.6424	4.3808	6.9788
ONT.10983.3	0.7689	0.8981	0.4884	7.053	7.1685	5.2341
ONT.11030.1	54.5942	55.2355	59.0961	19.2783	18.3196	14.3065
ONT.11047.1	3.8447	2.2453	5.3724	0.4702	0.0	0.0
ONT.11061.1	19.6078	21.1062	17.0939	50.7818	52.1711	52.3408
ONT.11085.5	7.3049	5.3888	7.326	0.9404	1.593	0.3489
ONT.11085.7	13.4563	16.6155	16.1171	3.2914	4.3808	3.4894
ONT.11085.9	4.6136	4.4907	6.3492	0.0	0.3983	0.0
ONT.11146.1	13.0718	11.2267	11.7215	32.4439	19.9126	24.7747
ONT.11164.1	0.3845	0.0	0.0	3.2914	5.5755	4.1873
ONT.11229.3	45.367	59.2771	74.7248	15.9869	14.3371	17.4469
ONT.11287.2	5.767	3.5926	6.8376	12.2252	22.3021	23.3789
ONT.11303.2	22.299	30.9858	42.4906	88.398	91.1998	43.9663
ONT.11342.1	5.3825	7.6342	4.884	0.4702	1.1948	0.3489
ONT.11515.1	6.1515	13.023	14.6519	0.9404	0.7965	1.0468
ONT.11516.1	10.3806	22.4534	15.6287	3.2914	2.7878	0.6979
ONT.11535.3	1.9223	3.1435	1.9536	14.1061	8.7616	7.6767
ONT.1156.1	29.6039	37.7218	36.1414	16.4571	9.1598	5.932
ONT.11595.1	59.2077	76.7908	53.2353	30.0929	19.5144	18.1448
ONT.11613.2	1.5379	1.3472	0.9768	5.6424	7.965	6.2809
ONT.11613.4	5.3825	4.9398	8.7912	1.4106	0.0	1.3958
ONT.11622.1	19.6078	22.4534	28.3271	8.4636	4.779	5.932
ONT.11666.17	11.534	9.8795	7.326	42.3182	39.427	33.8471
ONT.11666.18	6.1515	4.0416	5.3724	15.5167	19.1161	16.0512
ONT.11667.1	9.6116	8.5323	7.8144	1.8808	2.3895	2.0936
ONT.11668.1	0.0	0.0	0.0	7.053	5.5755	5.2341
ONT.11674.1	51.5184	50.7448	39.0718	20.2187	20.7091	20.9363
ONT.11674.2	285.6582	306.714	242.2452	113.7889	107.9264	121.7796
ONT.11737.1	11.534	12.5739	28.3271	5.1722	6.372	5.583
ONT.11741.3	9.6116	9.4304	14.1635	3.2914	1.9913	4.1873
ONT.11763.9	4.6136	3.1435	5.8608	16.4571	10.7528	17.4469
ONT.11787.8	9.9961	8.0832	14.6519	3.2914	2.3895	2.4426
ONT.11844.5	6.5359	7.6342	4.884	0.4702	0.7965	1.0468
ONT.11847.1	33.0641	44.4578	45.9094	30.5631	14.3371	10.1192
ONT.11886.7	7.3049	8.9814	5.8608	0.9404	2.3895	1.0468
ONT.11981.1	7.6893	17.5137	16.6055	3.7616	4.779	4.1873
ONT.12008.1	53.8252	31.8839	26.3735	12.6955	10.3546	14.3065
ONT.12063.1	0.3845	2.6944	1.9536	10.8146	7.5668	6.2809
ONT.1208.1	61.5145	57.9299	64.4685	18.8081	19.1161	17.098
ONT.1208.4	19.2233	18.8609	24.4199	2.351	3.186	3.1404
ONT.12127.1	66.8971	77.6889	72.7712	15.9869	22.7004	16.0512
ONT.12128.1	546.7105	406.4073	361.9026	131.1863	172.4433	209.3633
ONT.12197.1	8.0738	17.5137	10.2564	35.2651	31.4619	16.0512
ONT.12199.1	1.9223	5.3888	6.3492	28.2121	11.9476	7.3277
ONT.12201.1	1.9223	0.0	1.4652	6.5828	9.9563	4.1873
ONT.12222.7	107.266	116.3088	80.0972	41.3778	51.3745	54.0855
ONT.12310.2	18.0699	13.023	15.1403	52.1924	50.9763	44.6642
ONT.12317.2	8.4582	9.4304	9.2796	1.4106	1.9913	1.3958
ONT.12359.1	0.3845	1.3472	0.0	5.6424	4.779	5.932
ONT.12400.1	44.2136	33.2311	44.4442	91.6894	109.5194	141.6692
ONT.12436.4	23.8369	14.3702	12.2099	1.8808	3.5843	3.1404
ONT.12440.4	172.2407	177.3822	215.3834	51.7222	79.2522	53.7366
ONT.12440.7	172.6252	174.2387	209.0342	69.1197	69.2959	63.8558
ONT.12443.10	40.7534	38.6199	48.3514	12.6955	17.1248	16.0512
ONT.12443.14	922.3337	1014.8956	795.1113	570.8251	345.683	337.4238
ONT.12443.3	223.3747	219.1456	190.4751	98.2722	80.8452	73.975
ONT.12512.1	6.1515	13.023	15.1403	39.0268	38.2322	16.7491
ONT.12544.1	1.5379	1.7963	1.4652	8.4636	10.3546	7.6767
ONT.12607.5	12.3029	14.3702	12.6983	2.8212	4.779	4.5362
ONT.12639.2	4.2291	3.5926	4.3956	11.755	12.3458	14.3065
ONT.12641.1	7.6893	8.5323	6.8376	21.1591	18.7179	18.8427
ONT.12641.2	9.6116	8.9814	7.326	17.8677	21.5056	20.9363
ONT.12651.3	107.6504	96.1007	81.5624	59.7156	35.8427	47.1067
ONT.12668.1	1.9223	0.4491	1.4652	16.4571	2.3895	5.2341
ONT.12673.3	1.9223	1.7963	2.442	12.6955	10.7528	6.9788
ONT.12740.4	25.3747	26.046	28.3271	8.9338	13.5406	13.2597
ONT.12751.6	5.3825	7.1851	10.7447	0.9404	1.1948	0.3489
ONT.1276.3	1.9223	0.8981	0.4884	5.6424	5.5755	9.0724
ONT.1276.4	1.9223	2.2453	0.0	11.755	10.3546	8.3745
ONT.1281.1	1.1534	0.4491	1.4652	6.1126	5.5755	9.0724
ONT.1293.1	9.9961	9.4304	8.3028	1.4106	1.9913	2.0936
ONT.1320.1	32.6796	36.3746	40.0486	15.5167	15.1336	18.4938
ONT.1351.1	11.9184	12.5739	15.6287	3.7616	1.593	3.4894
ONT.1358.1	3.0757	2.2453	2.442	16.9273	15.9301	13.2597
ONT.1358.3	2.6913	3.1435	1.4652	14.1061	7.965	16.0512
ONT.1377.2	4.2291	8.0832	3.4188	13.6359	12.3458	18.8427
ONT.1452.1	4.9981	5.3888	3.9072	20.6889	13.1423	15.7022
ONT.1495.16	19.6078	18.8609	18.0707	4.702	7.5668	6.9788
ONT.1495.18	1.9223	1.7963	2.442	6.1126	15.5318	9.7703
ONT.1526.4	0.7689	0.0	0.0	14.5763	3.186	8.0256
ONT.1530.1	0.0	0.0	0.0	6.1126	5.9738	3.8383
ONT.1541.1	0.7689	1.3472	2.9304	13.1657	7.1685	9.4213
ONT.1543.1	0.3845	0.0	0.0	6.1126	5.5755	1.0468
ONT.1563.6	0.0	0.0	0.0	3.2914	3.9825	3.4894
ONT.1612.1	21.9146	11.2267	9.768	1.8808	4.779	2.7915
ONT.1618.1	1.1534	0.4491	0.4884	8.4636	7.1685	4.5362
ONT.1620.5	1.5379	0.4491	0.0	7.9934	3.9825	6.9788
ONT.1671.4	11.534	18.4118	17.0939	29.1525	37.4357	32.1024
ONT.1671.6	3.4602	5.8379	7.8144	13.1657	15.1336	17.4469
ONT.1697.4	4.6136	4.0416	8.3028	0.4702	1.1948	0.3489
ONT.1707.2	13.0718	10.7777	14.6519	2.8212	1.9913	2.7915
ONT.1709.1	5.767	1.3472	5.3724	33.3843	34.2497	36.9875
ONT.176.4	6.5359	4.9398	8.7912	0.9404	0.7965	1.0468
ONT.1779.1	11.1495	11.6758	20.5127	3.2914	6.372	2.7915
ONT.1807.4	3.8447	2.2453	5.3724	19.2783	16.3283	19.8895
ONT.1807.5	1.1534	1.3472	0.9768	5.6424	7.1685	6.9788
ONT.1827.1	76.8932	71.4019	61.0497	27.7419	17.9214	26.1704
ONT.1845.2	11.9184	10.7777	14.1635	31.0333	35.8427	33.4981
ONT.1895.8	4.9981	8.5323	7.8144	31.0333	27.0812	16.4001
ONT.1929.2	19.2233	26.9441	30.2807	4.2318	3.9825	1.3958
ONT.1956.2	13.0718	11.2267	11.2331	3.2914	2.3895	4.1873
ONT.1972.1	23.8369	14.3702	17.5823	7.053	3.186	4.5362
ONT.1974.1	15.3786	10.7777	19.0475	4.702	2.7878	4.1873
ONT.1978.1	8.8427	6.287	7.8144	0.0	2.3895	2.4426
ONT.2015.5	15.3786	19.759	21.4895	7.9934	5.9738	4.8851
ONT.2024.1	6.9204	9.8795	6.8376	1.4106	1.593	2.0936
ONT.2060.1	103.4213	111.8181	91.8188	33.3843	24.2934	25.8215
ONT.2102.2	1.1534	0.4491	0.4884	5.1722	3.5843	8.0256
ONT.2149.1	5.3825	7.1851	6.3492	19.2783	17.1248	14.6554
ONT.2171.2	4.6136	6.736	5.8608	0.4702	1.1948	0.3489
ONT.222.1	0.7689	0.4491	0.4884	5.6424	4.3808	5.583
ONT.2221.1	1.1534	1.7963	1.4652	11.2848	14.7353	14.6554
ONT.2268.1	15.3786	10.3286	18.0707	2.351	3.9825	4.8851
ONT.2273.1	18.0699	14.8193	11.7215	2.351	3.5843	2.7915
ONT.2287.2	2.6913	0.8981	0.4884	12.2252	4.779	12.9107
ONT.2319.7	5.3825	7.1851	9.2796	16.4571	18.7179	21.2853
ONT.2319.8	26.1437	24.6988	20.0243	56.4242	60.9326	64.5537
ONT.2334.4	16.9165	14.8193	13.1867	6.1126	4.3808	4.1873
ONT.2334.7	96.5009	107.3275	120.1458	17.8677	23.8951	25.4725
ONT.2334.8	20.3767	21.1062	21.4895	1.4106	3.186	4.1873
ONT.2426.2	72.2796	65.5641	65.4453	29.1525	22.7004	28.264
ONT.2476.1	10.3806	8.5323	11.2331	2.8212	0.7965	2.0936
ONT.2493.4	1.5379	1.3472	1.4652	7.5232	8.3633	8.7235
ONT.2494.1	0.0	0.0	0.4884	5.1722	3.9825	3.4894
ONT.2510.1	21.5301	27.3932	22.4663	8.9338	15.9301	8.3745
ONT.2520.1	8.8427	11.2267	11.7215	2.8212	1.9913	2.7915
ONT.2530.1	19.6078	17.5137	16.1171	6.1126	6.7703	8.3745
ONT.2563.2	11.1495	12.5739	10.7447	4.702	2.7878	2.0936
ONT.2564.1	5.767	8.0832	6.8376	16.9273	14.7353	18.1448
ONT.2605.1	6.9204	6.736	3.9072	0.9404	0.3983	0.0
ONT.2613.1	3.0757	4.0416	2.442	9.404	13.1423	14.6554
ONT.2616.1	2.3068	7.6342	5.3724	0.0	0.3983	0.0
ONT.2638.3	9.2272	8.9814	5.3724	19.7485	27.0812	23.3789
ONT.2640.2	6.5359	9.8795	6.8376	1.4106	1.9913	0.3489
ONT.2709.1	30.7573	25.1479	22.4663	5.6424	3.9825	3.4894
ONT.2735.1	16.532	8.0832	5.8608	1.4106	1.593	0.6979
ONT.2894.1	411.763	331.8619	270.5723	113.7889	112.3072	127.7116
ONT.2896.3	0.3845	0.0	1.9536	3.7616	8.3633	9.0724
ONT.2909.1	0.3845	0.0	0.0	4.702	3.5843	3.4894
ONT.2923.4	6.9204	4.9398	5.3724	0.4702	1.1948	0.3489
ONT.297.3	18.8388	13.023	20.5127	7.053	6.372	8.3745
ONT.3038.2	197.6155	194.4468	160.6828	52.6626	43.0112	48.1536
ONT.3102.1	20.7612	24.6988	26.3735	3.7616	6.7703	4.8851
ONT.3102.18	30.7573	30.5367	30.7691	12.2252	16.7266	13.2597
ONT.3102.23	16.9165	15.2683	11.7215	2.351	5.5755	6.9788
ONT.3172.5	13.8408	11.6758	18.0707	4.702	3.5843	7.3277
ONT.3190.2	10.765	5.8379	8.3028	0.9404	1.593	1.0468
ONT.3190.4	26.9126	20.6572	22.4663	3.2914	5.5755	5.2341
ONT.3190.6	10.3806	8.0832	8.3028	1.4106	2.3895	2.0936
ONT.3251.7	3.4602	1.7963	2.9304	9.404	13.1423	12.9107
ONT.3271.1	2.3068	4.0416	3.4188	12.2252	11.5493	9.7703
ONT.3275.1	12.3029	11.6758	9.2796	37.1459	40.2235	33.1492
ONT.3300.2	14.6097	15.7174	17.0939	3.7616	6.372	5.932
ONT.3306.1	2.6913	4.0416	6.8376	13.6359	10.3546	15.0044
ONT.3310.2	13.0718	10.7777	16.6055	4.702	3.186	2.0936
ONT.3335.3	21.5301	26.9441	31.7458	3.7616	2.3895	2.4426
ONT.3373.1	14.6097	13.9211	15.1403	37.1459	26.2847	26.5193
ONT.3413.3	23.4524	17.0646	14.6519	7.9934	6.372	8.3745
ONT.3468.4	8.8427	5.8379	9.2796	1.8808	2.3895	1.7447
ONT.3480.1	4.2291	6.736	8.3028	0.4702	0.3983	0.6979
ONT.3531.1	8.8427	10.7777	4.884	1.8808	0.7965	2.4426
ONT.3546.1	15.7631	10.7777	9.2796	26.3313	23.4969	25.4725
ONT.3569.4	9.9961	11.6758	13.1867	4.2318	3.5843	3.4894
ONT.3569.5	16.9165	19.31	28.3271	5.1722	6.372	8.7235
ONT.361.4	76.1242	63.3187	58.6077	10.8146	6.7703	7.6767
ONT.3651.1	17.6854	8.5323	10.2564	2.351	1.593	4.1873
ONT.3665.1	26.1437	18.8609	18.0707	2.351	1.593	2.4426
ONT.3671.1	13.8408	11.6758	21.0011	2.351	3.9825	4.8851
ONT.3766.1	5.3825	5.8379	9.768	1.4106	1.593	1.0468
ONT.3863.3	0.3845	0.0	0.0	5.6424	4.779	6.2809
ONT.3876.1	21.9146	21.5553	24.4199	8.4636	7.5668	6.2809
ONT.3882.4	13.0718	13.023	15.6287	4.702	7.5668	3.4894
ONT.3884.1	11.1495	11.2267	10.2564	0.9404	2.3895	1.3958
ONT.3921.2	4.6136	6.287	2.9304	18.3379	17.9214	17.098
ONT.4001.4	38.4466	24.6988	13.1867	9.404	7.1685	9.4213
ONT.4078.4	62.6679	43.5597	32.2342	14.1061	14.3371	23.7278
ONT.4214.11	6.5359	8.9814	6.8376	0.0	1.593	0.6979
ONT.4265.1	24.9903	21.1062	16.1171	9.8742	9.1598	3.8383
ONT.431.3	76.1242	62.8696	60.5613	16.4571	27.8777	34.196
ONT.4315.2	0.3845	0.0	0.9768	3.7616	7.1685	6.6298
ONT.4316.1	5.3825	6.287	5.8608	15.5167	20.7091	16.0512
ONT.4316.6	16.1476	19.31	19.0475	9.8742	7.965	5.932
ONT.4361.3	7.6893	11.6758	14.1635	3.2914	3.186	3.4894
ONT.4485.4	0.3845	0.0	0.0	5.1722	3.9825	4.8851
ONT.4491.2	10.3806	10.3286	17.5823	30.0929	34.2497	27.9151
ONT.454.1	9.6116	11.2267	9.768	3.7616	1.9913	1.7447
ONT.462.1	47.6738	35.9255	38.5834	13.1657	12.3458	12.5618
ONT.4629.3	0.0	0.0	0.0	3.7616	1.593	5.583
ONT.4663.1	5.767	5.8379	6.8376	23.0399	12.3458	13.2597
ONT.4763.1	2.6913	1.3472	2.442	11.2848	8.3633	6.9788
ONT.481.2	6.1515	4.9398	8.3028	0.0	1.593	0.3489
ONT.4846.3	18.8388	12.5739	18.5591	4.2318	4.3808	6.6298
ONT.4864.1	0.3845	0.4491	1.4652	6.5828	7.965	5.2341
ONT.4895.2	12.3029	13.023	8.7912	2.351	3.186	4.5362
ONT.4935.1	19.6078	24.6988	22.9547	1.4106	3.9825	3.1404
ONT.4949.1	4.6136	6.736	12.2099	28.6823	22.3021	19.1916
ONT.513.1	30.7573	29.1895	35.1646	97.3318	84.8277	84.0943
ONT.5153.1	16.1476	13.4721	15.6287	4.702	7.1685	4.1873
ONT.5248.1	0.0	0.0	0.0	5.1722	1.9913	1.0468
ONT.5274.3	23.4524	24.6988	13.1867	48.901	36.6392	39.779
ONT.5322.4	50.365	44.9069	57.1425	12.2252	16.7266	13.2597
ONT.5349.2	1.5379	0.8981	0.9768	9.404	6.7703	10.1192
ONT.5457.1	9.6116	8.0832	4.884	20.6889	26.2847	24.0768
ONT.5468.1	8.8427	12.1249	9.768	41.848	21.5056	22.681
ONT.5468.2	7.3049	6.736	9.2796	34.3247	26.6829	21.2853
ONT.5513.2	18.4544	22.0044	22.9547	6.1126	3.9825	6.6298
ONT.5535.4	62.2835	71.851	81.5624	31.5035	32.2584	27.5662
ONT.5671.1	1.9223	1.3472	1.9536	12.2252	7.1685	5.932
ONT.5683.1	0.0	0.0	0.0	6.5828	7.965	4.1873
ONT.5684.1	0.0	0.8981	0.4884	17.3975	14.7353	7.3277
ONT.5711.1	9.6116	9.4304	11.2331	3.2914	3.5843	2.0936
ONT.5768.5	2.3068	4.0416	1.9536	12.2252	9.5581	12.2129
ONT.5768.7	0.7689	0.8981	1.4652	6.1126	6.7703	5.583
ONT.5771.12	35.3709	39.069	33.6994	18.8081	20.7091	14.6554
ONT.5771.7	58.8233	73.1982	52.2585	29.1525	19.1161	27.5662
ONT.5797.1	1.9223	1.7963	1.9536	7.9934	7.1685	8.0256
ONT.5851.1	14.2252	13.9211	15.6287	4.702	7.5668	4.5362
ONT.5942.1	10.765	7.6342	14.6519	26.3313	24.2934	28.9619
ONT.5969.11	16.9165	14.3702	24.9083	5.6424	5.9738	5.932
ONT.6017.1	7.3049	6.736	4.884	20.2187	14.7353	16.4001
ONT.6095.3	24.2214	21.5553	25.3967	1.8808	1.593	2.4426
ONT.6095.4	10.3806	8.5323	8.7912	0.0	1.9913	1.7447
ONT.6099.3	38.0621	56.1336	48.3514	24.4505	19.9126	25.1236
ONT.6101.4	38.8311	54.3373	58.6077	11.2848	12.3458	11.166
ONT.6122.1	9.2272	4.4907	4.884	1.4106	0.0	1.3958
ONT.6122.2	8.0738	7.6342	10.7447	3.2914	1.593	1.7447
ONT.6226.1	8.4582	9.8795	6.3492	1.4106	2.3895	1.0468
ONT.6229.8	0.7689	4.0416	1.4652	10.3444	9.5581	6.9788
ONT.6278.13	13.8408	10.7777	11.7215	3.7616	3.186	0.6979
ONT.6278.4	3.8447	5.8379	8.7912	0.0	0.3983	1.3958
ONT.6281.3	10.3806	10.3286	6.8376	1.4106	1.9913	2.7915
ONT.6281.5	4.9981	9.4304	5.8608	0.9404	0.7965	1.3958
ONT.6371.1	14.6097	9.8795	13.6751	1.4106	3.186	1.7447
ONT.6372.3	15.3786	23.3516	18.5591	3.2914	1.9913	1.3958
ONT.6372.6	13.4563	15.2683	21.0011	2.351	0.7965	3.4894
ONT.6372.9	13.0718	15.2683	11.7215	2.351	2.3895	2.4426
ONT.6392.1	1.9223	1.7963	3.9072	0.0	0.0	0.0
ONT.6404.4	14.9942	13.4721	16.1171	1.4106	2.3895	1.7447
ONT.6419.1	18.0699	15.2683	17.0939	6.5828	3.5843	6.6298
ONT.6443.2	15.3786	16.6155	13.1867	3.2914	3.9825	3.1404
ONT.6526.1	1.1534	2.6944	1.4652	5.6424	9.1598	8.3745
ONT.6550.1	2.3068	1.3472	2.9304	8.4636	11.9476	8.0256
ONT.6590.2	25.3747	16.6155	19.0475	5.1722	11.1511	9.0724
ONT.6598.5	3.0757	3.1435	4.884	0.4702	0.0	0.0
ONT.6607.3	11.1495	8.9814	8.3028	1.8808	1.9913	0.6979
ONT.6611.2	11.1495	8.9814	11.2331	31.5035	21.9039	24.4257
ONT.6620.4	32.2951	36.8236	50.7934	15.0465	9.1598	7.6767
ONT.6649.2	38.8311	31.4348	36.6298	15.0465	11.9476	11.166
ONT.6669.1	9.9961	4.4907	3.9072	1.4106	0.3983	1.0468
ONT.667.3	11.9184	8.9814	12.2099	5.1722	3.5843	2.0936
ONT.6685.1	11.1495	14.3702	10.2564	5.6424	1.9913	3.1404
ONT.6692.2	4.6136	1.3472	1.9536	15.9869	18.7179	19.1916
ONT.670.2	4.6136	8.5323	7.326	25.8611	15.5318	14.3065
ONT.670.3	6.9204	6.287	4.3956	15.5167	17.1248	18.4938
ONT.6700.1	11.1495	11.6758	21.0011	35.7353	48.5868	48.1536
ONT.6700.9	7.6893	7.1851	9.2796	21.1591	23.0986	25.4725
ONT.6703.1	6.5359	10.3286	8.3028	1.4106	1.1948	0.6979
ONT.6738.3	70.3573	59.7262	51.2818	28.2121	23.8951	26.5193
ONT.6781.1	92.2718	79.4852	79.6088	31.5035	48.1885	44.3152
ONT.6781.2	49.5961	49.8466	33.211	17.3975	20.7091	25.8215
ONT.6829.6	4.2291	6.287	3.4188	18.3379	17.5231	18.1448
ONT.6858.1	8.4582	4.9398	6.3492	22.0995	19.1161	17.7959
ONT.690.1	11.1495	13.9211	10.7447	2.351	1.1948	1.7447
ONT.6910.4	9.2272	12.1249	10.2564	2.8212	1.9913	1.3958
ONT.6943.1	4.9981	9.4304	6.8376	1.4106	0.7965	1.0468
ONT.6943.3	4.9981	4.4907	6.3492	0.4702	0.7965	0.6979
ONT.6994.4	3.0757	5.3888	6.3492	0.0	1.1948	0.0
ONT.6996.1	8.8427	6.736	10.7447	0.4702	0.3983	1.3958
ONT.7069.2	37.6777	38.1709	41.5138	20.6889	18.7179	18.4938
ONT.7070.3	12.3029	12.1249	11.7215	35.2651	26.6829	28.613
ONT.7080.3	8.0738	14.8193	13.6751	2.8212	1.593	2.4426
ONT.7080.4	13.8408	8.0832	9.768	2.8212	1.1948	3.8383
ONT.7209.17	2.6913	4.9398	3.9072	13.6359	12.3458	9.0724
ONT.7209.6	1.1534	2.2453	1.9536	7.9934	9.5581	8.0256
ONT.7209.7	3.0757	5.3888	2.9304	10.8146	15.9301	12.2129
ONT.7261.4	1.5379	1.3472	0.9768	9.404	7.5668	6.9788
ONT.7288.1	0.0	0.0	0.0	1.8808	3.9825	2.0936
ONT.730.1	13.8408	12.1249	14.6519	36.2055	41.02	42.9195
ONT.7334.1	16.1476	11.2267	4.3956	1.8808	2.3895	1.7447
ONT.7337.10	38.4466	35.9255	32.2342	10.3444	17.9214	24.4257
ONT.7352.1	0.0	0.0	0.0	4.702	4.779	2.4426
ONT.7401.1	8.8427	6.736	5.3724	0.9404	1.593	1.0468
ONT.7401.4	14.2252	11.6758	13.1867	3.2914	3.9825	4.1873
ONT.7424.5	3.4602	3.5926	2.9304	8.4636	11.9476	11.8639
ONT.744.2	43.0602	20.6572	26.3735	13.1657	9.9563	15.7022
ONT.7479.1	671.2774	647.5573	537.2374	221.4651	232.1811	240.4188
ONT.7479.3	1999.6071	2121.8503	1793.3961	550.1362	553.969	567.7234
ONT.7479.4	53.4408	42.6615	36.1414	18.8081	17.1248	23.03
ONT.7479.5	155.7087	154.9288	144.5657	52.6626	39.427	47.8046
ONT.7490.1	124.5669	161.2157	158.7292	60.656	62.5256	49.5493
ONT.7494.1	6.1515	6.736	6.8376	23.5101	23.0986	16.4001
ONT.7499.1	14.6097	10.7777	10.2564	4.2318	2.7878	2.4426
ONT.75.7	44.598	42.6615	27.8387	15.0465	15.9301	11.515
ONT.7560.5	31.9107	25.1479	25.3967	52.1924	52.1711	62.809
ONT.757.2	160.3223	183.6692	195.8474	591.514	571.8903	550.6254
ONT.757.4	39.2155	40.8653	41.5138	131.1863	128.2372	119.686
ONT.7588.1	6.9204	14.3702	14.1635	2.8212	3.186	4.8851
ONT.7588.2	13.4563	12.1249	13.6751	0.9404	2.7878	1.7447
ONT.7588.4	6.5359	6.287	6.8376	1.4106	1.1948	0.6979
ONT.7590.1	12.3029	11.2267	15.1403	0.0	1.593	1.3958
ONT.7591.1	25.3747	19.31	15.1403	0.9404	1.9913	1.7447
ONT.7615.1	8.8427	8.5323	7.8144	1.4106	1.593	2.7915
ONT.7638.5	20.7612	23.3516	24.4199	6.1126	5.1773	6.2809
ONT.7638.7	8.4582	6.736	9.2796	2.8212	1.593	1.7447
ONT.7638.8	5.767	8.0832	10.2564	0.9404	1.593	1.0468
ONT.765.1	6.5359	4.0416	4.3956	0.0	0.3983	0.6979
ONT.7674.4	9.9961	11.6758	16.6055	3.7616	2.3895	1.3958
ONT.7746.2	2.3068	4.9398	2.442	0.0	0.0	0.0
ONT.7772.8	7.6893	9.4304	12.2099	4.2318	1.1948	2.7915
ONT.7804.2	6.5359	7.1851	10.7447	1.4106	2.3895	1.3958
ONT.782.5	7.3049	7.1851	7.8144	15.0465	21.9039	15.7022
ONT.7886.2	4.2291	4.4907	2.442	0.4702	0.0	0.0
ONT.790.1	44.2136	34.5783	23.4431	21.6293	16.3283	11.166
ONT.7926.1	63.8213	44.9069	38.095	29.6227	17.1248	18.8427
ONT.7969.1	16.1476	14.3702	10.2564	5.1722	1.593	2.7915
ONT.7983.2	1.1534	0.8981	4.3956	13.6359	9.5581	9.0724
ONT.7991.5	62.2835	57.9299	65.4453	12.6955	21.5056	27.5662
ONT.8105.5	7.6893	7.1851	8.3028	18.3379	27.4794	26.8683
ONT.8126.2	27.2971	17.5137	33.6994	6.1126	9.9563	15.0044
ONT.8130.1	46.1359	30.0876	29.3039	10.3444	9.1598	12.5618
ONT.8233.7	18.8388	14.8193	32.7226	2.8212	4.779	6.9788
ONT.8244.8	1.5379	0.8981	0.4884	6.5828	8.7616	10.4682
ONT.8244.9	5.767	7.1851	7.326	15.5167	27.0812	24.4257
ONT.8395.1	1.5379	1.3472	0.4884	13.1657	9.9563	13.9576
ONT.8426.2	4.6136	5.3888	6.3492	19.7485	18.7179	12.5618
ONT.8457.4	12.3029	13.9211	17.0939	1.8808	2.7878	2.4426
ONT.8550.2	10.765	9.4304	4.884	0.4702	1.9913	0.6979
ONT.8550.3	7.6893	7.1851	7.8144	0.0	0.7965	0.6979
ONT.8557.5	23.4524	20.2081	22.9547	9.404	6.7703	8.7235
ONT.8596.1	5.3825	9.4304	3.9072	1.8808	0.0	0.6979
ONT.8654.2	16.532	10.7777	13.6751	3.2914	1.9913	4.5362
ONT.8724.1	3.8447	1.3472	1.4652	10.3444	5.5755	11.515
ONT.8794.1	8.8427	8.0832	12.6983	27.2717	21.5056	17.7959
ONT.8819.1	29.6039	38.6199	35.1646	16.4571	19.1161	9.7703
ONT.8869.2	16.1476	18.4118	16.1171	35.2651	41.4182	34.196
ONT.8870.10	0.7689	0.0	0.4884	7.5232	2.3895	5.932
ONT.8870.12	2.3068	0.4491	1.4652	12.2252	13.5406	19.5406
ONT.8870.4	2.3068	2.6944	3.9072	8.9338	9.1598	11.166
ONT.8870.9	6.1515	7.1851	6.3492	28.6823	26.6829	26.8683
ONT.8878.1	68.4349	76.7908	62.5149	147.6434	161.2922	176.563
ONT.8933.2	2.6913	4.0416	2.9304	56.8944	69.2959	62.1111
ONT.8955.1	26.5281	30.5367	27.8387	65.8283	55.7553	56.5281
ONT.8955.3	109.1883	114.9616	88.4	50.7818	45.4008	45.711
ONT.8965.1	30.3728	31.8839	27.8387	20.2187	7.5668	10.8171
ONT.9004.1	0.7689	0.8981	0.0	6.5828	5.9738	5.583
ONT.9011.2	6.9204	3.5926	4.3956	16.4571	20.3109	21.6342
ONT.9117.1	27.2971	26.9441	30.2807	14.1061	8.3633	3.8383
ONT.9132.2	5.767	5.3888	2.9304	0.4702	0.7965	0.0
ONT.9132.3	11.1495	9.8795	15.6287	0.9404	2.3895	1.7447
ONT.9132.4	14.2252	21.1062	27.8387	3.2914	4.3808	3.8383
ONT.9192.3	0.0	0.0	0.0	7.053	6.7703	3.8383
ONT.9257.1	25.7592	21.1062	22.4663	55.4838	50.9763	50.5961
ONT.9267.1	26.9126	20.6572	42.0022	13.1657	16.3283	10.4682
ONT.9338.8	24.9903	19.31	18.0707	1.8808	3.186	1.0468
ONT.9351.1	9.6116	6.736	7.8144	25.8611	21.1074	21.2853
ONT.9357.1	0.3845	0.0	0.0	3.2914	5.5755	5.583
ONT.9363.5	0.0	0.0	0.0	5.6424	10.3546	5.583
ONT.9413.2	4.9981	8.0832	9.768	1.4106	0.7965	1.3958
ONT.9422.2	21.5301	24.2497	27.8387	5.1722	8.3633	9.4213
ONT.943.3	5659.7223	4194.7522	4106.9356	1457.1557	1657.5261	1820.7627
ONT.944.3	26.5281	30.0876	26.3735	10.3444	8.3633	10.8171
ONT.9462.2	5.767	4.9398	7.326	40.4374	43.8078	39.4301
ONT.9476.4	12.6874	12.5739	12.2099	2.351	0.3983	4.5362
ONT.9502.2	19.9922	17.5137	17.0939	2.8212	3.9825	5.2341
ONT.955.3	6.1515	5.8379	11.2331	1.4106	2.3895	0.0
ONT.9569.7	23.4524	21.5553	16.6055	5.1722	6.7703	7.3277
ONT.9604.1	862.7414	735.1257	620.265	1643.8258	1887.3177	2151.2077
ONT.9604.8	6.9204	4.0416	1.9536	18.8081	9.1598	17.4469
ONT.9604.9	37.2932	32.782	23.4431	68.1793	63.7204	86.8858
ONT.9624.5	1.9223	1.7963	1.4652	9.404	5.5755	8.0256
ONT.9630.1	1.5379	1.3472	1.9536	5.6424	9.9563	6.2809
ONT.9699.2	6.9204	4.9398	7.8144	0.9404	0.7965	1.7447
ONT.976.1	11.534	11.2267	8.3028	2.351	1.593	3.1404
ONT.9875.1	5.767	5.3888	5.8608	0.0	1.1948	0.3489
ONT.9999.5	8.8427	13.023	17.0939	29.1525	28.6742	23.7278
